# Supplementary material for: Characterization of two novel species of the genus Flagellimonas reveals the key role of vertical inheritance in the evolution of alginate utilization loci
Source: Microbiol Spectr. 2025 Jul 7;13(8):e00917-25. doi: 10.1128/spectrum.00917-25 (PMC12323373; doi:10.1128/spectrum.00917-25)
Supplement: Table S4 — The information about annotated CAZymes and SusC/D proteins. [file spectrum.00917-25-s0002.xlsx]

## Sheet: F. abyssi
Table S4. The information about annotated CAZymes and SusC/D proteins.
feature_id	type	start	stop	strand	Function (RAST)	CAZyme (Confirmed)	SusC (Confirmed)	SusD (Confirmed)	nucleotide_sequence	aa_sequence
F. abyssi|peg.69	peg	77031	76030	-	Glycosyltransferase	GT2			ttgaaaatcgccgtcgtcatactcaactggaatggagaagccttgctcgaaaggttcctgccttctgttatgaagcattcggatggagccgatatatatgtggtggacaatgccagcaccgacggatcggttgatttcttacaacagcactaccctaccattggaatagttcaaaacagctctaatggtggttttgccaagggatataacgatggccttgaacatattgaagctgacatattctgtttattgaattctgacgtggaagtaactcccaattggctggagcctatcaaagatgcctttaagtcgattcccgaagcatccattattcaaccaaaaattttggacctaatccaaaaagaccactttgaatatgctggtgcagcaggtggattt…	MKIAVVILNWNGEALLERFLPSVMKHSDGADIYVVDNASTDGSVDFLQQHYPTIGIVQNSSNGGFAKGYNDGLEHIEADIFCLLNSDVEVTPNWLEPIKDAFKSIPEASIIQPKILDLIQKDHFEYAGAAGGFIDMFGYPFCRGRIFQTIEKDEGQYNDIREVFWATGACMFIKSDVFQKLGGFDEDYFAHQEEIDLCWRAKNAGHKVYYVGLSSVYHLGGSTLSNMNPKKTFLNFRNSLYSITKNLPRKKAIPLVLARLVLDALAALRFVFQLKFDHCFAILQAHLSFYANFIKMYRKREKANFILKYHITTSIVWSYFVHQVENFNILVKD
F. abyssi|peg.97	peg	113160	111106	-	Outer membrane TonB-dependent transporter, utilization system for glycans and polysaccharides (PUL), SusC family		SusC		atgaaaaatacagttgtcctatttttattggctcccttgtttttattggccaactcaactaaaaccccttccaagatcaaggaagtaactgtttacctgaatggagcccagattacccgaacagcttcttgtacgctccatgagggttccaacgaagtaatatttactggactgtcccataaaattgatgaaagtagcattcaaatctctggcctgggtcacgtttccattttatccattgcttacgacatcaattacctcgaaaaatccgcaagcaatcctaaaatcaaagaatgggaagaccgcatagaggcattggagtatgaaatctcactgctaaaaaatactatcgctggtctcgaagaagaagaaaaggtgattacctccaatcgaatcgta…	MKNTVVLFLLAPLFLLANSTKTPSKIKEVTVYLNGAQITRTASCTLHEGSNEVIFTGLSHKIDESSIQISGLGHVSILSIAYDINYLEKSASNPKIKEWEDRIEALEYEISLLKNTIAGLEEEEKVITSNRIVNGDSQVLDLERMKQIGAYYRERITKIKNEIFKTNLNINKFNLEINDLRQQLAEANNGSQTPQGEITITFDAPITTTLNATLSYLVKDAGWVPNYDIKSSGLNAPISLAYKGNVYQNTGQDWKNVKISLSTGNPQYNISKPTIEAHYLNFVSAYNKRNAATTSKKGYAFNPYVKKVTGTVTDESGAPLPGVNIVVQGTSMGTTSDFDGNYTLEVPSGKELTYSYIGMHTQELPIYSSIINVRMEEDAQSLDEVVVTGYGTAAVGSVS…
F. abyssi|peg.234	peg	243260	241848	-	UDP-3-O-[3-hydroxymyristoyl] N-acetylglucosamine deacetylase (EC 3.5.1.108) / 3-hydroxyacyl-[acyl-carrier-protein] dehydratase, FabZ form (EC 4.2.1.59)	CE11			gtgagcaaaccaagcaataaacaacgcaccattggcaaaaaagtaacgctacaaggtgtaggactgcatacaggcgaaaatgtaaccatgagctttttacctgcggacgaaaaccacggttttgcattccaaagaattgatttggaaggagaacccattattgaagccgatgccaattatgtggtgaacacccaaagaggcaccaatctagaaaagaacggtgttaaaattcatacctccgaacatgtgcttgctgcactagtgggtctggatatcgacaatgtcctaattgagctcgatgccccggaaccaccaattatggatggttcctccaagttttttgtgaaagcgttggaggaagccggtatagttgaacaagaggaagaaagggaagaatac…	MSKPSNKQRTIGKKVTLQGVGLHTGENVTMSFLPADENHGFAFQRIDLEGEPIIEADANYVVNTQRGTNLEKNGVKIHTSEHVLAALVGLDIDNVLIELDAPEPPIMDGSSKFFVKALEEAGIVEQEEEREEYIVKDVISYKDEATGSEITIIPSDEYQITTMVDFGTKVLGTQNATLEKMSDFKEEIADSRTFSFLHELEMLLENGLIKGGDLNNAIVYVDKEISESTMKKLEKAFGKEKLSVKPNGILDNLTLHHPNEAARHKLLDVIGDLALAGTRIRGKVIANKPGHFVNTQFAKKLSKIIKIEKRNKVPSYDLNQEPLMDVNEIMARLPHRPPFLLVDKILELSDSHVVGVKNVTMNEPFFVGHFPGAPVMPGVLQVEAMAQTGGILVLSTVPD…
F. abyssi|peg.276	peg	280096	281103	+	Glycosyl transferase, group 2 family	GT2			atgcaaaacgacaaggttagcatcatcattcccttcaaggatacggcagattttttaccagaatgcctggattccattgtaaaccaaacttatatcgattgggaagtattggctgtaaacgaccactctaccgatacaagccttgagctcctatcctcctattcccagagagataaacgcattaaggtatttcaaaataacggaaatggaataattcctgcgcttcaaacagcatttgcacaaagtagtggaggatttgtgacgcgaatggattcagatgacattatggaaccaaatcgtttggaagtcatggtcaattctttgataaaatatggaaaaggacatgttgccgtaggaaaggtgaaatatttttcgaacagaggcatcagcaatggttat…	MQNDKVSIIIPFKDTADFLPECLDSIVNQTYIDWEVLAVNDHSTDTSLELLSSYSQRDKRIKVFQNNGNGIIPALQTAFAQSSGGFVTRMDSDDIMEPNRLEVMVNSLIKYGKGHVAVGKVKYFSNRGISNGYQRYEEWLNQLTSTGNNFEEIYKECVIPSPCWMVYRSDFEQSEGFEPKRYPEDYDLTFRFYEHGFKIIPCDQVLHLWRDYDTRTSRTHEHYAQNYFLDIKLHYFLKLDYDKNRPLVVWGAGFKGKKIAKGLKKQGLDFIWLCDNPKKIGKKIYGKELVHFEALQSLKNPQSIITVANENAQYEIRSYFSELGQLPMQDYFFFC
F. abyssi|peg.295	peg	299138	297870	-	TPR/glycosyl transferase domain protein	GT2			atgcgaaaaattttggtcatagcgtactattggcctcctgctgggggaccaggggtacagcgctggctgaagttcgttaaatatttgcccgattttggtattgaacctattgtgtatgttcccgaaaaccccagctatcctttaatggacgaaaaattgattgatgaagttccatcatccatcaaaatcctaaaacagcccattaaggagccatatggttgggcttcattgctttccaaaaaaaagacgaagaccattagttcgggaatcatcaaagaaaaagacccgtcgataatcgagaaggtgttgctatggattcgtggtaatctttttattccggatgcgaggaaattttgggtgaaaccatctatttcctttttggcaaaagtaattgcggac…	MRKILVIAYYWPPAGGPGVQRWLKFVKYLPDFGIEPIVYVPENPSYPLMDEKLIDEVPSSIKILKQPIKEPYGWASLLSKKKTKTISSGIIKEKDPSIIEKVLLWIRGNLFIPDARKFWVKPSISFLAKVIADEGIETIVTTGPPHSLHLIGLGLKKKYNIQWIVDFRDPWTSIGYHKNLRLTESSKAKHKALEKGVLVKADKIVVTSHTTKTEFEAITPKPIKVVTNGFDDELQPVALDSKFTISHIGSLLTGRNPLGLWEALQQLISESEDLKQALKIQLAGVVGEEVLQSIKEFGLSDYVEQLGYLSHDKVLETQQKSQILLLLEIDSKETQGIIPGKLFEYLNARRPILAIGPEGWEAGEMVERHHAGNMCLHTDVATLKNVLLNAFQEYQNGTL…
F. abyssi|peg.368	peg	367709	366987	-	N-acetylglucosaminyl-L-malate N-acetyl hydrolase	CE14			atgaaattagacattttagtattcggagcgcatccagatgatgccgaattgggggcaggtgccaccatagcaaaggaagtttccaaaggaaaaaaggttggaattgttgatttgacccgtggcgaacttggaacccgtggttctgcggaaatcagggacagggaagctgccaaggctgcagaaattttaggtgtggccgtacgggaaaacatggaatttaccgatggattttttgtaaatgataagcagcatcaactggaattgattaagattattagaaaatataggccggaaatagtattgtgcaatgctgtcgaggatcgtcatattgatcacgctaagggcagtaaattggtgagtgatgcctgctttttgagcggtttgatgaaaattgagacc…	MKLDILVFGAHPDDAELGAGATIAKEVSKGKKVGIVDLTRGELGTRGSAEIRDREAAKAAEILGVAVRENMEFTDGFFVNDKQHQLELIKIIRKYRPEIVLCNAVEDRHIDHAKGSKLVSDACFLSGLMKIETKMDGDDQWQEAWRPKLVYHFIQWKNLEPDFVVDVSGFIDTKTKAIMAYGSQFYDPDSEEPETPISSKNFTDSINYRARDLGRIIGVEYAEGFTVERFIGVDSLEDLI
F. abyssi|peg.417	peg	422123	423223	+	hypothetical protein	GT4			atgaaacttctttacatcacaaatcaaattagcggtccgggcggattggaaagggttctgtccataaaagcaagttattttgccgatgaacttggacatgatgtacacattttgactttaaatgacacaacagactcccttttcttcgattttagttcttcaatccaaacacataatattgagctaaaaaactcccctatccattatattaaggggtatttaaaaggtatcaagaataccatctccaatgttgaccccgatattattttggtttgcgatgatgggttaaagggcatgcttcttcccctttttataggaagatcaaggccaatgatttatgaaaggcatgttagcaaagaagtggctaaaggaatcggtcccaacaatctttttaataga…	MKLLYITNQISGPGGLERVLSIKASYFADELGHDVHILTLNDTTDSLFFDFSSSIQTHNIELKNSPIHYIKGYLKGIKNTISNVDPDIILVCDDGLKGMLLPLFIGRSRPMIYERHVSKEVAKGIGPNNLFNRLKTRLIYLLMRLGGQKFDAFVVLTQQNLKEWNFPNNIVIPNPLPFCKGKVSTLNNKIVIAVGKQSFQKGYDRLIKSWKDVEKKFPEWKLHIYGSEDPSKKIEKDIEKLNLSDSIKLFKPVKNIKEKFIESSVHVLSSRYEGFGMVIIEAMACGVPSVSFDCPYGPSDIIEDGKNGFLIPNGDIKALGKSLIYIIENSEKRKKMGAYAFKSVDKFQMSVIGEKWNDLFEQLQKN
F. abyssi|peg.420	peg	425627	426751	+	hypothetical protein	GT4			atggaaaaacaaaagttaaatattgtaattctaacagaccaacttcataaaattggtgggattaatagcttaatcaacataaaagcgaattattggtccaccgttaaaaagcataaagttgacatagtcactacagaacaagaaggcaaagcgaccttctacccattttccgaacaaataagtttgtatgatttaggtattctgtacgatagaaatagcagctactttggcaaaaacaatattgtaaaagttttcaaaaactatagaaagctaaagaagttgttgaaaaatttaaatcccgatttagttatcatagccaatcatattcctgtaaccttcttttttccgtttttgaactcaaaagctaagtttctaaaggagtatcactttactcaattt…	MEKQKLNIVILTDQLHKIGGINSLINIKANYWSTVKKHKVDIVTTEQEGKATFYPFSEQISLYDLGILYDRNSSYFGKNNIVKVFKNYRKLKKLLKNLNPDLVIIANHIPVTFFFPFLNSKAKFLKEYHFTQFYRSKVKPTPLIRFEKLVENKLDFKVVLNEEEKGFYNSGRIVHIPNPIPHSFIEKPSFSIETREKTAIAAGRFSPVKRFDLLLEIWNEFKKSDNEWNLEIYGDGTDIDVAELNSLITKYHLKDSVRLIKPVDNLMEIMQKKGLYLMTSIQECFPMVLLESQSSGLPIIAFDCPTGPRNIIEKDKTGCLIEMDNKVMFINKLLELTHEDKKREELARNGFESVQKYLLDPVMKQWDQKILNHL
F. abyssi|peg.423	peg	428421	429311	+	hypothetical protein	GT2			atgaaaaccataaccatatttacccctacattcaatcgtgcatattgtctacatcaatgctacaatagcttggtttcacaaactaataaagattttatttggttgattattgatgatggatcaacagataattccaaagaactaattgcaagttggatcaaagagaataagattgaaattagataccaatatcaaagcaaccaaggtatgcacggtggtcacaacacagcctattctttgatagaaacaccacttaatatttgtattgatagtgatgatttcatgcccaacaatgctgtcgaactaattcttgaaaaatgggagtcgataaaagataagcctcaatttgccggaattgtcggcctagatgctgacaaaactggtaatattattggaact…	MKTITIFTPTFNRAYCLHQCYNSLVSQTNKDFIWLIIDDGSTDNSKELIASWIKENKIEIRYQYQSNQGMHGGHNTAYSLIETPLNICIDSDDFMPNNAVELILEKWESIKDKPQFAGIVGLDADKTGNIIGTRFPEHLEETTIYDIYNKHKVKGDKKLVYRTEVIKQYPKYPIYEGERFVPLGYLYQLIDQDYKLYPVNEVYCIVEYMPDGSSLNMLKQYRRHPKGFAFTRITGMKYAKSFGVKFKNAVHYVSCALFTKNEKFLSESPKKITTIVAIPFGVLLNLYIRLKTKSGI
F. abyssi|peg.424	peg	429314	430486	+	hypothetical protein	GT4			atggccatgaagaacaatagtgcagaacaacccatacgtatactccaagttttaaccataatgaatcgtggtggagctgaggccatgattatgaactactatagaaatatagatagaaacaaggtccaattcgattttctattacataggcaagaaaaaggtgcttatgatgacgaaataaaatcacttggaggtaaaatctatattatgcctaatataagtcccaagaattatttttcttatatctccgctgttcgggcatttttcaaaacacatacggagcatcgaataatacactcccatttgaatggattaagcggtataattttaagccaagctaaaaaagaaggtattcctgttagaatagcgcacagccatacaagtctattccatttaaac…	MAMKNNSAEQPIRILQVLTIMNRGGAEAMIMNYYRNIDRNKVQFDFLLHRQEKGAYDDEIKSLGGKIYIMPNISPKNYFSYISAVRAFFKTHTEHRIIHSHLNGLSGIILSQAKKEGIPVRIAHSHTSLFHLNINPFSKKKASLGYVFKFLVQNLLRKSVRKNANYYFSCGDKAARWLFGLDSKPNVKIINNAIAADEFEYDQETSSNLRKELGLQGYKVIGHVGNFVPEKNHAFLLDVFNEVQKKLPKTKLILVGGGPGQQYYKDLSEQMGIAENVIFLGVRKDVNHLLQAFDVFLFPSTNEGLPVTLIEAQASGLKIIASENISNELDITGNITFKSLESTPVEWANQLIEMFNYNRVSTHQKIVDGNYDIKNNAAELQNFYLTKVKN
F. abyssi|peg.430	peg	438665	439825	+	Alpha-1,3-N-acetylgalactosamine transferase PglA (EC 2.4.1.-)	GT4			atgaagcaaaagttaataaggataaccacagtgcctatttcactcgggggactgttgcagggacaatctaaatttatgagtcagttctatgaggttgtcggtatctcatcggataaggaaaacttggaaaaagtgggggccaaggaagaaataagggtgattcccgtaaaccttactagaaagataacccctattcaggatcttaaggcattaataactctttataaaatcctaagaaaagaaaaaccgttcattgtccactcccatacaccaaaggcaggaacaatcggcatgatggccgcgcgcttggccggtgttccacacagattacacaccattgccgggctacctcttgtggaagctaccggaccaaaaagggttttgctgaatgccgtagaa…	MKQKLIRITTVPISLGGLLQGQSKFMSQFYEVVGISSDKENLEKVGAKEEIRVIPVNLTRKITPIQDLKALITLYKILRKEKPFIVHSHTPKAGTIGMMAARLAGVPHRLHTIAGLPLVEATGPKRVLLNAVEKLTYYCATKVYPNSVGLQDIVLDHKFTDAKKLKVIGHGSSNGIDTSYFDPSLYSNASKLELRKKLKLADDDYVFVFVGRLVGDKGINELIAAFKNILKEHTNVQLLLVGNPEEELDPMLPETEEFIFKSDKVIATGWADDVRPYFAISDCLTFPSYREGFPNVVMQSGAMGLYSIVSDINGCNEIVEEGVNGSIIPTKNTEALFNAMKHVLENKEKFAAEKDVYREMIKKRYERSFIWNELLKEYQELEGTKD
F. abyssi|peg.453	peg	466016	464874	-	UDP-N-acetylglucosamine:L-malate glycosyltransferase	GT4			atgaaaatagcgattgtgtgttacccgacctttggcggtagtggcgttgttgccacggaattgggtattgcccttgcagaacgggggcacgaagtacactttatcacgtaccgtcagcctgttcgattggaacttttgggaaacaatatccattttcatgaggtgcatgtgccggaatatccgttgttccattaccaaccctatgagctggccctgtcaagtaagttggtggacaccatcaaactatatgatattgaactgttgcacgtgcactatgccattccacatgcctatgctggatatatggcaaaaaaaatgcttcaggaatatgggatttttatccctatgatcacaacgcttcatggaacggacattaccttggtgggcaagcaccctttt…	MKIAIVCYPTFGGSGVVATELGIALAERGHEVHFITYRQPVRLELLGNNIHFHEVHVPEYPLFHYQPYELALSSKLVDTIKLYDIELLHVHYAIPHAYAGYMAKKMLQEYGIFIPMITTLHGTDITLVGKHPFYKPAVTFSINKSDVVTSVSEALKSETLKLFDLEKEIEVIPNFIETTKYKKTYTDCQRSMMAKENERIITHISNFRKVKRIPDVIKIFHRIQKEMPAKLIMVGEGPEKEKAEDLCDSLGIKDKVLFLGNSNEIDRILCFSDLFLLPSETESFGLAALEAMINKVAIVSSNTGGIPEVNIDGVSGYLADVGDVETMATKAIEILKDDETLERFKENAFNVASKFDIVHILPLYEDLYEKAFKSRFKNTF
F. abyssi|peg.454	peg	468979	466046	-	beta-glycosyl hydrolase / Uncharacterized esterase	GH3			gtggttcaagacaagatatttatgcggaaaatactccaattcccctttttcctactcgtatgcattcaaacctttggacagtcaaatcccttgattgtcaaagactcggtggctcaaatggcatgggtcgaaaatcaatacgcgaacatgtccctacaggaaaaagtaggacagttgttcatggtaagcgttgcatcgaaccaaagcaaagctgcgaccgataaggtcaagaacattgttgaggaacaaggtataggaggcgtcatctttttggttggcggaccggaacaacaagctaaattgaccaacgaataccaatccgtttccaaagtaccgttgctcatcggttccgatgcagagtggggactggccatgcgtttggactctacttatgcattt…	MVQDKIFMRKILQFPFFLLVCIQTFGQSNPLIVKDSVAQMAWVENQYANMSLQEKVGQLFMVSVASNQSKAATDKVKNIVEEQGIGGVIFLVGGPEQQAKLTNEYQSVSKVPLLIGSDAEWGLAMRLDSTYAFPWNMTLGAIRDSTIVEKIGYQIGKHAKRLGVHINFAPDLDVNNNPQNPIIGNRSFGEDPKNVAQKGRAFVRGMEKAGVLSSGKHFPGHGDTATDSHKSLPIITSSVERLDSIELYPFKKTMEAGLSSTMVAHLDVPSLESREGHPSTLSKSIVTGVLKNQLGFEGLVITDALNMKAVSEFAPEGKVELEAFLAGNDLLLMPENVLKAKETFIQAYGEGLITEERLAESVKKILMAKYKAGLYNYQPVKLENLYEDLNGVENDVIYE…
F. abyssi|peg.483	peg	507238	505502	-	Cell surface glycan-binding lipoprotein, utilization system for glycans and polysaccharides (PUL), SusD family			SusD	atgctggtaggtctattgctatgggcctgtgcagatgattttacagagaaagcggccaccgggaacatacctgatcaagatttacagacagctaccggtgttgagttaaagttgaccgcagcatactcggccatggatggtgagcgtgtaaacagacaaggtgagggcgttgctgctggaggtgacaactggtgggccgatgtagtttccgatgatgcgcaccgtggaagtaccgatggtgacaacacggccttgttccaagtagagaccttggactggcaaaccggtaatagctggtttttaggaagatggagtgcgctttatggcggtgtaaacaggagtaatgcggttttggcgttgatcgatcaaatcacagaccaagactttacgagacaagct…	MLVGLLLWACADDFTEKAATGNIPDQDLQTATGVELKLTAAYSAMDGERVNRQGEGVAAGGDNWWADVVSDDAHRGSTDGDNTALFQVETLDWQTGNSWFLGRWSALYGGVNRSNAVLALIDQITDQDFTRQAGEAYFLRGYFNFELQKFYGYPSFISVENLVNEEFNQPNPGPIWAEIEADFQAAIERLDDEILVGRANAWVAKAFLGKAYLYQGKYDEALPLFNDIINNGPYTLNTEFVDNFNAAGENSLESMFAIQFASDDGRSFNGNGAGTLNFPGGGPLGTCCGFYQPTQDLVNAYQTDGSGLPLLDTYAATDVVSDYGINSTFDHDDNEETPEIPTDFTPHTGPLDPRLDYTVSRRGIDYNGFGRNPGKAWIRATFSDISGPYLPKKNVYQAD…
F. abyssi|peg.484	peg	510472	507269	-	Outer membrane TonB-dependent transporter, utilization system for glycans and polysaccharides (PUL), SusC family		SusC		atgaatcaaaacagaattcaagttttgacaaggttgtctggtgccctaaaggcttttcagacattctttttgtcaatgacaatgatgttggtgggtggatctgcgtttgcagcggccccggactcgggtgatgctacttcgcccccttaccaattaaccataacgggtacggttgtggataattttggaacacctttgccaggtaccaatgttattgtaaaaggtaccactaatggaacacagacagattttgatggaaactactccattactgcagcttccgatgcaactttaatattttcctatgtagggtttaaaaccatagaaattccggtaaacggtaattctactatggatgtgaccatgcaggaagatgccgctgccttggatgaggtagtt…	MNQNRIQVLTRLSGALKAFQTFFLSMTMMLVGGSAFAAAPDSGDATSPPYQLTITGTVVDNFGTPLPGTNVIVKGTTNGTQTDFDGNYSITAASDATLIFSYVGFKTIEIPVNGNSTMDVTMQEDAAALDEVVVTGYGTQTRGELTGSVGTVDVAEATKTPVVNAAEALQGRVSGVTITNNGQPGSAPVVRIRGFGSGNSNDPLYIIDGVQTDDPGILNSINPADIQQMNVLKDGAAAIYGARASNGVIIVTTKSGGYNLDRARVSLDMYTGFSVATNLPEMLTPAQHGQMIWQSFLNDGVTPEHAQYGNGPSPVVPDKVQGVPVSMTVRPGGTDWVDEIYRSAITQNASITLENGNEKSKFLFSAGYLNRQGIQIHTGFKRGNVRLNSEFKVGDRIRI…
F. abyssi|peg.491	peg	516969	519281	+	beta-glucosidase (EC 3.2.1.21)	GH3			atgcatactttaaaacaaaacctcaaactgggcagcttgttcctagcaacaatttttgtgggttgcagtcccaaatttacagaagaaaccaaagaaggtttcaaccttgtaaaaaatgaaaatggggcaaccctcggatatagtcaagattctggtgtctcaatcttgaccgttgaccagatggcatttaaagacctgaacaaaaatggcacgcttgatccttatgaagactggaggctcacggcagatgaaagagccaaagaccttgcttcaaaaatgagtgtggagcaaatagctggattaatgttgtacagcgcgcaccaatccattcccgggggaggtaacagtttttttggtgcagtcacgtacaatggaaaaccctataaagaaagtggcgct…	MHTLKQNLKLGSLFLATIFVGCSPKFTEETKEGFNLVKNENGATLGYSQDSGVSILTVDQMAFKDLNKNGTLDPYEDWRLTADERAKDLASKMSVEQIAGLMLYSAHQSIPGGGNSFFGAVTYNGKPYKESGAKPSDLSDAQKKFLLEDNLRHVLITSVESPGVSAQWNNNAQAMVEGIGLGIPINTSSDPRHGSDSYAEFNAGAGGKISMWPSTLGLAASFDPSLMQQFGKIASQEYRALGIATALSPQIDLATEPRWSRFDGTMGEDPKLAADMARAYVEGFQASENGDWGMQSVNAMVKHWPGGGPEEGGRDGHFGYGSYAVYPGKNLEDHLKPFTEGAFALKGPTKMATAVMPYYTISYEQDTKNGENVGNAYNKYLITDLLRGKYGYDGVVCTD…
F. abyssi|peg.548	peg	67232	65853	-	Cell surface glycan-binding lipoprotein, utilization system for glycans and polysaccharides (PUL), SusD family			SusD	atgaaacgaattctatatataatgctatgtacggtactagctaccgggtgtagtgaagactttacagatctcgcaccaatttccaacagaaacgaggcggacttttacaatgagccagaagattttgaagtggccataaatgccagttatgccggcttgcagagcacaggaactttcggaagggggtattggaccatgttcgagatgcgaagcgataataccgatcaaggacccgacgccaccggattggcccgtcagtacaccgagataaattcctttacagaagatgcgttgaacgagcagataacctctgcatggagcgactcctacagggtaatttccaactgtaacgtaatcttggatcgtatcccggaaatagaaatggacgctactttaaag…	MKRILYIMLCTVLATGCSEDFTDLAPISNRNEADFYNEPEDFEVAINASYAGLQSTGTFGRGYWTMFEMRSDNTDQGPDATGLARQYTEINSFTEDALNEQITSAWSDSYRVISNCNVILDRIPEIEMDATLKNRVTGEALFIRSLVYYHLAIGFGNIPLQLTPYVSGDELVQVDQNTVLEQLVTDLTTAESNLPVSYSGSQVGKATKGAAATLLAKVLLTMGDNGAAETVLRRIISDYGYELLPNYSDLWGVANENNAESIFEVQYISGGIGQGSLYTNDFSPSTDLQTGSGFGRNRPTVSMLEAYEDGDLRFEPSMGATYVNLEGEVVEARHVRKYQSDLAIENDSDINFVVFRYADVLLMLAEALGETPESYDLINEVRNRAGLSDIDAATPGTFE…
F. abyssi|peg.549	peg	70774	67250	-	Outer membrane TonB-dependent transporter, utilization system for glycans and polysaccharides (PUL), SusC family		SusC		atgaaaaaaaccaaaactaaacgtgccattgtaccaaggctgggcaaaagattactgtacggatttttcttgctgttcatgttcggccaagtaagtgccgcatcttgtgctcaatacgataaggtggagaataactttaaccaaatcaagctgggcgatgtgttcgagaccgttaccgagtccactggctataaattcttttatgaagcctctgaggtagatgttaaccgaagagtgaccataaacgggaagaatctttgcatacaagattttttgaaggaaatattcaagggaaccgacctgtcatttgaaatcatcgctaggcagattgttataaagaagaacagaaagtcactgccaagtttaaccccacagaacaaggtcaatgcagaaaatcct…	MKKTKTKRAIVPRLGKRLLYGFFLLFMFGQVSAASCAQYDKVENNFNQIKLGDVFETVTESTGYKFFYEASEVDVNRRVTINGKNLCIQDFLKEIFKGTDLSFEIIARQIVIKKNRKSLPSLTPQNKVNAENPQTNLTGTVLDEAGIPLAGATIIAKGTTEGTTTDFDGNFAITLPAGVTVIQVTYIGYKAKEVNVAGQTSITVTMEQDAAALEEVVVVGYGTLAKKKVTGSVVSITPETITEVPALTPESALIGQVTGVQVQEVSGEPGAAPNIRVRGSGSISAGNDPLFVVDGIPISRNLTSSSQLGGVANRRSTFQPPTINPLATLNPNDIESIQVLKDASAAAIYGSRGGNGVLLITTKKGSNGEEGVFSFDSYMSMQSVANRLDLMNAPELIDF…
F. abyssi|peg.553	peg	74146	73145	-	alpha-L-rhamnosidase (EC 3.2.1.40)	GH78			atgatggaggttacggccataatggcagatgccataggggaaaccgagtatgccggtacattacgcgacaggcatcaaaaggcaaaagaagaatggaaccaattttttgtcgatcctgaatctggaagaaccaaaaacctagagggattaatagtgcattcccaatcgtcgtatgccactccgcttaatttcaacgttttcagtgagaaaaataaactaaaggctgaagcttatttggcagaactggtaaaagagccctccaccagtaatacaaagcctgatggaactagggtaacctatcccatgagggaaggcgccttaggtggttttggtatgaatagcgaacaagtaaccgaagattttttaccctataccataaccaccggcttttccgggaca…	MMEVTAIMADAIGETEYAGTLRDRHQKAKEEWNQFFVDPESGRTKNLEGLIVHSQSSYATPLNFNVFSEKNKLKAEAYLAELVKEPSTSNTKPDGTRVTYPMREGALGGFGMNSEQVTEDFLPYTITTGFSGTPNILPSLSRGGKVDEAYKLFSSTDYTSWLYPVTKGATSIWERWNGFKAAFKENNENRMNSFNHFALGAVGQWMYEFQLGITTDHQNGEAGYKHFVLQPQVAGTFESLSGSYESNNGKIYSSWTSDGQGNMISYKATVPANTSATLYLPMGIEGEDSLKPIKGVEFKGIGQRNGIKVGTYELSSGTFEFNLKDGTVKVKTF
F. abyssi|peg.554	peg	76527	74143	-	alpha-L-rhamnosidase (EC 3.2.1.40)	GH78			atgaaccctgaaatatccgcttgggaaggcgctcaatttatcgacaccaatactttgaccttggacgccacgtctgcattgctctttgatatagaaactgattttcagattgtggaagggaatacagcgtctcttatcattggagccaattattttaggttcaatgataagtttcagaacatcaataacatggggggtgaaaactacctccgattggaaattgatatttcaggggtgggcagttccaagggtgcactcttgaacatttatcgcgttggttttgataaggacgattcggccaagaaaccttatatgtccatttccaaggccaactaccctcaaaccaatattaatgcattgattacaccgggcaacaaatcccaaatgaacaaactcaga…	MNPEISAWEGAQFIDTNTLTLDATSALLFDIETDFQIVEGNTASLIIGANYFRFNDKFQNINNMGGENYLRLEIDISGVGSSKGALLNIYRVGFDKDDSAKKPYMSISKANYPQTNINALITPGNKSQMNKLRIGVNASNIVIKINGEMLLLEPEDPNNPIPPQFREVGFSVTGVGGGNFLTYPHINSIGFAAEPGTKAIFKDYKILNAGKSDPNNNEVFGKDVGATYAIFKDFEGVSFNQDGIIELGNTTDATLIQYADPSHGSATMLRSEFNTGNKNIAKAKLYVTSMGSNEVYINGNRIGEDWFAPGATQFRETLGYYAYDVTKNINQGKNVIGALVFPGWYTGYMTYTPANFIFFGDTEALLAKLVITYEGGNEQTVVTDPDTWKIFTEVPVEYG…
F. abyssi|peg.590	peg	26007	27926	+	Amylosucrase (EC 2.4.1.4)	GH13			atgaaccaagccagcttacataaactaattccccagacagaaaaggatgccaaaaagctctttgagctgcgattggccaccaaccttaccttgattcaaaagcagttcttctccttatataccgaagagcatcacgaaaaagattttcagaaactgttgaagcttcttccgaagttgtttgaggaaaggcccgaccacttaaaaaaacaagatcttgagcgtatcaacgcagcaaattggtaccagtccgaaaagctcatggggatgcagctttatgtagagcattttaataaagaccttaaaggacttcaagaaaaaataccctatttcaaaaaacttggaatcaactttctgcatctaatgcccattactacccggcccaaaggagaaagtgatggg…	MNQASLHKLIPQTEKDAKKLFELRLATNLTLIQKQFFSLYTEEHHEKDFQKLLKLLPKLFEERPDHLKKQDLERINAANWYQSEKLMGMQLYVEHFNKDLKGLQEKIPYFKKLGINFLHLMPITTRPKGESDGGYAVNSYLEVDKKYGSKENLLELTKAFRKNGIYLMLDFVVNHTSDEFSWAKKAKKGDKKYQGYYYTYEDFTIPAEFEKTLPEVFPETSPGNFTYIPEMEKWVMTVFNSYQWDLNYTNPEVFLEMLTNLVKLTDMGVDVVRFDALAFLWKKIGTISQNLPEAHNLISLFRMCLQVVAPGSILLAEAIVAPTDIVKYFGEEEKRGNECEIAYNASLMALLWNSIATKKTQLLYKSLMHVPPKPQDCTWINYIRCHDDIGLGYENHLIQ…
F. abyssi|peg.720	peg	171314	170106	-	Endo-1,4-beta-xylanase (EC 3.2.1.8)	CE1			atgaaaaaaacagtaaacaagctaagtaggttccacattcaattgatgttggtaatcttggccctgcccttggcggccatcggtcaagaagtaggttccatggagcgactggtctctcctgaacttgccgatgacaacacggtaacgtttagaattaaggcgcccaaggcggaaaaggtggtcttatccggcaattggatgccaatggtaggcgagggaatggccatgacccgaaagaccgtagcgctgaccaaaggtgaaaacggtgtctggtccaccacggtcggaccgttggagccagaactttatggctacacttttgtcgtagatgacgtcaatacgttggataccgccaatttgatggttgcccgtgacggcacattccgaacagaaaacgtg…	MKKTVNKLSRFHIQLMLVILALPLAAIGQEVGSMERLVSPELADDNTVTFRIKAPKAEKVVLSGNWMPMVGEGMAMTRKTVALTKGENGVWSTTVGPLEPELYGYTFVVDDVNTLDTANLMVARDGTFRTENVLYIPGKASELYWVKTGSKGTVHQVWYESPTLDLTRRMYVYTPPGYADSNENYPVLYLLHGGGGDEEAWPTLGVANHILDNLINSGKAKPMIVVMTNGNPDQAAALTVSPKLEPSTQPAGGMANMMFEKSLVNDVIPYIESHYKVKPNKENRALTGLSMGGLQTMNTTFENPELFDYIGVMSMGFADLSRFGIEVDHSKRGEQIEALKAADPELYWIACGTDDFLYQSVVDMRNELDKHDFDYTYRESTGGHTWSNWRIYLSEFAPM…
F. abyssi|peg.729	peg	179375	177978	-	Cell surface glycan-binding lipoprotein, utilization system for glycans and polysaccharides (PUL), SusD family			SusD	atgaaatcagttataggaacaattcaatttatgagaaaaatacctttgtggtctttttgcattttgattatgataatcacttcctgcgaggattttaccgaagtcgatcctcccaacaatcaattgacgggcttagtggtttttgaagatgcttccactgtgaatgctgcctttgcacatatatacagtgaattgcgaaattctgcctttaccagtggaacgacctcagggttgacctatttattagggcactatacggacgagcttaatctatacaaccccagtttccaatccatcgaagtctatgaagaaaataatgtgcttcccacggatggctatgtacagggcttttggaattcaggatacaccctgatccatgcatcaaatagtattttggaa…	MKSVIGTIQFMRKIPLWSFCILIMIITSCEDFTEVDPPNNQLTGLVVFEDASTVNAAFAHIYSELRNSAFTSGTTSGLTYLLGHYTDELNLYNPSFQSIEVYEENNVLPTDGYVQGFWNSGYTLIHASNSILEGVSASTALSLEDKQRFLGEAHFLRAFIHFYLTNLFGDIPYVESTDYRVNSTMGRMEAAMVYQKIIDDLIQAKSNMPMDSGTKFRPNHWVASALLARVYLYQGNWAGALEEAQRVVENGGYQLSADVAQVFLIDSEETLWQLDSGIDGVNTEEAFTFIFTDGPPPYSALSNQLVDSFEAGDARSTNWVGSVSDGTEIWYYPYKYKVNTNTATTEECSILFRLAELHLIAAEAAVQSGDMELAMEYINMLRERAGLSMISSTDRASLL…
F. abyssi|peg.730	peg	182415	179386	-	Outer membrane TonB-dependent transporter, utilization system for glycans and polysaccharides (PUL), SusC family		SusC		atgaaacaattagcaatatgtatgcgaagggtctccctactcatgctcctttatatctttttaatgcccttttgtgccttatatatgcaggcgggcacagtcttggaaccgccacaggccaccgttttcggtaccgtcaccgatacttcggggattcccctggccggggtgaaccttgtggtggaatccaagaatattggggccatttccaatttggacgggtcctttaccattaatgcaggccctgatgatgtgctgattttttccatagtcggtttcgagacccttaccgttcccatatcgggtagggaagaaattcttgttgccttggaggaggaagtgacccagttgggtgaagtagtcctcaatgcgggctattacacggtctccgaacgggaa…	MKQLAICMRRVSLLMLLYIFLMPFCALYMQAGTVLEPPQATVFGTVTDTSGIPLAGVNLVVESKNIGAISNLDGSFTINAGPDDVLIFSIVGFETLTVPISGREEILVALEEEVTQLGEVVLNAGYYTVSERERTGSIIKVQSVELEKQPISNPLAGLQGRAAGVEIVQTSGVTGSKFDIRIRGRNSIRSDGNEPLYIVDGVPFSSSSLGEQQSSSSVITGGAISPLNNLNPSDIESIEILKDADATAIYGSRGANGVVLITTKKGKAGKTVFELNILTGMGRVSNTLDLLHTPDYLAMRREAYANDGIEPLPSNVYDINGTWDENRYTDWQKVLFGQTSYLTNVQGSVSGGSERTRFLVSGNYHRQSNVYYGGYANDKVSVLANLNHTSKNDRLSLQL…
F. abyssi|peg.747	peg	194224	192419	-	Cell surface glycan-binding lipoprotein, utilization system for glycans and polysaccharides (PUL), SusD family			SusD	atgaaacttacaagaaaatatatgaaaagggttttaatgggcggttttgccggttcactggtaattttgatgtctgcctgtaacgatgactttctggatcgcttgccagaaaccgaaatcggggtcgacaacttcttcaatacggaagaggacttatccatctatgtaaatggattgtataattttcccggcctagggatatactacgatgatgccacggataatgcaggtacaacaggtaatcgcgaaataaagaccattatgaccacagatgccaactcccagacgattacttcgggttggcactggggcgccttaaggagcatcaacctatttttggaaaatgcagaaaaggccgatatcggcgcggatgtaaagaatcactacataggtgtcgcc…	MKLTRKYMKRVLMGGFAGSLVILMSACNDDFLDRLPETEIGVDNFFNTEEDLSIYVNGLYNFPGLGIYYDDATDNAGTTGNREIKTIMTTDANSQTITSGWHWGALRSINLFLENAEKADIGADVKNHYIGVARFFRAQFYMEKVKRYSNVPWYDQVLETDSEDLFKTSDPRETVVDHIFEDYQFAMEHVRESVPTGAVDKWTVMAYYSRNALYEGTFRKYHSELGLEGTANDFLELAAKVSQDIADQGPFSIYNTGNPAQDYMTLFGSQDLTANPEVIFTNIYEADVKNTDDPQYLFGSYEMSMSRDLLETYLMDDGTYFSQQMGIETMEFVEEFQDRDPRLSQTFAYPGWELYYTATYSPGTTNYVQELKKNFTGYHQIKGFANDPSIDVRRGIDIP…
F. abyssi|peg.748	peg	197481	194236	-	Outer membrane TonB-dependent transporter, utilization system for glycans and polysaccharides (PUL), SusC family		SusC		atgaaaaacacattactattcgtattcttattgaccgtttttacctcagggttcgcccagaaggaggtgtccggtacggtcggagatgcttcaggtgtcccgttaccaggggtaaccgttatggtgcagggaacggccaacggtaccactaccgattttgacggtaactattccatacgtgtggccgaaggtcaagtactggtattttcctatatcggttttaccaaaaaggagcttacggttggaacatcaaacattatggatgtaaccttggaagaagacgtccaaagtttaaatgaggttgttgtcgtaggttttggcacacaaaaaaaggtcaacctttccggagctgtcaacaatgtctcggtagcgcaattatctacgaggccgataaacaac…	MKNTLLFVFLLTVFTSGFAQKEVSGTVGDASGVPLPGVTVMVQGTANGTTTDFDGNYSIRVAEGQVLVFSYIGFTKKELTVGTSNIMDVTLEEDVQSLNEVVVVGFGTQKKVNLSGAVNNVSVAQLSTRPINNVTQGLQGISPGLNIDFSSGAPGANPKINIRGFTSINGGDPLVLIDNIPSDVSYLNQLAPEDIESISVLKDASSAAIYGARAAFGVVLVTTKSGSDGKMRINYNTNVTVGTPTVLPEKISDPYIYMRLQETASKNTPWHNQYFTTEQLQWARERSDDPFGTVGVRESTTNPGLWEYMGNRDWTDYFLSSSTYSQNHSLSATGGTEKINYFMSGSYNKDNGSLILAEDYFTRTGMRSKLNAQLTDWLSVGNNTSYITGKRKNPSYFDI…
F. abyssi|peg.823	peg	286674	288302	+	Membrane-bound lytic murein transglycosylase D	GH23+CBM50			ttgccccgaaatcaaattttgtccaaaatgaagcagagtttaagtgtagctgtttttgctgttctcctatcagcaagcccctttgtgcgtgcacaacaatccgaaattgcacagaacaagtcaaaggattccgttttgctccgagaagaggaaaatgggaccatcacggtttccaacatcaaaattgacggtcagcttatggccctggaaacgcatgaggacggaaaattcaagctacgcgaccttgaggaagcttggcggtatgacagtctctggctgaaagaactccacagcaatgccgatttgttcagtgatatgttgttggaggttcagaatgattctgaattggaggaggcctttgaaatagatttgccgaccgacacgctaaaagcaaggttg…	MPRNQILSKMKQSLSVAVFAVLLSASPFVRAQQSEIAQNKSKDSVLLREEENGTITVSNIKIDGQLMALETHEDGKFKLRDLEEAWRYDSLWLKELHSNADLFSDMLLEVQNDSELEEAFEIDLPTDTLKARLSRMNEKTPFNITYNSSLESVIKSFLTRRRDLMQRMITASQFYFPLFEQELDNQNIPLEIKYLAIVESALNPKARSRVGAKGLWQFMYSTGKMYGLDVSSYVDERHDPIMATKAASKYLSRLYDIFGDWDLALAAYNSGPGNVNKAIRRSGGYENYWNIRPFLPRETAGYLPAFLATMYIFEYAEEHGLQYKKADRPYFETDTVHVKNLITFDQISKLVDIGTEELEMLNPAYKLNIIPKVEGKNYALRLPIAKIGKFVSNEEEIYA…
F. abyssi|peg.843	peg	309564	310658	+	Alpha-D-GlcNAc alpha-1,2-L-rhamnosyltransferase (EC 2.4.1.-)	GT4			atgaaaatagccatactcggaactagaggagtaccaaactatcatggaggttttgaacaatttgccgaacacttctctgtttacttggcaagtctagggcacgaagtgtatgtttataactcacacacacatccatataaaaaaaaagtattcaacggcgcaaagattatacattgttatgatgccgaagagaaaattgggactgccggtcagtttatctatgatttaaactgtattattgattcccgtaaaagggattttgatattttgcttcagcttggatacacgagcagctccatatggcattggctcatgccgaagaacaccctgataataacaaatatggacgggttggaatggaaaagatcgaagtactccaaaaatatcaggtattttcta…	MKIAILGTRGVPNYHGGFEQFAEHFSVYLASLGHEVYVYNSHTHPYKKKVFNGAKIIHCYDAEEKIGTAGQFIYDLNCIIDSRKRDFDILLQLGYTSSSIWHWLMPKNTLIITNMDGLEWKRSKYSKNIRYFLKKAEKWAVNNSDFLISDSIGIKKYLMETYNAESQFIAYGANIFNQPNENDIEQYNEAKPYLYNMLIARLEPENNIEKILDGVVMSESDLPFLVIGKYETRFGEYLKQKYADEKRIVFLGGIYNQLHLNNLRYFSNLYFHGHSVGGTNPSLLEAMASNSFIVAHDNIFNKSVLGENAFYFSDKERVSKILDTLVKKDHEHLIRANERKIKDFYSWEKINKKYLDYFMECFSR
F. abyssi|peg.855	peg	322554	323603	+	ADP-heptose:LPS heptosyltransferase	GT9			gtggtcaaaaagggtaaacatacccatattctggtcattcgtttgtcagccatgggcgatgtggcaatgaccgttcccgtgctccgcgcgatcattgataaataccctgaaattcggttgaccatcctcaccaaaaagaacttcatgcccatatttgatggcttggagcatgtgcaggtcaaagaggccgatgttaaaaatagacacaaaggtttgatggggctttggcgcctctataaagaattaaagcccttacagtttgatgccgttgccgacctacacaatgtgttgcgaagcaggatacttaaaaagtatttttctctggaacgggttccgtttgcccaaattgataaaggaaggaaggaaaaaaaagcactaacgcgatctaaaaacaaagtt…	MVKKGKHTHILVIRLSAMGDVAMTVPVLRAIIDKYPEIRLTILTKKNFMPIFDGLEHVQVKEADVKNRHKGLMGLWRLYKELKPLQFDAVADLHNVLRSRILKKYFSLERVPFAQIDKGRKEKKALTRSKNKVFEQLRTTHQRYADVFGQLGFPVDLSNAKPLERIQLSKKVLGLVGQDVKKWVGIAPFAAHEGKMYPLESTKEIIKKLDDTDKYKILLFGGGIKEIEVLEGMAQTSENVFCMAGKLKLSEELELISNLDVMLSMDSGNAHMAANYGIPVVTLWGVTHPFAGFYPFGQPLENALMADRGIYPLIPTSVYGNKLPQGYENAMETIKPEQVLDRLTGILDN
F. abyssi|peg.898	peg	360309	362633	+	Monofunctional biosynthetic peptidoglycan transglycosylase	GT51			atggcaaagaaacgtcacaaaaaacagcagcagaattttttcccttttatcaagtggttttggatcatattcggagcaggtgtcctatccgtagtacttatttttctactggcctcatggggagtgtttggggaaatgccaacctttgagcgtttggaaaatcccgagaccaacttggccaccgagtttatctcttcggatggtgaaactttggggaaactctatttggacgacaacagaacttgggtagactacgaaacccttccgcaaaacattgtagatgccttggtagctaccgaggatgccagatattacgaccattccggtattgatgcccgcggatttgcaagggccttggcctttttggggaccaagggtggggcaagtaccatttcgcag…	MAKKRHKKQQQNFFPFIKWFWIIFGAGVLSVVLIFLLASWGVFGEMPTFERLENPETNLATEFISSDGETLGKLYLDDNRTWVDYETLPQNIVDALVATEDARYYDHSGIDARGFARALAFLGTKGGASTISQQLARQLFVGVRSRNLFEAVTQKIKEWVIATRLERNYTKQEIIAMYLNIYDFGYNADGIRSASRIYFGKEPADLKTEESAVLVGMLKNSSLYNPMRREELVFNRRNTVLGQMAKYGYITEKEKDSLQSREMKINFNPESHREGLATYFRMYMQRYLNQWVRENPKPDGEHYNIYLDGLKVYTTIDSRMQRNAEEAVQEHMSNLQAEFFHQNTPDRNPTAPFLDLRKGEIDTILRNAMKRSARWRHLKREGLSDKEIEATFHKKEEMT…
F. abyssi|peg.1060	peg	1988	5155	+	Outer membrane TonB-dependent transporter, utilization system for glycans and polysaccharides (PUL), SusC family		SusC		atgaaaagcatgtttttaacatttgctgcaatgttcttatgcattgtcgcatttggtcagaccattacgggtaccgtgtccgatgtatcgggtacgccattgcccggggtgaccatagtggttggtggcacgaatataggtgcaactaccgattttgatggaaattattccataaacgcctctagcgggcaagtactacgattttcctatatagggatgaagacaaaagatgttactgtaggttccgaaaccatagtcaatgttgttttggaagaagattcaacacaactggacgaagttgtggttactgctttgggaatttcaagggacaaaaagtcactgggttatgcaacacaggaggtcgatggagataattttaatttgaccaatgagcaaaat…	MKSMFLTFAAMFLCIVAFGQTITGTVSDVSGTPLPGVTIVVGGTNIGATTDFDGNYSINASSGQVLRFSYIGMKTKDVTVGSETIVNVVLEEDSTQLDEVVVTALGISRDKKSLGYATQEVDGDNFNLTNEQNVLGSLSGRVAGVQVTGASGASMGGTQKIKIRGVNSISGGDQPLIVIDGTPISNANFSGSDQADYGNLAQDINPADIESVNVLKGPAASALYGIRGQFGVIMITTKKGKKGVKDVNVQISSSVSLESTYNFIPLQNMYGGGSSQTFRVLDNGQPYVDMSVDESWGPLMDGTPVRHVFSFYPQDPEYGQLRPFVPQPNNVQDYYRTGATYNNSVSVTGGNENTSFRLSANDTRIEGVVPNTYLNRNNIGLSASLNLNEKVTVSSNMNY…
F. abyssi|peg.1061	peg	5167	6558	+	Cell surface glycan-binding lipoprotein, utilization system for glycans and polysaccharides (PUL), SusD family			SusD	atgaagaagatatatataatagttttgtcagcttttctaggggtaagttgcagcgattttgacgaagacatcaatcagaatcccaaccttccgaatcaggcatcaggaacacagcttattgctcaggcacaactttctttgccaggtttgagttcatctccacaaggagaatttatggcacaatacttggctgagacccagtatgtgggtgcttcgctctatcctgaacagagtaccagcttttatggttggtattatggtccattggccgatttggaagcggttttgaattccgaggaactcaatgggaacgatgggcccataaacaatcaaattgcggtagccaagattctaaaagcctattatttttggaatataactgaccgatggggagatgtt…	MKKIYIIVLSAFLGVSCSDFDEDINQNPNLPNQASGTQLIAQAQLSLPGLSSSPQGEFMAQYLAETQYVGASLYPEQSTSFYGWYYGPLADLEAVLNSEELNGNDGPINNQIAVAKILKAYYFWNITDRWGDVPYNEALQGVDNFTPVYDSQEFIYEDLFAELKEAVDLIESGSIANDIIYNGDMGKWRKLANSIRMLMALRLSEVAPAIAEEEFNDAMEDGVLESNDDNLVFQHLAEANNQNYWFGQIVNQNREWWALTENLVAEMEPVDDPRLPVYGNLTRSSGEYIGLLFGEEENIGTEEYSLLGDAIYAQDAPVQLLTYAQILFAMAEAATPERSWIAGDAASYYEMAVEQSILQWTGSTDGAAEFLEQPGVTYDASMAIEQISTQRWVHLFMFG…
F. abyssi|peg.1120	peg	60105	57895	-	Alpha,alpha-trehalose-phosphate synthase [UDP-forming] (EC 2.4.1.15) / Trehalose-6-phosphate phosphatase (EC 3.1.3.12)	GT20			atgggcaaaactatcataatctcaaatcgattacctgttcaattacaaattagcaatggttctataaccgcaatacctagtgttggtggtttggccacgggcatgaaatcggttcacagtggaggcgaaagtctatggatcggttggtctggactaacagacgaagaaacgccagaagaactggaagatgatatagacaaggccctaaaagagcatggctgcgccaaagtaaagttgaatgctgatgaaattgatcgattttactacggcttcagtaatagaaccatatggccgttgtttcactactttttgaagtattccgaatttgaactgaattattgggacacctacaaagccgtaaaccaaaagtttgccgatgccatcatcgaaaattcagat…	MGKTIIISNRLPVQLQISNGSITAIPSVGGLATGMKSVHSGGESLWIGWSGLTDEETPEELEDDIDKALKEHGCAKVKLNADEIDRFYYGFSNRTIWPLFHYFLKYSEFELNYWDTYKAVNQKFADAIIENSDEDDTIWVHDYQLMLVPQMVREKRPDTTIGFFLHIPFPSFEIFRTLPWREEILEGLLGSDLIGFHTYDYERHFLSSVRRLIGLDVSFNEIYLDNRVIKVDSFPMGIDYKKFRDAAVLHDSKSKDERSDLQLRLDNHKASAPDTKLILSIDRLDYSKGIAKRINAFEYFLQKYPEYKEKVRLIILAVPSRSNVPQYQLLKREVDELVGRINGELSTVNWTPIWYFYRSLPFESLIDLYTSSDIAWLTPLRDGMNLVAKEYIATRTDKS…
F. abyssi|peg.1121	peg	60209	62008	+	Glucoamylase (EC 3.2.1.3)	GH15			atggacaatttgaattacggaattataggaaattgtaggagtgccgcattgatttccaaagatggttccattgactggtgctgtttgccacaatttgactccacatcaatttttgctagactattggatgagcaaaaaggggggagttttgaagtgcatccaattggggattataacattgaacaggaatattatcgcagtactgctattctgattacgcgctttacagaaggggaaaatgtttttgaacttcacgactttatgccccgtcaccataaaatgaacggaaaatataaggcacagccggaaattatcaggtatgtaaaatatgtctcagggtcacctaaatttacagtgaagtatgaccctaaattggaatatggactcggcgagaccacg…	MDNLNYGIIGNCRSAALISKDGSIDWCCLPQFDSTSIFARLLDEQKGGSFEVHPIGDYNIEQEYYRSTAILITRFTEGENVFELHDFMPRHHKMNGKYKAQPEIIRYVKYVSGSPKFTVKYDPKLEYGLGETTHFVKEDFIASLTHQEKYDTLFLYTSFDKEGVLNGDEITLKEDGYFLIRYNEKILKPTTEKMALELERTKVYWLDWSAKTPDYQKFKDEIIRSAITLKMLTYDKTGAVLAAATTSLPETIGEVRNWDYRFCWIRDASMVIKVVSELGHKNSAKRYLQFIIDLMPDKDEKLQIMYGINKEKMLTEISLDHLDGYKGSKPVRVGNAAYMQKQNDIYGILMDVIYEQLRNFSNDIENVEELWSITKGIVWIVGKHWEEPDKGIWEFRGDD…
F. abyssi|peg.1140	peg	87106	86159	-	Glycosyl transferase, group 2 family	GT2			atgcagatttccattgtaattcctttactcaacgagcaagaatcgcttaaagaactacatgattggattgtacaggtaatgcaatccaatcatttctcttatgaaatcatccttattgatgatggcagcaccgatgcctcttgggaaaccattttggagctatccaatatcaacaaaaacgtaaaagccatccgtttcctcaagaactatggaaaatcgcaagcgctccacgccggctttaaaactgccgaaggtgaggtagtaattactatggatgccgacctacaggacaatcccgaagagattcccgaactgtatcgaatgatcgcccaagaaaggtaccacgtagtatcaggctggaaaaagaaacgctacgattccgtcatcaccaaaaatata…	MQISIVIPLLNEQESLKELHDWIVQVMQSNHFSYEIILIDDGSTDASWETILELSNINKNVKAIRFLKNYGKSQALHAGFKTAEGEVVITMDADLQDNPEEIPELYRMIAQERYHVVSGWKKKRYDSVITKNIPSKLFNWAARKTSGVKLHDFNCGLKAFDNKVVKTIEVSGEMHRYIPVLAKNAGFSNISEKVVQHQARKYGSTKFGAERFINGFLDLITIWFVSKFGRRPMHLFGAWGVLMFMVGFGFALYLGLDKLFLNPLGRLITQRPQFYISLTAMIIGTQLFLAGFLGEIMVRSRKNDTRYNISDKINL
F. abyssi|peg.1149	peg	97016	95718	-	alpha-L-fucosidase (EC 3.2.1.51)	GH29			atgaaaaaaatagctctgctcatcttactcgcttcatttgcctatacatccactgcccaagaatatcagccttccaaagaaaatcttgagaaccgggaatggtttcaggatgccaaattcggtatgtttatccactggggcgtgtattccgtattgggtcaacacgaatgggtgatggaaaccgagtccatcgatgtgaaaacctacgagaaattacctgcgttttttaatcctaccgaatttaatgcagaagaatgggtgttattggcaaaatccgcagggatgaagtacatcactattacctccaaacaccacgatggctttgctatgttcgatagccaattgtccgattgggacattatggaccggaccgtgtaccagaaagatgtgatacaacaa…	MKKIALLILLASFAYTSTAQEYQPSKENLENREWFQDAKFGMFIHWGVYSVLGQHEWVMETESIDVKTYEKLPAFFNPTEFNAEEWVLLAKSAGMKYITITSKHHDGFAMFDSQLSDWDIMDRTVYQKDVIQQMAEACRKHGLKLFLYYSQLDWHHNDYYPRGDTGNKTGRPDSGNWEKYLEYMNGQLTELLTNYGDVGGIWFDGWWDKKEADWQLRKTYDLIHKLQPQAMIGSNHHQAPNPGEDFQMFERDLPGENKGGYSAEATVGKLPLETAETMAHRWGFSLQDKAYKSSKELIQYLVKAAGYNSNFLLNVGPMPNGKIQPEFVETLNVIGEWTDTYGETIYGTRGGPISPQSWGVSTQKDNKIHLHIMDWKTDTFFFPTIEGNIKSIINFQTKK…
F. abyssi|peg.1156	peg	102950	103918	+	Membrane-bound lytic murein transglycosylase D	GH23			atgaaacatttaaaaaatatattggcatttattggattgatagctgttgtgagcaccttgatttttgccgtgcagtcggatggagtagaggagaagcccgaagcaaaggaggtggaaccgcaggttacggacaaaaatgtggcggatacctatcaaatcagtgccatcgagattcccaaagatttaaatttcgcgggcgaagctgtgcctcaggaagaccctgagattatggagcgcgtagatcgtgaattcttggtgaatacatattggcaatccaacgccttattgttgatgaagagagccaacaagtactttccgatcattgagccgatattaaagaaaaatggtattccggatgattttaaatatttggccgttgcagagagcggattggagaat…	MKHLKNILAFIGLIAVVSTLIFAVQSDGVEEKPEAKEVEPQVTDKNVADTYQISAIEIPKDLNFAGEAVPQEDPEIMERVDREFLVNTYWQSNALLLMKRANKYFPIIEPILKKNGIPDDFKYLAVAESGLENVVSPAGATGFWQIMKGTGREYGLEVNDNVDERYHVEKATQVACDYLNKWKERFGSWTLTAAAYNAGPAGIQKYMGIQQVDDYYDLLLGQETGRYVFRILAIKEIISNRDKYGFQLEEGDMYEKVPTFTVEIDTAVTNWADFAELYEINYKVLKRHNPWLREPHLNNSSRKKYTIEIPNKGYYRVGSTGK
F. abyssi|peg.1203	peg	151483	150476	-	endo-1,4-beta-xylanase D precursor	GH43			atgagcaccaaatatctttaccttctcagttatattctattggcaacatccatgagcgcacaagaagtcaacaaaaaacaaaacaacccaatttttgaaggatggtatgccgaccccgaaggaatcgtatttggggacacctattgggtctaccctaccttttcggatgattatgataagcaacttcattttgatgcattttcatccaaggatttggtgaattgggaaaagcacgagcgtattttggacacgaccaaaatcaaatggttgagacaggcactttgggcgccatccattattgaaaaggacaataagtattacttattctttggtgccaacgacattcaacggcccggaagaagttcctacgaccccaataacgacatcaatcattatgga…	MSTKYLYLLSYILLATSMSAQEVNKKQNNPIFEGWYADPEGIVFGDTYWVYPTFSDDYDKQLHFDAFSSKDLVNWEKHERILDTTKIKWLRQALWAPSIIEKDNKYYLFFGANDIQRPGRSSYDPNNDINHYGGIGVAVADNPGGPFEDHLGEPLISDFYNNAQPIDQFVFKDADGTHYFFYGGWSHCNLGKLNEDFTGFEPWEDGSLFKEVTPEGYVEGPFMFLRNGIYYFMWSEGNWTDGSYKVAYAMSDKPTGPYNRIGTILESKEGDIATGAGHHSVINKPGTDDWIIVYHRRPIPNKDRDHRVTCMEKMEFNPDGAIKPVIMTFEGVGGE
F. abyssi|peg.1207	peg	154859	153177	-	Periplasmic alpha-amylase (EC 3.2.1.1)	GH13			atgaaaaaactccttgttgttttgttttcgatacccttatttattggctgcaaaaaagttaaaaaagaacaggaagtgacgcaggtagttgtgtcggaaacccctaaaaaggaggttccgtttgtttgggaaggtgccaatatttacttcttgttgaccgatcgcttcaacaatggaaatcccaacaacgatatcaactttgaccgaactgaagagactgccgtactaagaggttttgaaggaggcgatattcaaggaatcacaaaaaagatagaagaggggtattttaccgatttgggtatcaatgctatatggttcaccccgatagtagagcaaattcatggcggaaccgacgagggaacgggaaaaacctatggttatcatgggtattggaccaaa…	MKKLLVVLFSIPLFIGCKKVKKEQEVTQVVVSETPKKEVPFVWEGANIYFLLTDRFNNGNPNNDINFDRTEETAVLRGFEGGDIQGITKKIEEGYFTDLGINAIWFTPIVEQIHGGTDEGTGKTYGYHGYWTKDWTAIDPNFGTKSDLSKLVKTAHSKGIRVILDVVLNHTGPVTDKDPVWPDDWVRTGPTCEFTTYENTTECTLVANLPDILTESNEPVELPDALLAKWKVEGRLSKELDELQLFFERTGYPRAPRYYIIKWLTDYINEFGVDGFRVDTVKHVNENAWTDLHKEADYTFEMWKKKHENSVLDDNPFYMVGEVYNYGISSGRDFDFGDKKVDFFDYGFKSLINFELKHDADNDYESIFTKYSKLLHTKLQDKSVLNYLTSHDDGSPYDK…
F. abyssi|peg.1270	peg	215396	216403	+	Glycosyltransferase	GT2			atgaatacatttttttccatagtggtaccggtgtacaaccggcccgaagaaattagggaacttctggaaagtcttcaagaacaagacttccagaaagattttgaggtggttattgttgaggacgggtcttcacaaagttcggaagaagtggtaaacaggtttcagggcaagttgaacatttcctactacttcaaggaaaactcaggcccgggggattccagaaattttggaatgcaacacgccaaaggaaattatttcatcattctggattcggactgcatcctccctaagcaatatttgtccgaagtggacaaggagctaacaagggagtttgtacactgttttggagggccggatgctgcggacgattctttcaccaccattcagaaagccatcaat…	MNTFFSIVVPVYNRPEEIRELLESLQEQDFQKDFEVVIVEDGSSQSSEEVVNRFQGKLNISYYFKENSGPGDSRNFGMQHAKGNYFIILDSDCILPKQYLSEVDKELTREFVHCFGGPDAADDSFTTIQKAINYVMTSFLTTGGIRGGKKGVGKFQPRSFNMGISKEAFEKAGGFGRIHPGEDPDLTFRIWKAGFETRLFPEAFVYHKRRIDWNKFYIQVNKFGMVRPILNKWHPGTAKPTYWFPTLFMLGLIVALALFFVGLGLPLMLYAFYFLVLFLDALIKSKSLIVALLSIFALMIQFTGYGIGFFKSTMLLNFSNKKPEELFPKLFFKKK
F. abyssi|peg.1358	peg	298433	301909	+	Outer membrane TonB-dependent transporter, utilization system for glycans and polysaccharides (PUL), SusC family		SusC		atgaaaaaaaatgaacatgattttagaaaacttctaatgaaacttacttcagtttatatattgctggcattgggtcttcaaggggttttggccaatggggccaatgcgcaatctttgcgaagcacagaaatctcccttgaacgcggttcctatacggtacgcaatattctcaacaacgtagaagaccagactgatttcaactttacctattatgaaagtgaagttgatttgggcgctgcatattcaattgacagaacctacgattcattatttgacctattatatgacctatccttggagaaacattttcgtttcaatagaatcaacaaatccattgcgatatccaaaatacagcagaaaaaaaaggaaccggaaattgtggaacaattgcaggtaagt…	MKKNEHDFRKLLMKLTSVYILLALGLQGVLANGANAQSLRSTEISLERGSYTVRNILNNVEDQTDFNFTYYESEVDLGAAYSIDRTYDSLFDLLYDLSLEKHFRFNRINKSIAISKIQQKKKEPEIVEQLQVSGVVLDENGQPLPGATIVAKGSSIGTTTDFDGNFEVAVNSDATLLVSYIGYLTKEVPVNGQTSMTISLQLDTQKLQEVVVIGYGTSSKEKISGAVTSMDQEEIQQYSNANFDQAIVGKLAGVNILTNARNPGDGNTITIRGAGSITRDANPLVVVDGFPLAEGSSLNVINPNDIASIDVIKDAASAAIYGSRAANGVIMITTKKGKGKKLTVELRSVMGLQEKTGSYDLLNAYDAAKFFRDGRNNAYLKNHGNVGVNDSEEQRIANG…
F. abyssi|peg.1359	peg	301919	303295	+	Cell surface glycan-binding lipoprotein, utilization system for glycans and polysaccharides (PUL), SusD family			SusD	atgaaattcaatagaatcgttatatactctttcgcattgcttattggcattgcttgtgagaatgagctcgaacaacttcctgaaacagggatattggcagaaaattattactccacccaggaaaatgtggagtcgaccgtgactgcaacctataatgaactccaagcattgtatgattactatatgatactttggggcgaaattccctccgataatgcctatatccaagcaccgaactccaatgggggcgccaggcctttggaggatttttcatggaccagtacttctgggtttgtgggcagtatttgggaaaattcctatgaagggattttttatgccaatacggtgttgtccgttattgatgacgtgctatatgacagcgagtcgcttaaaaatatc…	MKFNRIVIYSFALLIGIACENELEQLPETGILAENYYSTQENVESTVTATYNELQALYDYYMILWGEIPSDNAYIQAPNSNGGARPLEDFSWTSTSGFVGSIWENSYEGIFYANTVLSVIDDVLYDSESLKNIRIGEMKFIRGFLYDNLTTIYGDVPLVLTIDDPTYAFDDARTPKTEIYAQIETDLLDAIELLPSSNSAGRPNAYAARAILAKHYMKTRDFDKAEAQLQIIVSSGKYSLVDIDALFGVENEGNDEDVFSIQYASNLDGMSEGSEYYYMFTQPDDQGGLGAMAMESSLYELYAADDLRKGLVTESSNVYYINKWTPSPNNSTDDGGDNHFVVRYADVLLLYAECLNENNKIAAAATYLNMVRNRANLDDTTASGQSDMRSAIAMERRLE…
F. abyssi|peg.1479	peg	132601	133836	+	3-deoxy-D-manno-octulosonic acid transferase (EC 2.4.99.12)(EC 2.4.99.13)	GT30			ttgcgttttctgtacaacatacttatcaatattgcttggctcgttcttagcgtgattgcccttttcaatgccaagatcaaattgttcgttcaaggcaggaagagaacttttcctttgttgaaagaaaaattgaacaagggagacaaaaccatttggatgcatgtggcctcattgggcgaatttgaacaaggacttcctattttggaacggttacactccaagtatcccgaacataaattggttctcagttttttttcgccttccggctatgaggtcaaaaagaatacctccattgcagatgtggtggtgtacctacccttggacagccatcataaagtgaagcgatttttaaatatggtaaatccccaactggccatttttgttaaatatgaggtctgg…	MRFLYNILINIAWLVLSVIALFNAKIKLFVQGRKRTFPLLKEKLNKGDKTIWMHVASLGEFEQGLPILERLHSKYPEHKLVLSFFSPSGYEVKKNTSIADVVVYLPLDSHHKVKRFLNMVNPQLAIFVKYEVWPNYLYQLKKRNIPTILVSAIFSERQIYFKSYGGFMRKSLREFDHYFVQDEKSKKLLESIGIKNSSIGGDTRLDRVSEILKRNNQLDFMDRFKNNQLCLVAGSTWPEDEKILVNYINSTPEKIKFVIAPHEIKSAHIDKIASALEKTAVRYSELDNQNLKEIDVLIIDTIGLLTKIYSYANIAYVGGGFATGLHNTMEPAIFGIPIIIGPQFGGFKEAEDLVNEGGIIPISSQDSFDNLMNDLLNHPISIKNIGAINANYINANKGA…
F. abyssi|peg.1613	peg	3463	4191	+	Dolichol-phosphate mannosyltransferase	GT2			atggcagacggcttggtcattatacccacattcaacgaaatcgagaacatcgaggccataacaaaaacggtcttcgacctaaaaaaggactttcatgttcttgtggtggacgataactccccggatggtactgcggattgtgtaagaacattgcagaaggaatacccggaccgactttttttagaggttcgcaaagagaaatcgggtctgggtacagcttatattcatggttttaaatgggctctggaaagaggttacgagtatatttttgaaatggacgcggatttttcgcatcggccagcggatttgtcccgtttgcacagggcctgcttaaatggtgccgatgttgccgtaggctcccgatacaaaaagggtgtaaatgtggtcaactggcctttg…	MADGLVIIPTFNEIENIEAITKTVFDLKKDFHVLVVDDNSPDGTADCVRTLQKEYPDRLFLEVRKEKSGLGTAYIHGFKWALERGYEYIFEMDADFSHRPADLSRLHRACLNGADVAVGSRYKKGVNVVNWPLARILLSYGASFYVKLITGMKVHDPTAGFVCYKRNVLETIKLDNVRFIGYAFQIEMKYRAYLRKFKIEEVSIIFTDRVNGKSKMNSAIIREAIFGVIAMKFRSIFFKKSF
F. abyssi|peg.1652	peg	58016	56439	-	Cell surface glycan-binding lipoprotein, utilization system for glycans and polysaccharides (PUL), SusD family			SusD	atgaaactagaaacatataaaaaatttgtttttgcttcactctttatattaggtcttaccttctcttgtaccgatttggaaattgaagaaacagactccctaattagtgaagacacaggagacactgggttttctggagtatcgaatccttccagtgcattgaacgatttgtacaacaaagttgggggcgatttcgccacccaagaaagcatgtactcgttatctgaagtaacttccgatgagctgttggtccctacaaggggaacagactggggagataacggtgtttggagacaattgcacacacatacctggactccggaccatgcctttattaaagctgcatggaacaatttgaaccagaacatcttcaggtcttctgaaatcattgagacaaca…	MKLETYKKFVFASLFILGLTFSCTDLEIEETDSLISEDTGDTGFSGVSNPSSALNDLYNKVGGDFATQESMYSLSEVTSDELLVPTRGTDWGDNGVWRQLHTHTWTPDHAFIKAAWNNLNQNIFRSSEIIETTSADASTVAQAKFLRAFNMFFVMDLFGSVPFRGVDEGPDVNPTVLTRLEAYSFIETDLTDAIAALPSVGPGVENVGLASQEAAKFLLAKLYLNGHVYKGTGTADNADMQNVIDLVDEISASGFAVQEGYFQIFEPTDDSETILFLRSDLGARIWNSLHYNQNSPDNAGGGWNGFSTLAEFYDLFEGDPNTNYVGDGQEERRGFVPDAATANSENLGIGYGFLIGLQYNEDGTPLTNRQDQPLVFQKEFPSLVGNGEAEGVRVIKYHP…
F. abyssi|peg.1653	peg	61152	58027	-	Outer membrane TonB-dependent transporter, utilization system for glycans and polysaccharides (PUL), SusC family		SusC		atgaagattacgctactaaggagctttttaatgctcggagcattcctgtgctttgggttggtaaaagctcaaacagtatcaggtaccgtttcggatgcgaacggacctttgccaggggcaagcgtattggtaaaaggtactaccaacggtacgcagaccgactttgacggtaactacacacttaacaatgtggaaggtgccgctaccttggtttttagctacatcggttacaagacccaagaaattgcagtcaatggacaatcctccattgatattaccttggccgaagatgcacaagctttggacgaggttgtaattataggttacggccaaactaccgtaaaggatgcaacaggtgctgtatcggccgttacctcggaggattttaacaaaggggtt…	MKITLLRSFLMLGAFLCFGLVKAQTVSGTVSDANGPLPGASVLVKGTTNGTQTDFDGNYTLNNVEGAATLVFSYIGYKTQEIAVNGQSSIDITLAEDAQALDEVVIIGYGQTTVKDATGAVSAVTSEDFNKGVISSPEQLIQGKTAGVQIAQGSGEPGSGVAIRIRGTSSVRSNNNPLFVVDGVPLPSGDTSSEGTNIGVGSSSARNPLSFLNPNDIESMSILKDASATAIYGSRGANGVVIITTKSGKTGARGGTWEYSSDLSYSTPAESFDILNASEFLSAVDTFGGQAINAGGNTDWQNLVTRSTASTNNNLAYSQNYGSGNVRATFNYGKQFGVIEKSSQERITGRLNATHRFLEDKLRLNLQGTLSRVNDEAPPLSGSAGSTGDLLGASYAANP…
F. abyssi|peg.1655	peg	62573	64444	+	Glycosylase BF2339	GH13			atgagaaccatattcgtccatattttagtactagcatttctgacgttatcttcgtgcatggataaaccagaccaaaagaccacccctttgctcatgaaaaacaaagcagtagtctatcaggtatttacccgactttttggaaataccaatacgaccaacaagccatggggcactatcgaagaaaatggagtaggcaagtttgccgactttaccctaaaagccttgtcagagatcaagaagttaggagtgacccatatttggtacacaggggtgccccatcatgcggtaatagccgattatagcgcttacggaatctcaaacgacgatcccgatgtggtaaaaggaagggcaggctctccctacgcggtaagggattactataatgtaaaccccgatttg…	MRTIFVHILVLAFLTLSSCMDKPDQKTTPLLMKNKAVVYQVFTRLFGNTNTTNKPWGTIEENGVGKFADFTLKALSEIKKLGVTHIWYTGVPHHAVIADYSAYGISNDDPDVVKGRAGSPYAVRDYYNVNPDLALDPAKRLEEFKELIERTHRAGLKVIIDIVPNHVARGYEGLTNPEGIEDFGAADDTSKEYDINNNFYYIPGQAFKVPEWQDGYLPLGGRENTLADSKFEENPAKWTGNGSRLAQPHFNDWYETVKINYGVRPDGTKDFEELPEEYRQKDYREHYKFWKDKELPDSWHKFKDITQYWLSFGVDGFRFDMAEMVPVEFWSYLNSNIKMTNPDAFLLAEVYNPGLYRDYIQKGKMDYLYDKVELYDSIKHIMKGYGWTDHIPVVQRGMA…
F. abyssi|peg.1667	peg	76615	74984	-	Glycoside hydrolase, family 43	GH43+CBM91			atgaatatgggctgtagattccttttatctctcttttttttaggtataatcaatacctcttgccaagttgcagaaaaccccattatttgggccgatgttccagatgtaagcgtcatgcgagtgaataacacttattatatgagctccaccaccatgcacatgagccctggattgcctatcatgaaatcaaaggatttggtcaactgggaaatcgctggctacgcctacgaccgattggtggaaaacgacaaaatgaatctggaaaatggtaaagaagcctacggaaaagggtcttgggccagtagcctacgatatcacaatggcctattttatgcgtcaactttttccgccacttctggaaaaacacatgtttacaaaaccaaaaacccagagaccgga…	MNMGCRFLLSLFFLGIINTSCQVAENPIIWADVPDVSVMRVNNTYYMSSTTMHMSPGLPIMKSKDLVNWEIAGYAYDRLVENDKMNLENGKEAYGKGSWASSLRYHNGLFYASTFSATSGKTHVYKTKNPETGPWESHSFEPVLHDNSLFFDDNGRVYMIYGGGQIKLVELLPDASDIKPNGLEKVIIENVNLAFGEDEVGGLPGEGSQLHKINGKYYLFNIASPKSKWERSVIIHRADNIEGPYEGRVALQHKGIAQGGLVNTPDGDWYAMLFGDRGSVGRIPYLVPVTFQSGWPVLGVDGKVPQSLDLADNSKGIFGIVASDEFERDISDPKLPLAWQWNHNPDNNNWDILENPGRLRITTARVDNNVLLAKNMLTQRTFGPKSTASTLIDISQMKN…
F. abyssi|peg.1689	peg	103468	101984	-	Glycosyltransferase	GT2			atgggacttgctatcgcttacatcatcattgctatttacagtacagccttaattttgatattcttttacagtctggcccagttgaatctactggtcaattatctgggctataaaaaacggaacgaggaagctccaaaatttaatcttctcgatcccaaagaaatcccgttcgttaccattcagcttcccatttacaacgaggaatatgtaatggaacgtttgttggaaaacattgccaagatagaatacccaaaaagcaaactggaaatccaagtgctggacgactcaacggacgattccgtagtggaaaccgccagaaggatcgaggaactccaagaaactggattggacattaagcatatccgtagggaaaacagacaaggctataaagcaggtgcc…	MGLAIAYIIIAIYSTALILIFFYSLAQLNLLVNYLGYKKRNEEAPKFNLLDPKEIPFVTIQLPIYNEEYVMERLLENIAKIEYPKSKLEIQVLDDSTDDSVVETARRIEELQETGLDIKHIRRENRQGYKAGALKEGLEIAKGDFIAIFDADFLPEADWLKKTVPYFKDEEIGVVQTRWGHINRDYSTLTRIQAFALDAHFTLEQVGRNSKGHFINFNGTAGIWRKECIFDAGNWEGDTLTEDLDLSYRAQLKNWKFKYLEDVETPAELPVVISAARSQQFRWNKGGAENFRKTVLSVITAKNIPFKTKFHGVMHLLNSSMFLCVFTVALLSIPMLYIKNTYGHLGWVFEVTSFFILSTIILFVCYWFTYKSIQGSSFDNFVDYIKLFFTFFSVALGFS…
F. abyssi|peg.1690	peg	104157	103468	-	Glycosyltransferase	GT2			atggcggatatcaaggtcatcatcccagcgatcaacgaaggagattccattggtttggtggtctcggaaattcccgaccatgtgtccgaaattgtggtcgtggacaacggttccgaagacgataccgtagccaatgcagaaaaagctggcgccactgtaatcacggaaaaccgcaagggctatgggttcgcctgtttaagaggattaaattacatatccgaacgatctaaaacacccgacatcatcgtatttatcgacggagattattcagattatccagaggaattggataagattgtcgccccaattttggaaaatgacatcgattttgtggtgggagcgcgaaaaaaatcacttcgcgaacctggttccatgaccccacagcaggtttttgggaac…	MADIKVIIPAINEGDSIGLVVSEIPDHVSEIVVVDNGSEDDTVANAEKAGATVITENRKGYGFACLRGLNYISERSKTPDIIVFIDGDYSDYPEELDKIVAPILENDIDFVVGARKKSLREPGSMTPQQVFGNQLATFLMRLFFRSKFTDLGPFRAIKYEKLKELRMQDTTYGWTVEMQLKILRKKMSYIEVPVRYKRRIGVSKVSGTVKGTIFAGIKILGWIFKYSLK
F. abyssi|peg.1693	peg	107446	108459	+	FIG01019911: hypothetical protein	GH113			atgaaaaagctgatttatttatgtgtgcttgtttttgcctcttgcgcaactagcaagtttgataaagtcaatggtgtcagttttgtcgcctcgggggaggaagtcgcccaacaccatatcgaccccgttcttaaagtgggcgccaattatgccgccgtgatgccgtttggattcattagggatttggattcccccgaactgatttttaatacggataggcaatggtatggtgagcgcagggaaggagcaaagcagtacatagaaaagttgcatcaaaatggggtaagcgtgatggtaaaaccccaaatatggatttttgatggtcaatttactggtaacatgaaaatgccttcagaagaagattgggaaaaactggaagcatcctacgaagcatttatt…	MKKLIYLCVLVFASCATSKFDKVNGVSFVASGEEVAQHHIDPVLKVGANYAAVMPFGFIRDLDSPELIFNTDRQWYGERREGAKQYIEKLHQNGVSVMVKPQIWIFDGQFTGNMKMPSEEDWEKLEASYEAFILLYAEMAEETQSDIFCIGTELKTFVNERPGFWNDLIKKVREVYTGKITYAANWDEYAKTPFWSDLDFIGVNAYFPLCERENPTIETLTEGWQPWKTKMRELAKQEDKPILFTEFGYRSMDFTGKKPWLVDRNQMNVNLKAQADATQVLFNEFWSEDWFAGGFVWKWFMQHDQVGGHADNRFTPQNKPAESIIRRQYTQVKKSSL
F. abyssi|peg.1727	peg	142775	141663	-	Lipid-A-disaccharide synthase (EC 2.4.1.182)	GT19			atgaaatactatataattgctggtgaagcatcgggagacctgcacgggtccaacttgatcaaggcccttaaaaaggaggatacctcggcagaaattcgttgctggggcggtgatttgatgcagcaggctggcggtgagctcgcaaaacattacaaggatatggcctttatgggctttttggaggttttgatgaacattcccaccatattcaagaacatttcctattgcaaaaaggacattcaagattttaatcctgatgtggtaatttttattgatttctctggctttaatctaagaatcgcaaagtgggccaaacaaaatgggttcaaaaccaattattacatttctccacaaatttgggcctcaagggaagggcgtatctcaaaaatcaaacgagat…	MKYYIIAGEASGDLHGSNLIKALKKEDTSAEIRCWGGDLMQQAGGELAKHYKDMAFMGFLEVLMNIPTIFKNISYCKKDIQDFNPDVVIFIDFSGFNLRIAKWAKQNGFKTNYYISPQIWASREGRISKIKRDIDNMYVILPFEKDFYEKKHGYPVQFVGHPLIDAIENTPLQDNETFRKENDLEPVKPIIALLPGSRKQEVQKMLEIMLSVKKDFPDYQFVIAGAPSLPDEFYAPFLKGDKVEYVSNKTYTLLKHSHAALVTSGTATLETALFEVPQVVCYKGNWISYQIAKRIITLDYISLVNLIMKREVVKELIQNDLTTANLKNELSKIAEGSERKRMLSDYVLLKEKLGGKGASQMAARLIVKNV
F. abyssi|peg.1771	peg	196177	195032	-	Beta-glucanase precursor (EC 3.2.1.73)	GH16			atgaaaaacaaattgtacattcaccaaatagtaaaaatgagcattttcaatatttccatactgtccctcctactgacaatttcttgtagttcgggggattcagactccaacgatattcctactaacctcagcgtggacatttctgttgttgggtcaaacgacaacaatcctaatggggatggttcaggaacggtgcagataaccgcttccgccaataatgcggtcaggtatgcgttccgttttggaacaggggaccaaattgacagcgaatctggaaatattgaacataccttccttcaagatggaacaaacacccacaatattaccgtatgggcctactccgggtccggcgcgttcgtaaacgaaagttacagcgtagatatttacaggtccgatgag…	MKNKLYIHQIVKMSIFNISILSLLLTISCSSGDSDSNDIPTNLSVDISVVGSNDNNPNGDGSGTVQITASANNAVRYAFRFGTGDQIDSESGNIEHTFLQDGTNTHNITVWAYSGSGAFVNESYSVDIYRSDEAFAKLVFSDEFENEGRPDDQKWHHQIIPPNNGSWHNDELQHYTDREDNSYVNDGTLKIKAIKEQYSYNGSTKEYTSARLNAKFAFTYGRIEVRAKLPKTAGTWPAIWTLGANSNETGNYFGDQYGNVGWPLCGEIDIMEQTGWDKNSTISHYHWGDLNTEVYSDEGGEIAVENADSEFHIYSMEWDSESIKTYVDDNLVYEFQNGSNKPFNHEHYLLLNIAIGGNLGGDVPANFTEDIFEIDYVRIYQ
F. abyssi|peg.1773	peg	200070	198457	-	Cell surface glycan-binding lipoprotein, utilization system for glycans and polysaccharides (PUL), SusD family			SusD	atgaaaaatatatttcaatacatagcatcaaaaagggcattggcaatactgcttgccgttgccacattcgcatcatgcgaaaaagaattggaggacgaactgttgtccgatacctcggtcgacttcctatactccacaccagagggcttggaaaatgccgttgtaggcctgtacacacttaacaggaacctttaccaagatttaagcttgaatgggacctatcccctaattccgcaagctaaaagcgatttgggcgtaggcatcaccggagaggtttccctttatagccgtttgctgtggggagccagtttgggtgattacggtaccacctcgggcattaatgcctattgggtgaactactataaaatagttgaccgggccaatgccgtgattcaaggc…	MKNIFQYIASKRALAILLAVATFASCEKELEDELLSDTSVDFLYSTPEGLENAVVGLYTLNRNLYQDLSLNGTYPLIPQAKSDLGVGITGEVSLYSRLLWGASLGDYGTTSGINAYWVNYYKIVDRANAVIQGAENLEDIEESRRNQILAEAKCMRAHAYFTLYRLFNNIFITTEPTTPENAFDVPQDKSSEEEIFALLRSDLDFAIANLDYATPQFGRWAQGAARHLRAKVAMWENDWTEAAAQTDAIITSGSHSLTETTAEVFAEELNHSETLFAINFERQTIGGGNPHIMNWNMVSSYADAPGLIQSVENGGAGAGFISLNQYTIDLLNEDPNDTRKNGTYYIFEYLYNDETAVPAGSEIGDPLDLYENSEDDQNEFMLYYRRQNPGIIKFLDETV…
F. abyssi|peg.1774	peg	203059	200081	-	Outer membrane TonB-dependent transporter, utilization system for glycans and polysaccharides (PUL), SusC family		SusC		atgagatatggaatcttaacatggattgtgcttttatgcactgcctatggatattcacaaactaaaactgtaacaggtacagtatccgacaacatgggacccatgcccggtgtaaacgtacttgtaaaaggaacgaccaatggggttgttaccgatttcgatggtgaattcaccattgacgatgtttccaatgatgacaccctagtgttcagctacattgggtttgtatcccaagaagtgcccgttggcacacaaactgaaatcaacattacattgatcgaggacacacaagccttggacgaagtggttgttgtagggtacggtacccaaaagaaaagtaacgttatcgggtccgtgaccagcgttgaagtggaagaagccaccaacgtacccactacc…	MRYGILTWIVLLCTAYGYSQTKTVTGTVSDNMGPMPGVNVLVKGTTNGVVTDFDGEFTIDDVSNDDTLVFSYIGFVSQEVPVGTQTEINITLIEDTQALDEVVVVGYGTQKKSNVIGSVTSVEVEEATNVPTTNVSEMLRGRAAGVQVNLGDARPGGNSNIVIRGNVSVAPGGNSPLIIVDGLPFDNLNDVAPDDIANIEILKDASSTAIYGSRASNGVILVTTKRGKVGKATVNYHGYTTVQTLTKNFNQYTGSQFIDLRREANRNRFTGDYLSDENIFTPFELEAIENQNFVDWEDLVLRDAVIQSHALSFSAGSEKTKVFSSVNYFSQEGIIPNSGFDRGTFKLNLEQKISDKLTFLGIINYQNAKQDRETGGINFTTITPLAQPYTADGELQKFY…
F. abyssi|peg.1781	peg	211682	209967	-	Cell surface glycan-binding lipoprotein, utilization system for glycans and polysaccharides (PUL), SusD family			SusD	atgaaaaaaatatcaaatatactaagtctcataatcgctgcactgacagttatgctgggctgcgagagcactaccttggatgtagtggagagccccaatgcattaaatccgtcgcaggcgagcgttgatttctttttgaatcaaatacaactaatgaccgcccagattcattccggcgaagaaggtcgtgccgaaaatggcctaagtcaatttggaatggaacctgtaagaatacagcatggatttggccctacctatcgtgaaagttacgatccttcagattttgatagggtttgggacaatgtgtatgccagggccttgatagacattaggaccatgaatcctttggccgaagaagcaggtcaattcacgcatatcgccattggccaaattctggaa…	MKKISNILSLIIAALTVMLGCESTTLDVVESPNALNPSQASVDFFLNQIQLMTAQIHSGEEGRAENGLSQFGMEPVRIQHGFGPTYRESYDPSDFDRVWDNVYARALIDIRTMNPLAEEAGQFTHIAIGQILEAYIMMSMVDFFGDVPYSEAAMGGEGILNPTVDSGASIYQAADQLLVDAIANLNKDETSLPSDDLFYNANEDQWKKVANTMRLKLYLQTRLASAEGFGASVSTSRINELIAGNQLILDPADDFFFQWGTNNASPDSRHPYFDANYDGAGPSSDFYTCNYYMNLMANQYGEPDPRIRYYFYRQQEDFSGADVVTKECVTEISLPAWWDPSEPYCLVPATNGLSGYWGRNHLDDDGIPPDDAFRTLHGTYPVGGPFDDNSFRNVSGSGA…
F. abyssi|peg.1782	peg	214952	211710	-	Outer membrane TonB-dependent transporter, utilization system for glycans and polysaccharides (PUL), SusC family		SusC		atgaaagtaaagaaactgtttggagcgctactggctatttgcttatccattgcatttgcccacgctcaagaaaaagcggttaccggtacggtcaccgaccaagacggggtacccttaccaggtgtcaacattgttgtgaaaggcaccgttaagggaactcagtccgattttgatggcaactacgtcattgaagccaacgaaggagatgtccttgtattctcctatttaggacaacgaacacttgagagaagcgtaggtgcagcaagcgttttgaacgttcaaatggaggaagacgcatcgcaactggaagaagtagtggtcaccgcacaaggtatagtccgggaaaagcgttccttgggatattcggtaaccactgtggaatccgacaaggttgaatct…	MKVKKLFGALLAICLSIAFAHAQEKAVTGTVTDQDGVPLPGVNIVVKGTVKGTQSDFDGNYVIEANEGDVLVFSYLGQRTLERSVGAASVLNVQMEEDASQLEEVVVTAQGIVREKRSLGYSVTTVESDKVESRPEADVARVLNGKVAGVNITSNNGMSGSGTNIIIRGYSSATQSNQPLFIVDGIPFDSGTNTQTNFLDGNTESSRFLDLDPNNIESVSVLKGLSATVLYGNRGRNGVILITTKGSASGDAPSKTEVSVTQSVFMSNAVLPKFQNNYGSGFHQGFGFFFSNWGPRFDRTDDDGIATAAQYIRTGPNGVALTRHPFNYIADPTLIAGYEDLLGVEYPYQPYNGVEEFFRTGYVYSTSVNVRGGSEKVNFNANYGRTEDIGVTPGNKLLR…
F. abyssi|peg.1790	peg	1930	356	-	Cell surface glycan-binding lipoprotein, utilization system for glycans and polysaccharides (PUL), SusD family			SusD	atgaaaattaaatatatagtttttctaatcggaataattgtattgggttcctgttctgactttttagaggagaaacccttgagcgaactggattccaatcagttcttctcagaaccagaccaggcctacagtgcggtaaattcactgtacaggaccggtgctcccagcatgacggatggtggagtgtatagtggaaccccaatgatgctgggaggatacatgtccgggtatttcgttaacgaatacgcaggtcaggaactccatgtgagcaattcacaagagcttacccttaacggggataacattgggggttaccttcaagatagatggagggaactttatttgggaatctccagggcaaacaatgctatcaagtatattcccgaaacaccaggattg…	MKIKYIVFLIGIIVLGSCSDFLEEKPLSELDSNQFFSEPDQAYSAVNSLYRTGAPSMTDGGVYSGTPMMLGGYMSGYFVNEYAGQELHVSNSQELTLNGDNIGGYLQDRWRELYLGISRANNAIKYIPETPGLSDSERSQLLAEAKFFRAFAYYFLVRWFGPVPLTTEPYESLENLYLERSPVADIYTLIEQDLTDALSGGLPTVSMVDNGKRVTAGAVATLLADVYLTMSGNPLNADRYSDAASLAQDIINGTYGSYDLVQHDELSPGVVDLENSAYNKIRKSDASAVEHIYIKEYDPEIGTSVYPRYSYPVALASEVLYDITNGGYLPSDGFMDLYDPATDLRIQEKQYFHSTFQDSGQTFATAPYVWHDDTAIFETANSGKDFAVYGYADVLLIAA…
F. abyssi|peg.1791	peg	5373	1948	-	Outer membrane TonB-dependent transporter, utilization system for glycans and polysaccharides (PUL), SusC family		SusC		atggaaaaaaaggaactttttttaccaaaggtcccaattatcaggataatgaaaatctatttgatcttagtggcgcttactttggccaaattatttgcttcggaagcaaatgcccaaagcatttcgttggaggcaaacaatgtaagattgaagcggatattgaacgaaatcgaacgtaagagcgattatagttttttctacaacaacagcattgtggatgtctattccaaaaaatcgctgaaagttgaaaacaaaacattggacgccgtattgaacgaactcttctccgagtccgatatagccttcagttttgttaggaaccagattattctttttccaaagaacaatccagagataaaggataaaattgaaagtctcttaagcaagcacaatattgat…	MEKKELFLPKVPIIRIMKIYLILVALTLAKLFASEANAQSISLEANNVRLKRILNEIERKSDYSFFYNNSIVDVYSKKSLKVENKTLDAVLNELFSESDIAFSFVRNQIILFPKNNPEIKDKIESLLSKHNIDKVPTALSPDRINELIRTNVQFTVNGKVVDNAGTPIPGVSILVQGTSKGTTTDFDGNYSIMADAGDVLMFSYIGFVTQEIEVTGEQTIDVTLKENVAALDEVVVVGYGTQKKSDLTGAVGAVDSETLLKAPVSNALQGMRGKVAGVNVFLNSGSPTGSPRIVIRGVGTINSSTDPLYVVDGVVMDDIQFINPNDIERMEVLKDASSAAIYGARGANGVVLITTKRGSKDEKISIGYDGFLSVGSIRKKMDLLNAEEWLEVVRTGMEN…
F. abyssi|peg.1808	peg	26674	24698	-	Putative glycosyl hydrolase of unknown function (DUF1680)	GH127			atgaaaaaaaatttatttacgttggcaggtctttttttgttgaccatatcctgccaggaagaatccaaaaatcaggcaggtgatcaaagtatggccggtaagtcaccggactatcccattgagtccgtgaacatacagaatgtaaagcttaatgatgagttttggttgccgatcatacaacgtgttcaggaaaaaaccattgaatatgcgttggccaaatgccagcaagaaggtcgttttgacaattttttgattgcagggggagaaatggaaggcgaggtaaaaggtgccatgccgtttgatgataccgatgtttacaaaataattgagggagcttccaactcactcatcagtgctcccaatcccaaattggaaaaattggtcgattcgttggtttcc…	MKKNLFTLAGLFLLTISCQEESKNQAGDQSMAGKSPDYPIESVNIQNVKLNDEFWLPIIQRVQEKTIEYALAKCQQEGRFDNFLIAGGEMEGEVKGAMPFDDTDVYKIIEGASNSLISAPNPKLEKLVDSLVSIIKIGQEADGYLTTWRTIDPAKPPANWVNVDKGERWESLAASHELYNAGHLYEAAAVHYEATGKRNFLDIAIKNADLMVKTFGDGEGKIAAVPGHQIIETGLIKLYQITGKEDYLKLSKYFLDNRGNPDNHDLFGAYSQDHLPVVAQDEVVGHAVRAVYMYAAMTDIAAIQKDTAYLDAVNTLWENMVNKKMYITGGIGAKHDGEAFGENYELPNLTAYNETCASIGDVYWNHRLHNLTGDVKYFDVIERTLYNGLISGLSLDGQQ…
F. abyssi|peg.1809	peg	28222	26681	-	alpha-L-arabinofuranosidase (EC 3.2.1.55)	GH51			atgaaaattttaaggtacattaccattacggccgccttgtttttaattactttttccaatgcacaagacccaattaagatcagcgttcaggaagaagccgacgcacccattgtcagtaaacatatctacggccattttgcagagcatcttggacgttgtatttatgaaggactgtacgttggtgaagaaaacaagatcattcccaataccgagggagttcgaaatgatatcatagcggccttaaaggagcttggtatacccaatttaagatggccgggaggctgttttgcagatacttatcactggaaggacggtgttggtccacaagaagatcggcctaccattgtaaaccgttggtggggcgggaccacagaggataacagctttgggacccataac…	MKILRYITITAALFLITFSNAQDPIKISVQEEADAPIVSKHIYGHFAEHLGRCIYEGLYVGEENKIIPNTEGVRNDIIAALKELGIPNLRWPGGCFADTYHWKDGVGPQEDRPTIVNRWWGGTTEDNSFGTHNFLNLCEVLEAEPYLSANVGSGTVQELIDWVQYTNHDGISPMADWRRENGREEPWKVKYWGVGNETWGCGGNMTAEYYADIYRQYATFMPGWSGETEVYRIASGASEDDYHWTETLMKNVPHELMEAVALHDYAVFDWSDKGPSVNFDEEIYFKTMEQALNMEEYVTKHIEIMDKYDPDGKVDLFVDEWGGWYDAEPEVANGVLFQQNTIRDVMIAGTVLNTFNNHARRVKMANLAQMVNVLQAVILTDEEKMIKTPTYHVMHMYKV…
F. abyssi|peg.1811	peg	31371	29212	-	hypothetical protein	GH43+CBM32			ttgttgccaattgtgaaggatagggtattgtacatattactttttgtcatggtcttggggaatgtctttggtcaaagaaagaaaggtcaattgcctgttgggaaggtggatcctattcttccgggttattttgcggaccctacaatcaaaaaatttggtgatacatactatatctacgctaccaccgacaatgaaatgttggcctcaggagtacccacggtatggtacagcaaagattttgagcattggtacaaccataccatggaagttccctcattggaatctgttaacctgagaaatttttgggcaccggacattattgaaggtagtgatggcaggtattacctgtattttggtaattgccaagcaggctgcaatatttatggatatgtatccagt…	MLPIVKDRVLYILLFVMVLGNVFGQRKKGQLPVGKVDPILPGYFADPTIKKFGDTYYIYATTDNEMLASGVPTVWYSKDFEHWYNHTMEVPSLESVNLRNFWAPDIIEGSDGRYYLYFGNCQAGCNIYGYVSSSPVGPWEKLNEDDTPVIAHNYPKEGFPSLDAQFFTDYDGKIYAYWGTWVHYNGGYAVGELDSESMSKIKNPKNIPLEQTPEPFEAAYLMKKGEKYILMYSGGSCHDETYNVRYSYSDSPYGPFTPGANNPILSSNDSGTVHGPGHHSVLEENGRYYIVYHKHDYPMTRGGLSRQVSVDELIFENDSTIQQVVPGSKKPGKSIKSNVPDNLALNAKVSASSFYQLESHEYDYAYRPSYATDGYNATMWKASDNSFPQDLTIDLGKPT…
F. abyssi|peg.1812	peg	34127	31386	-	hypothetical protein	GH146			ttggtccaatccttctcccataaccaaactatcactagaatgaagcagataaagtattggctggtctcggcattttgcatggcctctttttcaactacaatggcgcagaatacctattggagcagagtggaaaaaagagaatcgactttgggtgtagccgatgtctatcaaaaatttgaaactcctgactttaagttaaaattggtaagggcatcacaaactgttgcagcattgagccctaatagcgacccttattttgactttactcccggcgaccgcttggaaataagggacaaggacagtctttatcacttgggagacatcaacctacgtataaaagaggcaaacggaatttggaaaagctattccacggccaccagtagggcaaaagtggaacca…	MVQSFSHNQTITRMKQIKYWLVSAFCMASFSTTMAQNTYWSRVEKRESTLGVADVYQKFETPDFKLKLVRASQTVAALSPNSDPYFDFTPGDRLEIRDKDSLYHLGDINLRIKEANGIWKSYSTATSRAKVEPLETVGNVLAAADLANTLPTDIPVIIRRYYELDNDQLVMRFEITNKQDKPLEIGALGVPMVFNNILEGKSLVETHAQNVFFDPYIGKDAGYLEVKRLSGRGPALLVLPKENMSFEAYRPLLDDPTPKSIVFEGFHEWMAYSKAYSENEWKGVEQWNEPTSLVLQPNETKSFALKFVVTEGIKNIQETLVKEKHPVAVGVPGYVLPQDVEGQLFIDYNKGVASITVEPTGALEIKENGTTALGKKKYHVQGKKWGRARLTITYTDDTE…
F. abyssi|peg.1814	peg	38983	35936	-	Putative glycosyl hydrolase of unknown function (DUF1680)	GH146			atgaatgtaagtaagttttttgtcggtgcagtattttttctattcactgcccaaatgagtttggtgcacgcacagagtggtaaccagattttggatggaattggggagaccggaatgatttccagatatatttttgatggagatgccaaagattggtccagaaataatttgcacgcaagggcttatggcgaagtggattttaaagatgatgagcaatttaaaaaagtactttcactcccaggtgatggtaaatcctatatttccattccgggtgaatctgtgcaaaacgaggaatccatcagcattgcaacctgggtgaattttcagtcgaaggaaccgggacagcttctttttgattttggaaaagacaataggacgcatttttttgttgctccattc…	MNVSKFFVGAVFFLFTAQMSLVHAQSGNQILDGIGETGMISRYIFDGDAKDWSRNNLHARAYGEVDFKDDEQFKKVLSLPGDGKSYISIPGESVQNEESISIATWVNFQSKEPGQLLFDFGKDNRTHFFVAPFGTKEQEGFQAQVILDGKSEYEVLSTDVEIETNQWVHVALIFDIPSKSMSVFVNGQEAGKTENVEIELEDLFTHENLLYLGKPIVSGNPYLKAKIHDFRLYRIPLSKKQVSRIRYIALKGGDALVSREKPEDNLQKFSSDAPQLYNEFLTGVSDVEVETELGYLPRLPRHVKGTYRDGIKGPEVRVLWPSPTDNSEVTKTGSYEVTGKVPGTDFKPKAKITIKPKQDMKTPDMTLEVFGLDQVRLDSDTHGQQTKFIENRDKFINTL…
F. abyssi|peg.1821	peg	48886	47288	-	Cell surface glycan-binding lipoprotein, utilization system for glycans and polysaccharides (PUL), SusD family			SusD	atgaaaaatatattaaacaaagtgaattcacttagaccaaaaattttgacgctcctggcaagtttattactcttgccaatagcctgtaccgacttggaggaagaagtgttctcggaagtgacagaatcctcttttgtgccttcggaatccgatatcatttcggttatggcatccgcttacacgccaatgcgatttgtaatgggttggcaaggatattttgatttgcaggaagagcccggcgatatgttcgtgactccaacacggcccaatggttgggatgatggaggtacatacaaaagaatgcactttcatgaatggacagagacccaatggcaaccaagaaacacatggataacctgtttcaatggaatcaatagtgccaatagggtaattctacaa…	MKNILNKVNSLRPKILTLLASLLLLPIACTDLEEEVFSEVTESSFVPSESDIISVMASAYTPMRFVMGWQGYFDLQEEPGDMFVTPTRPNGWDDGGTYKRMHFHEWTETQWQPRNTWITCFNGINSANRVILQVESGELPVSEEQASAIISEMRALRALYYSMLVDTHGNVPIIASYSDELPVQSPRAEVYNFIVSELTEVIPNLTEVVDQSTYGRMTKWAAYHVLARVYLNAEVYTGTAQWDNVIDACDEIISSGAFELSSNYSDIFSTENQGNPEMVFAIPYDQIFAGDWNAHMKMLLPDHRLVFDMQAQPWGGSSCNPQFIDSYDTNDKRLADTWLMGDQLNASDGSVVMTLRKEMPSIYDCEFTDGFRCGKYEIESGATAGLSVDFPFLRYTDVL…
F. abyssi|peg.1822	peg	51908	48897	-	Outer membrane TonB-dependent transporter, utilization system for glycans and polysaccharides (PUL), SusC family		SusC		atgaaattggctaactttttatttaaagaatgtctagggaccaattgtcttaaaaagcagcttgtactttccttgttttgcgtttttgtggcgcaagctgggttttctcaacagacggttacaggtaacattacagatgagcaagggatacccattgcaggagctgcggtgttggaaaagaacaccgccaacggtacggctaccgattttgatggaaattatgagattaccacctcgcaatccgatgcggtgttggtattttcttatttaggttttgtaagtcaggaaattcccgtacaaggaaaatccacaattaatgtggtcctcaaggaggatcttcaacagctctcggaagtagttgtaattggttacggtacgcaaaaacgtgccgatgtaacc…	MKLANFLFKECLGTNCLKKQLVLSLFCVFVAQAGFSQQTVTGNITDEQGIPIAGAAVLEKNTANGTATDFDGNYEITTSQSDAVLVFSYLGFVSQEIPVQGKSTINVVLKEDLQQLSEVVVIGYGTQKRADVTSSVATVKSEDFVQGNVKDAAQLIQGKVAGLSVSAPSGDPTEGTQINLRGFSSLTGGSNPLVLVDGVPGSLNTVAPEDIESIDVLKDGSATAIYGTRGTNGVIIITTKKGSADMKPTIEYNGYASLSTIADRLNFLDAGELRQKFNEGYTFNGANVQDFGSDTDWVDQITRDAYSQVHNLIFRAGNSTSNMTASLNYRDLEGIFLKSDNKRHTARVSVNHAMFDNRLKANVGVILSEQTFNALGDGASFNPYIYRQALIRNPTEPVY…
F. abyssi|peg.1827	peg	57064	58287	+	Protein YzbB	GH171			atgcccattttatatcgtttcaaaagtacagttttattgttgtttttaataggttcctcgtgcaagggacagcaaaaagaaacaatttcaaattcagaaccttcaagtgaagtgccggctcccataaaagtggcggccaaccgaaccgaggcgtatctcccgcttttacaagggaaaaaagtaggtgtggtcgccaatccaaccagtgtaatcttcaaggaacaagagaacacccatttggtggattctttgctatccttaggggttcatattaaacaagtctttgcccccgagcacgggtttcggggcactgctgatgccggagaacatgtaaaagatggggttgatacccaaacgggattgcccattatctcgctgtatggaaaaaacaggaaacca…	MPILYRFKSTVLLLFLIGSSCKGQQKETISNSEPSSEVPAPIKVAANRTEAYLPLLQGKKVGVVANPTSVIFKEQENTHLVDSLLSLGVHIKQVFAPEHGFRGTADAGEHVKDGVDTQTGLPIISLYGKNRKPSKEQLSDLDVVVFDIQDVGVRFYTFIASLQLVMEACAENDVPVIVLDRPNPNGHYVDGPTMMEEHTSYLGLNTIPLVYGMTMGEYAKMLNSEGWLENGSKADLTVIELENYTHESEYHLPIRPSPNLPNDTSITLYPSLGLFEGTNVNAGRGTEFQFQRYGASFMDSTAYDFSYVPEPNFGSKYPKEEGKTCYGRDLADTPRMNEMTMQWIIDAYNNTLEKSNFFLTDGFTKHAGTPLLQKQIEEGLSNEEIKATWQEDLEGFKKI…
F. abyssi|peg.1859	peg	87744	86206	-	Glycogen synthase, ADP-glucose transglucosylase (EC 2.4.1.21)	GT5			atgaacaactttctttttattgccgccgaaaatgacgctttggaaaactgtaaagcaggtggtatgggcgacgtggtccgtgatgtgccaaggcagatatccgaacggggcgataaggtacatgtggttgtgcccgcttattcgagacttcatcatggaggattgccaagaacaacggtgaactttaccttgcgcggtttggggtataccgcagaactttacgaagtaaaacctaaaaaggaattccccaatatttttcattacgttttgcaccatccggaaattgaggcgggtgatattgcgcacatttatcacaatgacccagaagagcccttctataccgatgccattaagtattttatcttttgtaccgcggtggccgaggccataaagcaaggt…	MNNFLFIAAENDALENCKAGGMGDVVRDVPRQISERGDKVHVVVPAYSRLHHGGLPRTTVNFTLRGLGYTAELYEVKPKKEFPNIFHYVLHHPEIEAGDIAHIYHNDPEEPFYTDAIKYFIFCTAVAEAIKQGAFGDVDLVHLHDWHSSLLLFLREYHPEYANLKDIRIVYSIHNLAIQGIRPFDNNYSSVKNWFPNVPLDYQKLMDHRYQDCINLMAVGIRFADAVHTVSPSYKDDVLLPSSPPEFIGGESLETDLQKADEEGRLFGILNGCNYKNINKEKKGNIYRNTVKALFGWLQQEDKKYKADFLAHTGEKIMAYVEERPKFIASSVARLTEQKFYFFMRSPEAFVEILKKLEKVDGIFMLLGTGAPEYEELFRKLSYQHKNFIFTNGQSEKLI…
F. abyssi|peg.1894	peg	108143	111349	+	Outer membrane TonB-dependent transporter, utilization system for glycans and polysaccharides (PUL), SusC family		SusC		atgagaacaaaacttaatggattgttaacgctattattggcgtttgttgtgcatatatcctatgcacaggacaagacgattacaggtacagttacggatgccgatggcctcccgttacctggggtcaacattgtcgttgaagggacctcgtccggtacccaaacagatttcgatggaaattatgctatcagtgcaagtgaaggacagacattgcttttcacttacattggacaacgcccctccagcaaagttgtgggtgccagcagtgtaatcaatgttcaaatggtggaagacgcccaagcccttgaagaggttgttgttaccgcacagggtattaaaagggaaaagaaagcccttggttacgcagtctcctcagttggagcggaagatttggagcaa…	MRTKLNGLLTLLLAFVVHISYAQDKTITGTVTDADGLPLPGVNIVVEGTSSGTQTDFDGNYAISASEGQTLLFTYIGQRPSSKVVGASSVINVQMVEDAQALEEVVVTAQGIKREKKALGYAVSSVGAEDLEQKAEGDVGRVLNGKASGVLINAASGVSGSATNIIIRGFTSISGSNQPLFIVDGVPFSSDTNTQGDAIDGNVGSSRFLDLDPNSIANVSVLKGLAAANLYGTAGRNGVILITTKAGAAGASRAKSEITVTSSIFFNEISTLPDYQDQYGNGFDQAYGEFFSNWGPDFNIPDPNNFGATWRGTAADGTILIRHPYSVNAGVSAAFPEYQGATYEFRPYDGVKNFFRTGVVTNNAVNASGGSEDGKIAFNASASNLRDEGFTPGNKLQRT…
F. abyssi|peg.1895	peg	111362	113053	+	Cell surface glycan-binding lipoprotein, utilization system for glycans and polysaccharides (PUL), SusD family			SusD	atgaaaatatatataaaacaactagttctagcgatttcttccgtggggctcctactttcatgcgagagtacagaacttgatctgactacagacccgaatgcggtaagtccggaccaagctacacccgatttttatcttaaccgtgtacaagaggaattcgctcgtttcaacgatgcttttggaaccaatggctccgaagtaacccgtatagaatatatgggtacccgattgtatcaacaagcttactcgccagcatctcaagatgcggaatggaggtttgcctattcctctatgttcacagacatctctgccatgaacgttttggcagaagaagccaacttcagacgccatataggtatgggacaggtattccaagcgttcactgcagttactttggtt…	MKIYIKQLVLAISSVGLLLSCESTELDLTTDPNAVSPDQATPDFYLNRVQEEFARFNDAFGTNGSEVTRIEYMGTRLYQQAYSPASQDAEWRFAYSSMFTDISAMNVLAEEANFRRHIGMGQVFQAFTAVTLVDFYGDVPYTSAIQGLDNLNPTADSGADIYEAALGLLDDAIANFTTEDNTADPSNDYYYDGDWDNWVKLANSLKLKIYAQSRLVDGGAIDAFNAIIAGGDYITSVDEDFQFEWGTNVVNPDSRHPNYIDNYTPQGSSDYMSNWLMNYMDNSKVENGVAIYEDSDPRIRYYYYRQSATTPGAIDSEGPNQQTLSCSVEPIPEHYVDGGFTFCYLPNGYWGRDHGDDDGTPPDGPLKTTYGVYPAGGEFDDSEFSAVDLGSGGGGAGII…
F. abyssi|peg.1931	peg	144718	145563	+	Glycosyltransferase	GT2			atgcgcatcagtattgttattccagctcacaatgaagcaatttttttacaagattgcctagattcctttgtgggtcagacctacttgcccaatgaagtgattgttgtggacgacaattcttccgacaacacttttaatattgcaaaagactacgcacaaaaatacaactggataaaagccgttcagcgcagctcgtccaacgaacatattccgggcaaaaaagttgtggacacttttaattttggattggaacaaacctcagattttgacctcattggaaagtttgatgcagacattattctgcccgaaaattattttgaactcatcgttaatcaatttcaggccaactggaaactcggaatgtgctccggacttctctacatcaaaaaaggagaaaat…	MRISIVIPAHNEAIFLQDCLDSFVGQTYLPNEVIVVDDNSSDNTFNIAKDYAQKYNWIKAVQRSSSNEHIPGKKVVDTFNFGLEQTSDFDLIGKFDADIILPENYFELIVNQFQANWKLGMCSGLLYIKKGENWIYENIADKNHIRGPIKLYHKACFNKIGGLRPGVGWDTVDTLLAKYHDFDTLTIPELKVKHLRPTGHGYSTKNYQSKGVAMYKMGYGLVLTKIATLKMALQAKSPGLYFQAIFGYLRAFFQQQPKYVSRKEGKFIRSYRWRGIWSKFF
F. abyssi|peg.2111	peg	127567	128655	+	UDP-N-acetylglucosamine--N-acetylmuramyl-(pentapeptide) pyrophosphoryl-undecaprenol N-acetylglucosamine transferase (EC 2.4.1.227)	GT28			gtggacagatataggtttatactttctggaggaggaacaggaggacatatttatcccgccgtggccatagcgaacgagctgaaacgaagataccctgatgcggaatttttgttcgtaggcgccaaggataaaatggaaatggaaaaagtaccgcaggccggatatgaaataaagggtttgtggataagtggaatacaacggaaactgacattgaaaaatctcatgttcccattaaaactgataagtagtttgttagaagcacgcaaaatagtgaagcaattcaaaccccatgtggccataggcactggagggtttgcgagcgggccattgttacggatggccgaaagctcgggtgttccatgtgtgctacaagaacagaattccttcgcgggaatcacg…	MDRYRFILSGGGTGGHIYPAVAIANELKRRYPDAEFLFVGAKDKMEMEKVPQAGYEIKGLWISGIQRKLTLKNLMFPLKLISSLLEARKIVKQFKPHVAIGTGGFASGPLLRMAESSGVPCVLQEQNSFAGITNKLLAGKAEKICVAYDGMERFFPKEKIVKTGNPIRTDLVEIKESKKEAAAFFGLDVDKKTVLILGGSLGARRINQLIEKELEFFGKQGLQVLWQCGKLYHEEYKKHESDTVKVLAFINRMDLAYASADVIISRAGAGSVSELCLVGKPVIFIPSPNVAEDHQTQNAKALVAKDAAIMLKENELDAEFENRFSALMKSEAIQEKLGRNIKKMAMPKATEHIVDEIVKLLK
F. abyssi|peg.2190	peg	20842	18554	-	Maltose phosphorylase (EC 2.4.1.8)	GH65			atgcatcaagattatatacaaccgaacccatggagtattattgaggaaggtttcgataaaggtcgggtaaaatcttccgaaagtcttttcagtataggcaatggggccatggggcaacgtgccaattttgaagaagcctattctggccccacctttcaaggcagctatatcggaggggtttattatcctgataaaacccgggtaggatggtggaaaaacggctatcctgaatattttgccaaggtattgaatgctcccaattggattggtattgatgtagagattgatggctccgctttggatttggccacctgctccaacattaaaaattttaaacgcgagctgaacatgagagagggttggtaccaaagaagttttgtggccaacacatccaaaaac…	MHQDYIQPNPWSIIEEGFDKGRVKSSESLFSIGNGAMGQRANFEEAYSGPTFQGSYIGGVYYPDKTRVGWWKNGYPEYFAKVLNAPNWIGIDVEIDGSALDLATCSNIKNFKRELNMREGWYQRSFVANTSKNIEIEVVATRFLSLSHDEVGAIKFEITPLNSDASIVFKPYIDAGITNEDSNWDDKFWNTTKITSEKNRAFIASHTMKTNFKVCTFMQAHLSYGDNLKVTPDAEKKEELSIGFEFSQNVKKGEKVSLTKFGGYTVDRNHPPEKLTEAANTVLDQASSLGFEGLLEEQKKAWASIWDMSDITIEGDIKAQQGIRFNIFQLNQTYTGTDSRLNIGPKGFTGEKYGGSTYWDTEAYCLPFYMATKNQEVARKLLKYRYNHLEKAIENAEKL…
F. abyssi|peg.2294	peg	110390	111223	+	Putative two-domain glycosyltransferase	GT2			atgaacccaaacgaaacagaattacctaaaatatcagtaatcattagcacctataatgccgaagagtggctgaaaaaggtgttgtgggggttcaattgccagcttttcaaggattttgaggtggttattgcggatgatggttctggtcccaagaccaaggaattattggaaaagatgtccgatgaggttttttacaacattgtccatgtgtggcaagaggatgatggcttccagaaatctaggattttaaataaagcggtcgaagcctgtaatgctgattacattattatgacggacggtgattgtattccacgtgaggattttgtagaggtgcattacattaacaaagagcaggggtattttatttcgggcgggtattatatgcttccgatgaacatt…	MNPNETELPKISVIISTYNAEEWLKKVLWGFNCQLFKDFEVVIADDGSGPKTKELLEKMSDEVFYNIVHVWQEDDGFQKSRILNKAVEACNADYIIMTDGDCIPREDFVEVHYINKEQGYFISGGYYMLPMNISRMITLEDIEKQKCFNINWLKEKGIPKTFKNNKLTASGIISKLLNTVTPTNASWNGHNSSGWKKDILNVNGFDERMQYGGQDRELGERLFNFGIKSKQLRYSAVCVHLDHKRGYKTPESIAKNQAIRKETRSNKMVWTYYGITK
F. abyssi|peg.2295	peg	112008	111205	-	Glycosyltransferase involved in cell wall biogenesis	GT2			atggctgaattgcgcaccccaaagcaaaaaatatcagcacttgtgattacctataatgaaatgggctacattgaaaaatgtattgattccgtttctttcgctgatgaaatattagtcgttgactcttacagtaccgacggcacttacgagtatcttttgaaccatccaaaagtaaaagtgattcaaaacccttttgaaaatttcaccgctcaaaagtcgtttacgcttaaacaagcagccaacgattgggttttattcttggatgccgatgaagtggttacggaaagtcttcaaaaggaaatcttagcaaccattaataatccagatgcccacgaagcttattggttctatcgaaagtttatgttccaaaacgaacctttgaatttcagtggttggcaa…	MAELRTPKQKISALVITYNEMGYIEKCIDSVSFADEILVVDSYSTDGTYEYLLNHPKVKVIQNPFENFTAQKSFTLKQAANDWVLFLDADEVVTESLQKEILATINNPDAHEAYWFYRKFMFQNEPLNFSGWQTDKNYRLFRKSKAHFTDQKIVHETLVVDGKSGILKEKLTHFCYKNYEDYKGKMLKYGQLKAKEDFYKEKHFNYVLMTVKPVWKFFNHYILRLGILDGKKGWSICYLNALGVLERFRELKRLEKKNELAYYLVMP
F. abyssi|peg.2300	peg	116273	114696	-	beta-glycosyl hydrolase	GH20			gtgatttatagatcaattttgctgttcgttgcagttatctgcatggcagcttgccaaaccaaaaaagaggaaatcaattttccaaaaacagacttagccaatgctccgttaattccaaaacccattaaaaccattccaactggaaacgcttttggtctggatgcaggaactgccatttatacctcgaccacaaatcccgaatttgagaaagtgggccagtttttatccgaaagcattaaatccaaaataggacttgatgttaccgtaaactcatcatctgaagataaattggagcgattgatctacattaaccaatcggacagtgtggatttggaaaatcccgaagcctatcaactttacattaaaaaagattctattttactgaacgccaaaactgcc…	MIYRSILLFVAVICMAACQTKKEEINFPKTDLANAPLIPKPIKTIPTGNAFGLDAGTAIYTSTTNPEFEKVGQFLSESIKSKIGLDVTVNSSSEDKLERLIYINQSDSVDLENPEAYQLYIKKDSILLNAKTAAGAFRGVQTLRQLIPEKSNDTLADHPIWVIPSGKIMDAPKYAYRSSMLDVARHFFTIDEVKKYIDALAYYKFNTLHLHLSDDQGWRIEIKSWPKLTEVGGASEVGGGEGGFYTQEEYKDLVAYAADRHITIVPEIDMPGHTNSASLSYPFLHYAGAETPRVRTDMKVGYSSFDAQKDTVYSFLDDVIGEIAMMTPGPYFHIGGDESHVTRKSDYILFVEKVGKLVQKHNKRMIGWDEIAQADIDPNSIAQLWNEPKNALKAAENGS…
F. abyssi|peg.2307	peg	120640	122298	+	dolichyl-phosphate-mannose-protein mannosyltransferase family protein	GT83			atgatttcgaccgccagatactggttttatattggattgattgtcttggtgtacatcattgggatgttcgcgaccctgttcgagaacgattccgcccaatttgcggtcatggccatgcgaatggcgcaggaaaatgattttttgagcctgtttaaaggacctgaagaatatctggacaagccacatatgcactactggttggccgcactttcctataaaatttttggtgttcacgattgggcgtaccgcattccaggtattttgtccactttgttgggggcttatagctgctacggacttggaaaattactatataataaggatgtaggtcggttcgcctcattgatttttatgacggctcaaaccatggttttggccaacattgatgtccgtaccgat…	MISTARYWFYIGLIVLVYIIGMFATLFENDSAQFAVMAMRMAQENDFLSLFKGPEEYLDKPHMHYWLAALSYKIFGVHDWAYRIPGILSTLLGAYSCYGLGKLLYNKDVGRFASLIFMTAQTMVLANIDVRTDAVLTGFTIFSIWQLATYIEKGTLKSIALGAFGAGMAFSTKGQIALVVIGISILCHLAYTRKWGRLLNWRILVAVLVFGLTIAPMLYAYYHQFDLHPEKVIRGKDNRSGIFFIFWEQSFERMSGEGVGKNSSDFFFFFHTFLWVFLPWTVLALIGYWTKVKAFWEAKFAYRPNLEFLTVGGISILFLLISFAQFKLPHYMNILMPLYSILSAAFLFVLYQDQKLKMAKVILGIQYFILGLVVVFALLVSFYVFKLEHWYSYLLLLIA…
F. abyssi|peg.2309	peg	124110	123148	-	Glycosyl transferase, family 2	GT2			atgagcactgttaccgactcccttttatccatagtggttcctttgtacaacgaggaggacaatgtggtccttttgacccaaaaaatcaacgagagccttgagggatacaactatcaaattgtatacgtggatgatttttccacggataaaacccgcatcaaggtcaaggaaatggatgataaaagagtccatttgattgaattgaaaaagaactacggccagagtttggccttggcagcaggaatcgattatgccgaaggagaatatattatcaccatggacggggatttgcaaaacgacccctccgatattccgggaatgttggaatacgccattaccgaagaatatgacctcgttacgggcatacgtcagaaaagaaaggactcccaagtcaaaaaa…	MSTVTDSLLSIVVPLYNEEDNVVLLTQKINESLEGYNYQIVYVDDFSTDKTRIKVKEMDDKRVHLIELKKNYGQSLALAAGIDYAEGEYIITMDGDLQNDPSDIPGMLEYAITEEYDLVTGIRQKRKDSQVKKIPSKIANFLVRRVTKLDIKDNGCALKVFTKDIAKSLNLYGEMHRFITLLAHLEGAQIKQVPVKHHARHAGVSKYGLERVFKVVADMMLLLFIRKYFQRPIHLFGIFGVLLVILGVLINVYLLIVKLGFGQDIGTRPLLIFGMMFIVGGIQLFTIGIVMELLIRTYYESQQKRPYRIKKISIGDGKAA
F. abyssi|peg.2378	peg	18178	15716	-	Putative large secreted protein SCO0341	GH95			atgaaatggtcattttatttgattgtcttctgttttccaatttcattttttggacagcattcagatgacttaaaactttggtatgacgagccctcaggagatacgtgggaaaatgcgctgcctttgggcaatggtcgtttgggggcaatggtatatggtaatgtggacacagaaatattccagctcaacgaacatacggtttggagcggaagccccaatagaaatgacaatccaaatgcacttgaggcccttcccaaagtccgggaactcatttttaatgggaaatataaagcagcagaaaaattggcgaacgataagatcattaccaaaaaatcgcatggccaaatgtttcaacctgtaggaaatctggaactatcctttcccaaccatacagactat…	MKWSFYLIVFCFPISFFGQHSDDLKLWYDEPSGDTWENALPLGNGRLGAMVYGNVDTEIFQLNEHTVWSGSPNRNDNPNALEALPKVRELIFNGKYKAAEKLANDKIITKKSHGQMFQPVGNLELSFPNHTDYQDYYRELDISNAISKISYKINCVTFTRESFVSLTDRLLVIRVTASKPGKIDFTANFTTPHANSRIETKPGNQISLWGRTSDHEGIEGKVEFNALMGLKAQNGRITQADTSITVEHADEAILMVSIASNFNSYQDLSGDEVLRARGFLDAGIDKDYKVLISDHIKRYQELFNRVVLDFGETEASKQPTDERLANFRNTEDPSFVALYFQYGRYLLISSSQPGGQPANLQGIWNQSMNPAWDSKYTININAEMNYWPAERTNLSELHE…
F. abyssi|peg.2379	peg	18560	19675	+	Endo-1,4-beta-xylanase (EC 3.2.1.8)	CE1			atgaagtttaatgctgcaacattaacatttgtattgttttgctatgccacaggtatggcccaaactaatgcacacactgtaaccgaagatttcaaaccctcaaccctgaaccaacctgggaaagaatacccccaggtcaactcacagggatatgcgcgatttaagatagatgcccccgccgctgacagtgtacgggtaagtcttggccttggcggtagaggcggaaccaaactacaaaaagtagagagtggttcatggatgggtaccacagaagggcccatggatgaagggttccattactaccatgtaaatgtggacggtggtacttttaatgatccaggcgctcttaatttttacggttccacacgttgggaaagtggtatcgagataccggcccat…	MKFNAATLTFVLFCYATGMAQTNAHTVTEDFKPSTLNQPGKEYPQVNSQGYARFKIDAPAADSVRVSLGLGGRGGTKLQKVESGSWMGTTEGPMDEGFHYYHVNVDGGTFNDPGALNFYGSTRWESGIEIPAHDQEFYALKDVPHGKVEQILFPSKSTNTSRRAFVYTPPGYNKDQSKKYPVLYLQHGWGEDETAWSNQGHANLIMDNLIAEGKIEPFLIVMTYGMTNEIKFGGLRNFDITPFQTVLVDELIPYVDANFHTIADQSHRAMAGLSMGGMETKMITLNKPEVFSYYGLLSGGTYSPEDIKDEANVNLIFLSCGSKERPDAVKSSTAALKEAGINAVSYVSEGTAHEFQTWRRSLHELAPLLFN
F. abyssi|peg.2380	peg	19696	20886	+	Endo-1,4-beta-xylanase (EC 3.2.1.8)	CE1			atgaaaattgcaagttcgtttaatgtcaccttagcatttctatttgtatcagctctctgttttggtcaacaggctaatgtaaacctggactataatccgcaggaggataccgaaggacttataccctttagtgcaccgataaattctcctgaagtgcataataaccaaactgttacgtttcaagtgaaagcacctgaggcccaaaaagtggaattgaatcccggagccatcaataccgctctgggcaagggtagggaacctatcccttttacaaaaggagaggatggggtttggacattgaccattggaccacttcctcctgatatgtatgcttaccatcttcgggtggacggcgtgcaaatggcggaccccaacaatacgtatgcggcatttacggcc…	MKIASSFNVTLAFLFVSALCFGQQANVNLDYNPQEDTEGLIPFSAPINSPEVHNNQTVTFQVKAPEAQKVELNPGAINTALGKGREPIPFTKGEDGVWTLTIGPLPPDMYAYHLRVDGVQMADPNNTYAAFTAMPPYSELIVHGDGPAYYDAKNVPHGNVTRHIYHSDVTQGERELYVYTPPGYDSSKKYPVLYLLGGSGELPSNWVYDGRVNFIMDNLLAENKAKPMIIAIPNNQVIHRNHPQHSELTFDIFEKELRNHVIPVVDESYSTIQNPEGRAISGLSMGGRHSMFIGFRSLDLFANFGILSAGDTDAETSLSHFLNDSEVNNKVDYLFVGQGTKEAEGFFNARVQGLVGALNKHDIEHEYYVGGNGGHDWSTWRHLLYYRFLPNLWQNN
F. abyssi|peg.2382	peg	22470	24860	+	Putative glycosyl hydrolase of unknown function (DUF1680)	GH146			atgattaagaataggttaccctcgatttcaactctttttttgagccttttatttttttgtaatgggcatgcacaagaaaaactatatcccaacacatttgacttaaatcaaataactctactcgaaggaccatttaaaacagctagggatttaaatattgaggtgcttttgcaatatgatatggaccgattgttggccccttatcgtaaagaggctggattggaaccgaaggctcctgcctatcccaattgggaggggttggatggtcacgttggggggcattatctgtctgcaatggccatgaactatgcggctacgggaaatgaagaatgcaaacgacgcatggactatatggttgaagaactcaagctctgtcaacaagccaatgccaaaaacaat…	MIKNRLPSISTLFLSLLFFCNGHAQEKLYPNTFDLNQITLLEGPFKTARDLNIEVLLQYDMDRLLAPYRKEAGLEPKAPAYPNWEGLDGHVGGHYLSAMAMNYAATGNEECKRRMDYMVEELKLCQQANAKNNPEWGVGYAGGFPNSDKLWSTFKKGDFSIYFSSWAPWYNLHKTYAGLRDAWLYGDNEEAKAIFLNFCDWGIGLTSKLTDEQIQEMLDMEHGGINESYVDAYQISGDKKYLEAAKRFSHNDLLDPLSKGIDNLDNMHANTQIPKFVGFERIAELEDAQNYGDASTFFWETVVNNRTLAFGGNSRKEHFASVASSIDYVNNIDGPETCNTYNMLKLTEDLFRMHPEAKYVDYYEKALYNHILSTQHPVHGGYIYFTSARPRHYRVYSAP…
F. abyssi|peg.2383	peg	24872	26860	+	alpha-L-arabinofuranosidase (EC 3.2.1.55)	GH51			atgaaattaaatgaacatcttcgaaaccacagaaccgtttttatactgttgttcattctcatttgcttatggggtaccgctctggaggctcaagtgcccagtggtggtaaaaaaataagcgatgaattgttgggcctcttttttgaggatatcaactatgcggctgatggcggactgtatgccgaaatggttcaaaataggtcctttgaatacgaccctaccgaacaacagggatggaatccattttcattttgggaatatatggaaccggggtattcctacgggagaatcggcgtggagacctcagaccccgtccatgaaaacaacccacattatatggtggtcgatgcggaatttattggtaattacgaagaacacgaaggacaatcaggagtggga…	MKLNEHLRNHRTVFILLFILICLWGTALEAQVPSGGKKISDELLGLFFEDINYAADGGLYAEMVQNRSFEYDPTEQQGWNPFSFWEYMEPGYSYGRIGVETSDPVHENNPHYMVVDAEFIGNYEEHEGQSGVGIKNLGFDGMVVKAGDIYNFSVFLKQLSNAPVTLDISLQGTDGTVLAENKIQSTSKDWKKYTTNLVPSQSRDTTHLVILATTKGKFAMDVVSLFPEKTFKNRPNGLRLDMAQLLADMEPKFIRFPGGCLVHGDGLHNMYRWKNTIGPIEQRVEQRNIWGYHQTAGLGYFEYFQFCEDIGAKPVPVVPAGVSCQNSGGTWRIGGKGQQALPMDEMNEYIQEVLDLIEWANGPATSEWGSKRAAAGHPEPFNLEYVGIGNEDKMTPEFE…
F. abyssi|peg.2384	peg	26907	28673	+	Xylan 1,4-beta-xylosidase (EC 3.2.1.37)	GH43			atgaaaaaaatcaaaaaaaaccttaaaagaatcacggccattttgttattggtcgcagtagcgggattgtactccttttcggtgaaggatgcaggtccaaaacccaagaaagcacccacgccccccgtgttcaccaaagtagtgtacgagggtaatgatcagctatacaataataatcccttggaagcagatgagttttacaatccaattcttcaaggttgttacccagacccagccataacccgaaagggagacgattattacttggtatgttcgtcatttgccatgtttcctggtgtgcccatttttcattccaaggatttggtcaactggacacagattggccatgttttggaccgggtttcccagttggatgtccacgatacggggataagccaa…	MKKIKKNLKRITAILLLVAVAGLYSFSVKDAGPKPKKAPTPPVFTKVVYEGNDQLYNNNPLEADEFYNPILQGCYPDPAITRKGDDYYLVCSSFAMFPGVPIFHSKDLVNWTQIGHVLDRVSQLDVHDTGISQGVYAPGITYNPNNDTFYMITTAFAGGSGNIVVKTKDPMQGWSDPYHLKFNGIDPSLFFDDDGKAYVVHNDAPDRGKELYNGHRVIKIWEYDVEKDQIIEGTDKIIVDGGVDISEKPIWIEAPHLYKKDGKYYLMCAEGGTGGWHSEVIFMSDSPKGPFVPAPSNPILTQRYFPKERENKVDWAGHADLVLGPDDKYYGVFLAVRPNEENRVNTGRETFILPVDWSGTYPVFENGLIPMEPKLKMPEGVENKMGQEGFFPNGNFTYT…
F. abyssi|peg.2385	peg	28701	31412	+	Endo-1,4-beta-xylanase (EC 3.2.1.8)	CE1+CE6+CBM48			atgaaaaaatcagtaatgcaattttgtctcttgacagtgattttattgtgctcgggaaaaattaccgcacaggcccccaatttccatatttatttgagtttgggccagtccaatatggaagggaacgcccgagtagaagcacaggacacggtcgacgttaatgatcgttttaaggttttggcggcagtggattgtcctgacctcgggcgagaaaaaggcaaatggtacactgccgttccacctttgtgtcgatgcaaaacgggcctgacccctacagattactttggtaggacattggtggaaaaattaccggacagtataaaagtcggggttatcaatgttgccgtaggaggctgtaaaattgaattgtttgatgaggataactataaggaatatgtg…	MKKSVMQFCLLTVILLCSGKITAQAPNFHIYLSLGQSNMEGNARVEAQDTVDVNDRFKVLAAVDCPDLGREKGKWYTAVPPLCRCKTGLTPTDYFGRTLVEKLPDSIKVGVINVAVGGCKIELFDEDNYKEYVSTAPDWLKNMVAEYDGNPYARLVEMAKIAQKDGVIKGILLHQGESNTGDTLWPKKVKTVYDNLLKDLNLEASKTPLLAGEMVHADQGGICARMNEIVATLPETIPNAHIVSSKGVPNAKDNLHFNAEGYRMLGRRYAIKLLNVLRDQANDPIVEKHAPEGFDQVRNDIPKGRVDSITYRSKTVDTERKAMIYLPPGYAKSKRYPVLYLLHGIGGDEKEWLTHGTPHVIFDNLYADGKLQPMIVVMPNGRAMKNDRAEGNIFSRDKV…
F. abyssi|peg.2395	peg	45163	43628	-	Cell surface glycan-binding lipoprotein, utilization system for glycans and polysaccharides (PUL), SusD family			SusD	atgaaaaatatagggaatagaatcataatctttgtaatcctcataggtctattgggatgcgaagagaattttgatgaactcaataccaacactgtagacccaacaagtgaaagcatagacccagtgttcctattgaacaatgcgatcgttggactttccttcccaagtggaaccaatatctactacgatgaagcgattgtacagcagatagtaacgcccaactctggatttgtggccggggccaactataatcaggataaccgtaacaataccggtaaccagtgggatgcatattatcaaaatgtcataaaacataccagtgacgttattcttcagcttaacactgaagaatcggaccgttccaatttattacagatggcccgtatcttggaagcctat…	MKNIGNRIIIFVILIGLLGCEENFDELNTNTVDPTSESIDPVFLLNNAIVGLSFPSGTNIYYDEAIVQQIVTPNSGFVAGANYNQDNRNNTGNQWDAYYQNVIKHTSDVILQLNTEESDRSNLLQMARILEAYAFMVLTDEYGEIPYFEAGKGLSEQVVLPSYDPQEQIYPDLITELTEARDALSESAPAEGGEAMYSGDLDQWRKLANSLLVRIGMRLSNVDSTLAEQTVQSGFNGGVMESNDDNFVVRHDNNFTNPYSFTFNGTEANNFYLTDVFVDYLYNNDDPRLASLAIRYVGAASGPDQVEAIASKNPDDQIGMPMGYDNSTIGTVATNEGLASFYDFSQVDRFTYGAQSSPMFLCTYAQTQLLLAEAAVNGWVTGDPSEYYENGIRGHMEQA…
F. abyssi|peg.2396	peg	48680	45174	-	Outer membrane TonB-dependent transporter, utilization system for glycans and polysaccharides (PUL), SusC family		SusC		atgaaaaattacatcaagagcactctgccttgtttaacaaacaacttgtcgctgacggtgaaactaactgcacttttcttgatagtttcctttttttcgacacatgcaaattcctactcccaaaataccaaactcagtttggacatgaaaaatgtagaaattatgcaagtgttcgaacagattgaatctgtttcagagttcaagttcttttatgacaacaaaaaagtaaatgctcacagaaaggtctctatcaatgtagaccaaaaattgatcgctgaaatactcgaccaacttttccagggaaccaacgtttcttatctttttaacaaacaacaaattattttaaagaccagaaacgcaatcgatgtagctccgacggactcaagtccttcctcatct…	MKNYIKSTLPCLTNNLSLTVKLTALFLIVSFFSTHANSYSQNTKLSLDMKNVEIMQVFEQIESVSEFKFFYDNKKVNAHRKVSINVDQKLIAEILDQLFQGTNVSYLFNKQQIILKTRNAIDVAPTDSSPSSSPDDDFQTTLSGVITDSNGVPIPGASVIEKGTTNGVAANFDGVYEITVQNANAVLIVSSIGFTRKEVPVGGSTTLDIVLQEDTQNLNEVVVTALGIKQETKKLGYSIAQVDADEVNVNRSSNFMNTLQGKVAGVNISSLSSGPGGSSKVRIRGQSSISGTNNPLIVVNGVPIDNTSFGTSPGSTSTEVGTNSDGIYSDGGDGFSSINPDDIESMTILKGATGAALYGSRAKDGVIMITTKSRGRQQGIGVTYNLNITDHTPLDFTDY…
F. abyssi|peg.2402	peg	55249	54101	-	Xylosidase/arabinosidase	GH43			atgaaaaacacattttttagccgtaaaatccgcttaacaagcattctttcttcttgttttttactgatttctctattttttttcacttttgggtgcaaacgtgaaaaaaaagaatccaaaaatgttcaagggaatgttgatgttgttgaagacaccattggaattgcccctgatatggtatatactttaacatctgaactttatactgcggacccttctgcacatgtttttgaaggcaagctatatgtttacccgtcccatgattttgaatcaggaattccggaggatgatttgggaagtcattttaacatggaagattatcatgtgttttcgatggatagtgtgggaggagaggttacagaccatggacttgcgctacatattgacgatgtcccttgg…	MKNTFFSRKIRLTSILSSCFLLISLFFFTFGCKREKKESKNVQGNVDVVEDTIGIAPDMVYTLTSELYTADPSAHVFEGKLYVYPSHDFESGIPEDDLGSHFNMEDYHVFSMDSVGGEVTDHGLALHIDDVPWAGRQMWAPDAAKKGDQYFLYFPVKDKDDVFHIGVAKSNTPGGPFEAMAEPIEGSFSMDPAVFEDTDGAYYMYFGGIWGGQLQQWEQGEYLGADKYPADDEPALMPKIAKMGDDMVSFSEEPKDVVILDRNGEPILAGDNDRRFFEAAWVHRYNGKYYLSYSTGDTHNIVYAIADNPYGPFTYQGVILDPVLGWTNHHSIVEYQGKWWLFFHDSSMSGGKTHLRSVKMTELTYNPDGSIQRINALVANEN
F. abyssi|peg.2403	peg	55525	58671	+	Outer membrane TonB-dependent transporter, utilization system for glycans and polysaccharides (PUL), SusC family		SusC		atgactgaaaaatcattatttgtttttacaaacagtaaatggtcctcgcctttgcatttgtatctaacaagctttttgttatttattttttgtactactgcactagcacaggacattatctcggtatctggaacagtgaccgatgaatcgggtgcacctattcccggggtaagtgtacttgtacaaaacacaacaaatggaacatcgacagactttgacgggaactatgtgctcgaggcggcttccagtgccacccttgagtttcgctatcttggatttgttacgcaaacgattgaggttaatggaaggtcaacaattaacgttcaattagctgaagacacacagcaactatcagaggttgtagtaattgggtatggtacccaaagtaaagagtccgta…	MTEKSLFVFTNSKWSSPLHLYLTSFLLFIFCTTALAQDIISVSGTVTDESGAPIPGVSVLVQNTTNGTSTDFDGNYVLEAASSATLEFRYLGFVTQTIEVNGRSTINVQLAEDTQQLSEVVVIGYGTQSKESVTGSVVSIKAEELNEVQSANFTQALVGRAAGVNISSTSTRPGAAPQIQIRGVRSLTASNDPLIVLNGIPFSGGLSDINQNDIESLDILKDASATAIYGSRGANGVILITTKSGKKGQKAQFSYNTYYGTKEVFAKLPVMNTAQLLELREIAAANGTGTPTGNDESVDNDTDWQDLLFGSSMQTSHDITVQGGTENGTYNVGLGYFKETSPVPGDSFQRYSLRFSLDQQVGKLFRYGVNSVMNYSVTKSIVGPAGVYTASPLLSPYDE…
F. abyssi|peg.2404	peg	58676	60619	+	Cell surface glycan-binding lipoprotein, utilization system for glycans and polysaccharides (PUL), SusD family			SusD	atgactgtgaaaattaattttaaagctaaagtgattacggttctttctgttgtctttttactgagcgcatgtacaaaagaaattatagaagagaacccaagaggacaatttacacctgattttttccagtccgagactggtgttcagggcggtgtggtgttcttatatgaaaccatgagggatatttatgggaaccccggattctttaattccacggaatcgggtacggatgaatatacctttgcagagtctgcaaccggtgattttaaaaacgtggacttgtccggagaaggacagatcatatcagatgaaggtgcaactgctggagtatggtttgcgagtttccctgccattaatacagccaatggtattttggaaaatgcagaggccgtaggattg…	MTVKINFKAKVITVLSVVFLLSACTKEIIEENPRGQFTPDFFQSETGVQGGVVFLYETMRDIYGNPGFFNSTESGTDEYTFAESATGDFKNVDLSGEGQIISDEGATAGVWFASFPAINTANGILENAEAVGLDPALVAEVRFFRAFYYFLLVQTYGGVPLDLGSGELAFNRSAVRTSTRNTVPEVYTKAIFPDLVTAVNDLPENPRLTGTVTKNVARLILAKAYLTYGWWLENPEGIPTYPEAQRNDPDGNDPSFYFQGAYDLAMDGIQNPGPYGLLEYFYDVHEGSNDRHMEMMLYADRTPENEQFNGAPVTGWGTTSNSSNTAVWMATSNYTTISVDGVPAVQRQSVQSLGRPWTRMAPTVSSLTETFTDKDIDSRYDGTFTTSYRGNWDQGGDAT…
F. abyssi|peg.2409	peg	65069	66076	+	Endo-1,4-beta-xylanase (EC 3.2.1.8)	GH10			atgggcgtagcagtgaatcgatatcaaataaaccaaagcaaccaggaggaaacagaccttatcgcttcccaatttaatgcgctgacagcagaaaacgacatgaaatggatgtacatacatccggaggagaacacatttaattttgagcagtccgataaattggtggaactcgctcaaaaaaatgacatgttcgtggttggccatacccttgtatggcatagccaattggcaccttgggtattcaagtccaacaatggggataccattagcaatgaggagttgaacggccgaataaaaaagcatatctctaccattgttgggaactacaagggcaggatagacgcttgggatgtcgtcaatgaagctttggaagaagatggatcatatagaaaatccccg…	MGVAVNRYQINQSNQEETDLIASQFNALTAENDMKWMYIHPEENTFNFEQSDKLVELAQKNDMFVVGHTLVWHSQLAPWVFKSNNGDTISNEELNGRIKKHISTIVGNYKGRIDAWDVVNEALEEDGSYRKSPFYKIGGEAFIEKAFQYANAADPGAELYYNDYNLITPEKRNGAIRIINNLKSKGIKIDGVGVQAHWSLNEPSIEDIETAIKMYSETGVKVMFTELDISVLPSPWNAPTADVSVSFENNPTMNPYPNGLPDSVQTQLAKRYEEIFKLFNKHSDKIGRVTFWGLHDGLSWKNNFPIRGRTDYTLLFDRGMKPKKAFNAVINTVKD
F. abyssi|peg.2410	peg	66099	69077	+	hypothetical protein	GH115			atgaaaacaacaaataggtcaacatatcaaacttgccttggtcttacaggattgttcctgctgctattcctgacatcctgtaaaaaggaaaaaagagaaactactactgaaaccaatatcatggaacgggttctaacactatcaacggaagccgcctttccacaaaattcaatccttaccacccaaaaggatgaaagtgggttcaccttggtggaaaatggaattgccagcaatatccttgtcagtgaatcggaccacgaaggtgttcaacggattgccggaatgttccaaaaagatttaaaacatgtttctggtcaagcaccggaattgatcattggggatacacccggatcaaagaacttgatcattataggaaccgttggccagagcactataatc…	MKTTNRSTYQTCLGLTGLFLLLFLTSCKKEKRETTTETNIMERVLTLSTEAAFPQNSILTTQKDESGFTLVENGIASNILVSESDHEGVQRIAGMFQKDLKHVSGQAPELIIGDTPGSKNLIIIGTVGQSTIIDRLAKDGKIDIEVLEGKWEQFLITPVKNPMEGVDSALVIAGSDKRGTIFGMFDLSEQMGVSPWYWWADVPVKVRKNIYVKPERYTLGEPKVKYRGIFINDEAPALSGWVTEKYGDFNKQFYEKVFELILRMKGNYLWPAMWGRSLWDDDPTTAPLADEMGVVLATSHHEPLMRSHVEWDRHGEGPWDYDKNPEKLREFWREGMERTKGQEKVVTLAMRGDGDEAMSEGTNIDLLEKIVKDQREIIKEVTGKPIKETPQVWALYKEV…
F. abyssi|peg.2411	peg	69113	71071	+	Sialic acid-specific 9-O-acetylesterase	CE20			gtgaaaaacgataaaacctttgcaacattcatattattgatgttctgtgtcactgcaggaatatcccagataacgcttcctgaaataatcagggacagtatggtcatccagcgcaacgccaaaatcaccatttggggctgggcttcgccgggagagcggataacggcaacattcaacggaaagcaaagaaaaacgtctgccgattccgaaggcgactggagcttggaattccccaaaatgaaggcggggggcccttacaccctagaaatttccggaaaaaacaatatccgtctcgaagatattttgatcggggatgtttggctctgttccggacaatcgaatatggtgcatcaaatggacattcacgatgttacctatgcaaaagatattgtcaatgcc…	MKNDKTFATFILLMFCVTAGISQITLPEIIRDSMVIQRNAKITIWGWASPGERITATFNGKQRKTSADSEGDWSLEFPKMKAGGPYTLEISGKNNIRLEDILIGDVWLCSGQSNMVHQMDIHDVTYAKDIVNANYPEIRHFKVPRKTDLQGPSKDLDGGSWKVAVSEEVRPFSAVAYFFALKLYKKYGVPIGLINASVGGTPIEAWINEEGYQKSPGILKIIEENKDTAFVNSHSINRFSGNQPSQKPKDKGLIGEKPWYDVNFEPKNWRRINIPGYWEDQGARDLNGVVWYRKEIVLPQSMDNEEATVFLGRIVDADELYINGEKVGNTTYQYPQRRYDVPANILKAGKNTFVIRVTNNYGKGGFVPDKPYYIFTDKDTVDLNGYWQYKVGEVYPPVD…
F. abyssi|peg.2412	peg	72640	71147	-	Xylan 1,4-beta-xylosidase (EC 3.2.1.37)	GH43			atgcacagcaaagacttgaaaaactggaaacagattggtaatgttatccaccgtccatctcaaatggattttatgggtgaacggatgactcgtggattgtttgcccctgccattagttatcataagggtatattttacgtcagttgcaccgatattgataacatgggcaattttgtggtgactgcgacagaccctgccgggccatggagcaaccctgttcggcttccagaagtgagtgggattgatccttccatatattttgacaaggatatcgacaaggcttacattatttacaatagcgatgcaccggacaggaaaccattatattccgggcacagaaccattagaatgtatgagtttgattatgaaaacttgaaagtggtcggggaagaaatacag…	MHSKDLKNWKQIGNVIHRPSQMDFMGERMTRGLFAPAISYHKGIFYVSCTDIDNMGNFVVTATDPAGPWSNPVRLPEVSGIDPSIYFDKDIDKAYIIYNSDAPDRKPLYSGHRTIRMYEFDYENLKVVGEEIQLVNGGVDISEKPVWIEGPHIWKRNGWYYLYAAEGGTSVNHSEVVFRSKSPKGPYVPYENNPILTQRHLPEDRDNPITSTGHAQFVEGPDGKTYSIFLAVRPYEGDYYNTGRETFIAPIEWKNDWPHFDLGGEEVKYTYDFDYKEVPQKDALPQSGNFEYTLDLRKGLDPSLLFLRTVDSSAFSISKKEGLELKLKPETISEYGNPSFVGKRQQHLYSRAETQMQFGANTQYEKAGLVAFQNENHFYFLAISQKEGQQVIQLYKSNP…
F. abyssi|peg.2416	peg	76969	74786	-	Xylan alpha-1,2-glucuronosidase (EC 3.2.1.131)	GH67			atgatgaaacaccccttcaaattaaaaacagcatttttttttagcttttttgttctgctgtgcagtatgtcattcgctatgtccaatggatatggactatggttgaattacagcaaaatatccgatgagtccatgctgaaaacctatcaaaaccaactccaaagtgttttggtagaggaaggcggtgaaaccatgggagctataaaaaaggaactgaaaatgggattgggaggcctattgggaacagaagtacggtttaaaccgtttcaggcttcggagaatcaattgatcatttccaaatatgctggtttgcccagagtttttaaggaagatatcaatatcgataacctcagaggtgaaggttacatgataaagcatgtcgaaaaaggaggaaggtcc…	MMKHPFKLKTAFFFSFFVLLCSMSFAMSNGYGLWLNYSKISDESMLKTYQNQLQSVLVEEGGETMGAIKKELKMGLGGLLGTEVRFKPFQASENQLIISKYAGLPRVFKEDINIDNLRGEGYMIKHVEKGGRSYVLVTGKEDIGLLYGTFHFLRMLKMHQPLASLNLEESPKVDIRMLNHWDNLDRTVERGYAGFSIWNWQTLPDYIDQRYIDYARANASIGVNGTALTNVNANALILTPQYLEKVKALAQVFRPYGVKVYLTARFSAPMEIGGLKTADPLDPQVIQWWKDKAAEIYKSIPDFGGFLVKANSEGQPGPQNYGRTHLDGAKMMADALAPYQGTVIWRAFVYSEHDADDRAKQAYSEFVPDDGKYPDNVLIQVKNGPIDFQPREPFHPMFG…
F. abyssi|peg.2432	peg	94278	92533	-	Cell surface glycan-binding lipoprotein, utilization system for glycans and polysaccharides (PUL), SusD family			SusD	atgaagaataaaataataatagcattatttggaattggcttgctgaccaacataagctgtacagatcttgaagaagaagttattgatgaatcccttgagggtagcggtcaggccgaagcaatcagcggggccattgcacctgcctatgggcaaatagcttggacttggaggcataccaactactatgggttgcaactgattcccgcagatgaggccatattgccgtaccgtggcggaacggattggtatgacaacggaaagtttttggacgcccattcacacgatatcgcacccagcaacgaccttgttggcagctcgtggaacgaagtgacccgaaatatttccagaaccattacggcaatagaagtgttgcaacctcttgccgaggccggagataca…	MKNKIIIALFGIGLLTNISCTDLEEEVIDESLEGSGQAEAISGAIAPAYGQIAWTWRHTNYYGLQLIPADEAILPYRGGTDWYDNGKFLDAHSHDIAPSNDLVGSSWNEVTRNISRTITAIEVLQPLAEAGDTQAEGALYEMIALRAYLNMLTLDSWGLAFRKEISGELSEILRGQEAIDYIESELLSVVDVINTSRGPGRISQAAVWGFLARLSLNAAVYRDPYGTPDFTAEDMNNVIEYTDNIIDSGMFSLSPEYFELFNDENHDNPELIFALDQRGVMNNEHSRWAYWSLAGSWYPRPEHPSADGTDGPAITSDFYQTWVDAYGNVDPAEADARFYQENQMIPAELQDLTGVSPENDEDHYYCVSADDFEINRGIIRGVIWGPRKDENGAFYTCDE…
F. abyssi|peg.2433	peg	97552	94298	-	Outer membrane TonB-dependent transporter, utilization system for glycans and polysaccharides (PUL), SusC family		SusC		atgaattcactaactattaaacaattaatcaagttgacattccatacattttgctttctgattgttttgtccctgcttaatccggtgcttgctgccgatgccagaggtcagaacttggaaagttttaaggtggatctgtctgtggacgacgccaccgtagtagatgtgctgagacaaattgaagatcaaaccgatttcaaatttgtttatgaccgcaaagtggataggttgcagaatacctataacatttcgtaccaaaacgtttcattgaaatctgttttggaattgatggccaaagacgccaaccttacttttagaagaataaacaatactatttccatagatgtaaagcccaaggtacctaaacgagtggttgaagtggcttttctgacagttacc…	MNSLTIKQLIKLTFHTFCFLIVLSLLNPVLAADARGQNLESFKVDLSVDDATVVDVLRQIEDQTDFKFVYDRKVDRLQNTYNISYQNVSLKSVLELMAKDANLTFRRINNTISIDVKPKVPKRVVEVAFLTVTGQVTDENGVPLAGASVMEKGKGNGTITDFDGNYTIDVEDDAVLQVSYLGYKSQEVAVNGQSTVNIQLEQDATMLEDVVVVGYGTQRKTDVTGSISSVDSEDFNKGIVMNPGQLLQGKVAGVNISNVSGEPGAQQDVIIRGVGSLRSGTTPLYVIDGFALDNTSTGVPTNPLNFINPQDIKSIDVLKDASAAAIYGARAANGVIVITTKRGKAGRTQMDLNVSTGFSTLANQVDVFSANQFRQEVVAAGGTLDDGGADTNWQDALSR…
F. abyssi|peg.2538	peg	45588	47051	+	Trehalose synthase	GT4			atgcaaaagattactgtaaagccaggtgccaaacttgtggattacaaggcgtacggctccctctactcctctgttctagatttcacggatcagtccaaagaacctattgaatcacttaaaggccgaaccatctggatgataaattccactgccattggtggtggggtcgccgaaatgctcccgagtcaaatgagaattttacgggaacttggcgtttccattgaatggctcgtcatagaagcaaaaaaggatgccttttttgacctgaccaaacgtatacacaatgccattcacggaagcggcaatggcatttttacggaagaagaccggaaaatttatgaggaagtcaaccaaaataatctatccaaggccttggaacttatcaatgatggagatatt…	MQKITVKPGAKLVDYKAYGSLYSSVLDFTDQSKEPIESLKGRTIWMINSTAIGGGVAEMLPSQMRILRELGVSIEWLVIEAKKDAFFDLTKRIHNAIHGSGNGIFTEEDRKIYEEVNQNNLSKALELINDGDIVVVHDPQPMPLAAMIKKKKNVSIIWRCHIGLEDDTDVTDAVWKFLEPYTNDYDHFVFSLPSYVPNPLKNRTSIIPPAIDPLSHKNRELQLHKCIGILYQSGILDDHKAILYHRYKHLVRRVMPDGSFDVLDAGKNLDLIYRPIVTEISRWDRLKGFKELMEAFIKMKVDNRKNGDPKSLEYKRIEMTLLVLGGPDPAFVSDDPEGKEVLKELTETYKTVDKDMQNDIAILLLPLDNPKENALIVNALQRSSSIIVQNSIQEGFGLT…
F. abyssi|peg.2549	peg	60980	64084	+	Outer membrane TonB-dependent transporter, utilization system for glycans and polysaccharides (PUL), SusC family		SusC		atgagaacaaaaacaaaagtattactgacacttttgatggcatttgttgtacatctgtcttccgcacaggaaaaaatgataagtggtacggtaactgatgggggcggattgccattacctggcgtcaacgttgttatcaagggaacctcacaaggtacccaaaccgattttgatggtaactataacttacaagcagaagtgggccagaccctagtatttacttatctgggtcaaaaagagacccaagcgacagttggcgcacagagcgtcataaacatacaaatggaagaagacgcgcaagcgttggaagaagttgtagtggtcggttatggcgttcaaaaaaggaaggaaatcacaggagcaattgccagtgtatccggaggagacatccaaggcctt…	MRTKTKVLLTLLMAFVVHLSSAQEKMISGTVTDGGGLPLPGVNVVIKGTSQGTQTDFDGNYNLQAEVGQTLVFTYLGQKETQATVGAQSVINIQMEEDAQALEEVVVVGYGVQKRKEITGAIASVSGGDIQGLVTPSFESQLAGRAAGVQITTNNGIIGEAPRIRIRGLGSISSGTYPLVVVDGIPIITGDIGGYASTNALNSINPNDIESFEILKDGAATAIYGSRAANGVILITTKKGKKGSTQVSYNVVTGFASPIKTFDLLNTAQFLETANEKRTNRGQTPWAVGNEYDTDWQGAVLNSNALQMDHNLSINGGTDRTKYFMSLGFTDQDGVAVSNNMKRHSIRTNLEHDVFDWLTVGGNLAITRTELNGLNTGGNSLSGNIFNATRQLPNIPIYD…
F. abyssi|peg.2550	peg	64094	65662	+	Cell surface glycan-binding lipoprotein, utilization system for glycans and polysaccharides (PUL), SusD family			SusD	atgaaaaagatattcaaatacatcaccctttcctttttcgggattagtgtgatctcatgttccgacgaaactcttttggacctgagtcctatcaataacatttcgttgagtgactcatattcatccgcctcgttgatcgagagttcggttaacgggatgtacaatgctgccgcaattggtcagtataactcaactaaccccaatgctgggcgtggatatatctggggtgctgctttcgtacaacaaggggacaaccgaggagaagatgtagttaataccgctaccttctatcagttgacctatacggccacctacgacccgacaactgcgaacaacgtttattattgggtagatggctaccgtttgatcaacagggccaacttggtgattgaaggagtt…	MKKIFKYITLSFFGISVISCSDETLLDLSPINNISLSDSYSSASLIESSVNGMYNAAAIGQYNSTNPNAGRGYIWGAAFVQQGDNRGEDVVNTATFYQLTYTATYDPTTANNVYYWVDGYRLINRANLVIEGVTTAAEAGIITQAVADDYIGQAKFLRAITHFELLNFFARPYNFSAGASHPGVPYREVGIDTQAEIDSEIVLGRNTVAEVYEKVLQDLDDAESLITNTSLTKASANAAIAFKTRVYLHMRDWDGVIAEGNKLTGEYTLEDSPNGPFLDSYGNSESIFSLTQAATMNPGVNAALASQYNRRRLVAISPIIWRDPSWLADDLRREDNSTETEVGTGMVFTAGGAKFTLKYKDGVNYTDASPVIRYAEVLLNMAEAQARRAAADLGASLSL…
F. abyssi|peg.2584	peg	103838	102480	-	Oxidoreductase, Gfo/Idh/MocA family	GH109			atgagctcaagaagaaaatttgtaaaaaacacttccatatttggaacagcagtggcgctggcccccggactggcccatggtaccatgtataggtcgattggaaataagctcaacattggtttgatcggtgttggacttcggggtaccaatcacctttccaatcttttaaggcgagacgatgtccatattgctgctatttgtgatatcgatgaaaatcgaatcggcgttgcgatggatttgatatccaaggccaatagacaaaaaccaaaatcgtttggaaaggacccatatgattatcgcaatctattggaattaaaagacctggatgctgtggtcatttcaacgccatggctctggcacacccgaatgaccgttgatgccatggaggccggaaaatat…	MSSRRKFVKNTSIFGTAVALAPGLAHGTMYRSIGNKLNIGLIGVGLRGTNHLSNLLRRDDVHIAAICDIDENRIGVAMDLISKANRQKPKSFGKDPYDYRNLLELKDLDAVVISTPWLWHTRMTVDAMEAGKYAGVEVSAANTLEECWDLVNTHERTGTHMMILENVNYRRDIMAVLHMVKQDVFGELVHFRCGYQHDLRHVKFNDGKTAYGKGAEFGDRGISESKWRTAHSVKRNADVYPTHGLGPIATMADVNRGNRLVSMTSHATKGIGLHNYILEVGGADHPNAKVKFKQGDVITSTLETANGETIIVTHDCNLPRPYSLGFRVQGSKGLWEVDGNRMYIEGQSEPHQWDEATPWLEQYDHPLWKKYGEYALGAGHGGMDFFVMNAFVESAKANI…
F. abyssi|peg.2585	peg	105216	103876	-	Myo-inositol 2-dehydrogenase (EC 1.1.1.18)	GH0			atgcgtaacatgaaaaatatggatgggacaaataacaagtcgagaagaaagtttataaaaaatgcatccatggcatcaggggcgatgatcttgccctcgctgggaggccatggaatggtcaatgtgttcaacgagaaaaagctaaagatcgccctagtgggctgtggaggtcgtggaacaggtgctgccaaccaagcccttgaggccgatgaccatgtacaattggtcgccatggcagatctttttgaggaccagttgaactccagttatggccatttgtacgacaaatacaaggataccggaaaaatcaatgttaaggataaacataaatttgttggctttgaaggttttaaagaggcgatagaccttgccgatgttgtaattcttaccacaccccca…	MRNMKNMDGTNNKSRRKFIKNASMASGAMILPSLGGHGMVNVFNEKKLKIALVGCGGRGTGAANQALEADDHVQLVAMADLFEDQLNSSYGHLYDKYKDTGKINVKDKHKFVGFEGFKEAIDLADVVILTTPPGFRPYHFAYAIENDKHVFMEKPVATDAPGIRKVFETAKLADQKKLNVVVGLQRHYQENYIKVNSLIKGGDLGKILSGQVYWNSSGVWVRQRQPGQSELEYQMRNWYYFNWVCGDHILEQHIHNIDIANWFIGEYPVSAQGMGGRMVRKGPDHGEIFDHHFVEFTYPSGAVIASQCRHQPNTMYRVGEAFQLTNGRVDTHDAGVAKIYNLDGEEIQSIGNSKGHNPYQQEHNELFASIRNNTVINDAYNGAKSTMTAIMGRMATYSG…
F. abyssi|peg.2588	peg	108747	107215	-	Sialic acid-specific 9-O-acetylesterase	CE20			atgataataaatatgaaaaaagtcgctacatacatgctgggttgcctgttcttattgggaacctataccatatttggtcaggttaagctaccttcgatttttacggataacatggtcatacagcgtaataagcccatccatatatggggatggggtcgccctaatgagatcgtggaggttatgtttgatggggaggtcaaggaggtgacggtagaaggcaatcactcttggagtatatggctacgttcacggaaagcggacacgacaccacacgtactatatgttcgtcatcaaggccaggaaattagattgaaaaatattctaattggtgatatatggctttgttcgggtcaatctaacatggaatggccattggataaggaaatgcattacccctct…	MIINMKKVATYMLGCLFLLGTYTIFGQVKLPSIFTDNMVIQRNKPIHIWGWGRPNEIVEVMFDGEVKEVTVEGNHSWSIWLRSRKADTTPHVLYVRHQGQEIRLKNILIGDIWLCSGQSNMEWPLDKEMHYPSEVSKTDQGLLRLYNPTYAGENIYNKAFGDSIVKRLNREEFYLGHWESSNQTTSSSMSAVGYYFGKKILEETSVPIGLIHLAIGGAPIETFISAETLYASRDYRGKVTKNWLYNDALPKWIRERGVQNLGRAKDVLVDSLGPNHAYKPGFAYRAGVHPLLKMPIKGIIWYQGESNAQEQPRVDEYAELQAMMVRDYRVKWGDLQMPFYWAQLSAIDTKNYNAHLWPQFRDEQRKLLYMVPYGGMAVTSDIGAKNDVHPTNKKAVGDR…
F. abyssi|peg.2590	peg	113529	111451	-	beta-glycosyl hydrolase	GH20			atgaaggcacttttaatttatcccatacagctattgacaaaacttcaactggcggtctgtgggataggaatcatttttgctacgactgctgaagctttagcccaaaggggtcaagaaaaagcatatcccattatacccgttccaaaacatatcgaatatgggaacgggaccgttgactttgatgggttccacatacaatccaatgatttttctacggaaacttccaggttgcttcatgattttttggagggaaaaggaattccggaccgtaagcgggggttggtggtaaaactgcaaagggatatatccattgagcccaatgacgagtcatacgaactcaagattgatagtgctgtgacgatttccacaggttcacaacaaggaatttattacgccatt…	MKALLIYPIQLLTKLQLAVCGIGIIFATTAEALAQRGQEKAYPIIPVPKHIEYGNGTVDFDGFHIQSNDFSTETSRLLHDFLEGKGIPDRKRGLVVKLQRDISIEPNDESYELKIDSAVTISTGSQQGIYYAIATLKQLFRKVGGNGRFRMVEIKDWPSFRIRGFMHDTGRNFQSVAQLKEQIEVLSNYKYNIFHWHLTDNPGWRLESRKYPQLQSDKAFSRDVGQYYTQEDFKEILAFCKARNITVVPEFDIPGHTEAFRRAFGFDKMNHPQVLSILLDLFDELMSLADANEMPYIHMGTDEVRNRAEEVPKEFIETIALHIQENNRKVITWKEGIELNNDIVTIQQLWAQHPPSKGKQFIDSRANYINHLDPFAGMVRLFFQQPGRQKEGDDLALGG…
F. abyssi|peg.2591	peg	115137	113539	-	Sialidase (EC 3.2.1.18)	GH33			atgaatatgatcgatcgtaggtttggaacgtccattttggggctcattttaatgttggccctttcctgtggcagcaaacagaacaatgttgttgatatcaaggcgcaacaacctgtactgccggttttgataggtaaagatcaaaaccaaattctaaaaattcaaattcaagtgcccgattcctcccaggcgataagcatagcggagctcaagttttctttggaggggacatcggatatcaatgatctatcggaggtaacgcttcattacagtactaaggacgattttgaaagtgcttcgattgtgacaaaaacttcaaatcttgcaccggagttctccctaaaagagaatcggtccctttccgcaggaacacattatttttggttgtccacaagcttg…	MNMIDRRFGTSILGLILMLALSCGSKQNNVVDIKAQQPVLPVLIGKDQNQILKIQIQVPDSSQAISIAELKFSLEGTSDINDLSEVTLHYSTKDDFESASIVTKTSNLAPEFSLKENRSLSAGTHYFWLSTSLSSNPDLTGKIGVNLLGAILSDGSNVTPRMDDVSSAQRLGNALRQQGQDGIDTYRIPGMATTNKGTLIAVYDNRYNDPVDLQEDIDVGMSRSTDGGETWEPMKVIMDMGEYGGLPEDQNGIGDPAVLVDHKTNTIWVAALWLHGYPGKRAWNASEPGLSPDKTGQLILVNSKDDGLTWSSPINITTSTKKREWQLFFNGPGAGITMENGTLVFPAQYKDKNRIPHSTIIYSEDGGESWDVGTGAKSETTEAQVVQISEGTLMLNMRD…
F. abyssi|peg.2594	peg	118996	117491	-	Cell surface glycan-binding lipoprotein, utilization system for glycans and polysaccharides (PUL), SusD family			SusD	atgaaaaagtatatctatattataacagcaatattaagcttctttgcttgcgaaagcgaattggagctggatgctccaagtgaactgaccacaggagggttttgggattctgaggaaggtgccaggactgctcatactggactatttgccagtttgcgtggagaagccggtgacctatggttgctcggtgagatacgtagtgatgtatggggcggacgaacctatgagtcgccctcgaaccttgccttgatagaatcgagttttaccgcctcaacagctccttttggaggatgggccggattttatacagagattcacagggtgaatgattttttgaccaacgttcccaacgttgaattcgtcaatgagaacgataaacaacacttaatggggcaggcc…	MKKYIYIITAILSFFACESELELDAPSELTTGGFWDSEEGARTAHTGLFASLRGEAGDLWLLGEIRSDVWGGRTYESPSNLALIESSFTASTAPFGGWAGFYTEIHRVNDFLTNVPNVEFVNENDKQHLMGQAYGLRALYYYTLLKSWGDVPIILEPLSTVDPDGLSKERASQAEVMDQIKSDIEASLSAFGSDSSFWEGNRNFWSKAATLALKGDVYIWSGHLMGGGNADFTEAKNALEQIASLGVGLAPNIDELWGVPNEGNSEFIFALQYQRDEASNIYNSFTGRTTEINPQFNAAGESMSDFIIAGANRYGQSEKTILLLDDNADDRKDATFIRLYTDDNGGSGYPTYNEPTYFGSILNKFLGRVDGTERIFENDVPLYRYADVLLLLAEVKNHL…
F. abyssi|peg.2595	peg	122312	119007	-	Outer membrane TonB-dependent transporter, utilization system for glycans and polysaccharides (PUL), SusC family		SusC		atgaaactctcaaagtatgctgaaaaaaatgcagcgcctggtccggttcggatcttgggtatgagtaggacatctatcttattcgtgctcttcgtgctgttgaatgtatttacggtaacggtgtatgcacaggcaacccagattaccgggaccattaccgatgaagaaggtgtgcctctcccaggagcgaccgttttggtcaagggcactaccaatggtgcacaatccgatttcgatggaaattattccattgaggccaatacaggtgataccttagtgtttagctatatcggatttacagcccaggaggtggtggtctccaatcagacgaccattgatgtgatgctggtccaaagcacggccatgctcgatgaggtcgttgttaccggttatggaagc…	MKLSKYAEKNAAPGPVRILGMSRTSILFVLFVLLNVFTVTVYAQATQITGTITDEEGVPLPGATVLVKGTTNGAQSDFDGNYSIEANTGDTLVFSYIGFTAQEVVVSNQTTIDVMLVQSTAMLDEVVVTGYGSQSRSTLTSSVAKLDTKVLESATRSNPATALQGTVAGLRVTNTSGQPGATPQVILRGGTNFSGNDAPLILVDGVPSSFYALNSDDIESMEVLKDAAATAIYGARSANGVILITTKKGKAGRSSINYKYRYSINNERNDQQYLGAADHINYNRQSIAWFREATNSPGAFGAFLDGNQSAGTGNNTTNDPFTTQLLTADNQYLLDQPGWTSIPDILNPSQQILFYDNKDVGDRIYQNSVSKDHYLSFDGGNEKGTYYLGLGLLDNEGLI…
F. abyssi|peg.2598	peg	125000	123471	-	beta-glycosyl hydrolase	GH20			atgggacataatgaccttgttgttcccgagattgaaatgccggcccatgtatccagtgcggtcgcagcttatcccgaactctcttgttttggagaacctataggggttccttctggcggggtatggcccattaccgacatctattgtgctggcaaggaatcaacctttgagtttttggaaaacgtactcttggaggtgatggaggtttttccatcgccatatatccatgttgggggtgatgaggccacccggacgaattgggaaaaatgtgaggattgtcagcaccgtatcaaaaaagaaggtcttaagggaactgcagcgctgcaatcctatttcattcagcggatggaacgttttttaagtgaccatggtcggaccttgatcggctgggatgagatt…	MGHNDLVVPEIEMPAHVSSAVAAYPELSCFGEPIGVPSGGVWPITDIYCAGKESTFEFLENVLLEVMEVFPSPYIHVGGDEATRTNWEKCEDCQHRIKKEGLKGTAALQSYFIQRMERFLSDHGRTLIGWDEILEGGLPSGATVMSWRGIQGGWEASERGHDVIMTPGTVYLNQYQGDPDHEPLAFGGYVPLNQVYAFDPVVDSMSVNQKQHILGSQANLWSEYITDGKESEYMLFPRLVALSEALWSPREQKDWKRFSNIVPRLFERLDAMGVNYAKSAYAVTAQSELEQDRKIRVSLHNELYGSEIRYVLDDGALSTESPQYTNPIPLEETATVRAGVFKLGKMVGDTLVKEFRFHKAVGKTVEYSPIYNDRYQGNGQGTLTNVLRGSKNFHDGQWL…
F. abyssi|peg.2677	peg	46653	44914	-	Cell surface glycan-binding lipoprotein, utilization system for glycans and polysaccharides (PUL), SusD family			SusD	atgggaagaatcttttgctatttgtcaattgtatttgtattcatttcattttcttgttctgacaatcaaggagatgaatttgaatcagagcaactaggtagtttggaagtaaaagcagtctatgaaagtggcaccgccatccccgatgttacggttttcacagttcccaaaaccgtcgagaaaataaccaatgagatggggaaagttgttttcaacgatataccggttggaaattatgaggttaatttaaccccatcattttcagatgttggtgtgacaatccaagtaacggtgaaagaaaatcaggttgaggtagtcgaggccataatgggacctgacccaatttcagaaactcctgttgactttgatattcttttgaagaatatatatgaccaaata…	MGRIFCYLSIVFVFISFSCSDNQGDEFESEQLGSLEVKAVYESGTAIPDVTVFTVPKTVEKITNEMGKVVFNDIPVGNYEVNLTPSFSDVGVTIQVTVKENQVEVVEAIMGPDPISETPVDFDILLKNIYDQIKTEFLFDANGYSHYWGDIGTNMARINPNSMGRFGDLDQYYFQPSDYVINEVWSEHYRVIRLTNIGLDEIKGLDQALEEEVGAVRFESEFRFLRALLYFNLVKLYGNPILVTTAEFNSNNAPPHVQGREDVFDQIVDDLIFAQQNLSSGLAKERASKEAATALLGKVYLTMAGFPMYQTDKYALALEELEKIVGGYTLEENYEDVFSIENESTNTEVIFSIAFDGSGNYSVPWGPQGISFNDRLLLVPGFINSFFEEGDEPVEPVIF…
F. abyssi|peg.2700	peg	69573	68185	-	Oxidoreductase, Gfo/Idh/MocA family	GH109			atgaaaaaccttaatagaagaagttttattcaaaagacttcgttgaccgccgcagctgtttccatagccccgacctatttaagagccaattccgagagacctatctcatcgacctatatgggtggctttgctgcccaaaaattggaaaaggtccgtgccgcctttattggagtgggagctaggggaggcacacatgccaagttctttgctgctttggaagggaccgaggtagtcgctatctgtgatctttatgaggatatggtcaaagagaagacacgttgggttaaagaggcagcaggagaaaaccgccataaaaacatagcccaatactggggagacgaggatgagtggaggaccatgctcaaggaagtaaagcccgatgtggtgtttattgccacc…	MKNLNRRSFIQKTSLTAAAVSIAPTYLRANSERPISSTYMGGFAAQKLEKVRAAFIGVGARGGTHAKFFAALEGTEVVAICDLYEDMVKEKTRWVKEAAGENRHKNIAQYWGDEDEWRTMLKEVKPDVVFIATNWANHAPMAIGAMEHGAHAFVEVPMATTIQDMWDIVDASERTQKHCMMLENVNYSRDELMFLNMCRQGLIGEILHGEAAYIHELRWQMEEQERGTGSWRTPHYAKRNGNLYPTHGLGPVAQYMNLARQEDTFGSLVSFSTPSRGRELYAEKNYPADHKWNQLDFKGGDLNTSIIKTTLGKTIMVQWDETSPRPYSRLNLVQGTKGILAGFPTRVALEGGVEGITKDHHSWVQGEQLEKLYEKYDHPLYKRLNEAAKGSGHGGMDGI…
F. abyssi|peg.2795	peg	61977	62825	+	Similar to glycogen synthase (EC 2.4.1.21)	GT5			ttgcagctatgtttttcggataaacaaaagaaagcgtttatgaatggtaaaaaggtattgtttgtatcttctgaattagttccctacctcccagagaatcctgtttccttaatgtcgtatgaagcaccaagaatggttaacagcaatggtggccagatccgcatttttatgccaaggtacggaaacatcaacgaaaggaggcatcaattacatgaggtcatacgtttatcggggatgaacctggtgatcaatgatatggatatgcccttgatcataaaggtagcttccatacctaaggaaaggatacaagtctactttatagataatgatgaatattttaaaagaaaggccacttttaccgattctgacgggaatttgttccctgataatgacgaacgc…	MQLCFSDKQKKAFMNGKKVLFVSSELVPYLPENPVSLMSYEAPRMVNSNGGQIRIFMPRYGNINERRHQLHEVIRLSGMNLVINDMDMPLIIKVASIPKERIQVYFIDNDEYFKRKATFTDSDGNLFPDNDERAIFFAKGVVETVKKLNWSPDIIHVHGWMASMVPLYLRKYYADEPLFSESRIVTSVYGKDFEGELDATMIDKIAFDGIDKEEVSVLSKPEYNNLLKVAVDHSDAVILAADDLSDDLKSHIDNLSVPVLPYVPLQEAEEAYTNFYNTEVLK
F. abyssi|peg.2961	peg	72325	70877	-	Cell surface glycan-binding lipoprotein, utilization system for glycans and polysaccharides (PUL), SusD family			SusD	atgaaaacatcaaacttcataacatccatcttatttgcaggaaccgcattggtttcgtgtaccgataattttgagagtatcaactccaaccccaacgccccggaacaagttagtgccaacttgctaacctccaccgtaacttcggaaatcacaagaacgttgacacaggaagggtatagcgatggaaataccattacccagctcatggcaaaaaacaactttcccggttttagccaatttgattggggagatcaaggcatgtggaatttcttttacaactacttgcccgaaatcaacgatattctggaaatctcccgtgcggaagggtcacaaaatgcaacctacgaaggaattgccctgacattgagagcactttcttttgccaaccttaccgatctc…	MKTSNFITSILFAGTALVSCTDNFESINSNPNAPEQVSANLLTSTVTSEITRTLTQEGYSDGNTITQLMAKNNFPGFSQFDWGDQGMWNFFYNYLPEINDILEISRAEGSQNATYEGIALTLRALSFANLTDLYGHVPYTEAMAGESEGIFTPVYDDQETVYNGVLQDLAAADAALAKGEAITGSTGDVIYDGDASKWRKLANSLRLRYLMRISKQTDVSAEMQAIVSAGNYINSNDDNATLTYSGTSNTDSWPESTGRIGGFDEKSLCTTLLGYFEEFNDPRLDIWFDRNSDGEWIGIPIGLNQDNARAYDDANSPSRLDVELFYFSSTAAEAFIMKNSEVQFILAEAAERGFIAGSAADYYNAGIRASLAYWGVADDDIDAYLAQPSVQYDGSLELL…
F. abyssi|peg.2962	peg	75559	72350	-	Outer membrane TonB-dependent transporter, utilization system for glycans and polysaccharides (PUL), SusC family		SusC		atgaaaaaatcgattgtagcttttttacttgcattcaccgtaagtataattggctattcgcaagtcaccttttcaggaaaggtattagacgagaacaacgtgccattgccgggtgcatcggtggttgtaaagggtgggtccactggtgtggcgaccgactttgatggaaattttgaaattgagctcccgcaaggaggagaaatcttggtggtatcctatataggatatatctcccaggatttggaaacagcgggccaaacaagcgcaaccgttgtattgcagcccgattcgcaacaattggatgaagttgtggtaaccgctttgggtattcaaagggagaccaagaaactagcgtatgcagtacaaaaggtttcgggagaggaaatttccgaggccaaa…	MKKSIVAFLLAFTVSIIGYSQVTFSGKVLDENNVPLPGASVVVKGGSTGVATDFDGNFEIELPQGGEILVVSYIGYISQDLETAGQTSATVVLQPDSQQLDEVVVTALGIQRETKKLAYAVQKVSGEEISEAKETNVVNSLAGKMAGVQITGGNSGVGSSSQIIIRGENSLNPSPNANSPLFVVDGIPINNNVNNTGSEGNMGVDYGNGAMDINPDDVETMTVLKGPNATALYGSRGANGVVLITTKSGKGSKGIGVSYTHNSTFEDLLTLPKYQNRYGQGSGGQFAFNDGGQNRSLTGGINDHVDESWGPALNGQLIPQHDSPTTSGLRAGDVHVRPRNPDGTFADEIIATPFSPQPNNIDDFFRTGFTMSNNIALTGANEDGNFRVSFTDLQSESVI…
F. abyssi|peg.2981	peg	17339	15072	-	beta-glucosidase (EC 3.2.1.21)	GH3			atgtactataaaaaactcttgctcgcactaatgggatttgccgttatgggtgcaaaagcccaaaaacggattcctcaagtagaagagttactgaacaaaatgaccattgaagaaaaaataggtcaattgaacctattaacgcctgggggcggcgtggccacaggagaagtggtcagtaaagatgtagggacaaaaataaagtccgggcaagtaggaggcctttttggcgtagcgggcccggatagggttaggaaagcacaggaaattgcggtaaacgatagccgattgggcataccgcttcttattgggtcggatgttatccatggttataagaccacatacccaattccattgggtctttctgccagttgggacatggatttggtagaacaagcagcc…	MYYKKLLLALMGFAVMGAKAQKRIPQVEELLNKMTIEEKIGQLNLLTPGGGVATGEVVSKDVGTKIKSGQVGGLFGVAGPDRVRKAQEIAVNDSRLGIPLLIGSDVIHGYKTTYPIPLGLSASWDMDLVEQAAQMAAREATADGINWNFSPMVDIARDPRWGRISEGAGEDPYLGSRIAEAMVKGYQGDDLAASHTMLACVKHFALYGAVEAGRDYHSVDMSKIKMFNQYMQPYKAAIDAGAASVMSSFNDVDGVPATGNKWLLTDLLRNQWGFEGFVVSDYTSLNEMIPHGLGDLQAVSALALKAGLDMDMVGEGFLTTLKKSLDEGKVTEADITNACRRVLEAKYISGLFDDPYKYLDSKRPKKDILTDANRALSRKLATRSFVLLKNHNNVLPLKK…
F. abyssi|peg.2983	peg	19544	18171	-	hypothetical protein	GH144			atgattaaaaaagcaatatacctctcacttttttcgattgtgatgctgtcctgtggaggcgatgactatacctatgttcccacagaaccagagctgccaggtagcggttccgaagaagaggaagaagaacctgcaatttcggatgaagaactattggatttgacccaagaggaaacctttaaatatttctgggactatgccgattccaactccggtggcgcaagggaaagatatcaccccaatgaccccggaaacagtgaaggtgttgtaacggcaggtggaacggggttcgggcttatggctattttggtaggtattgaaagaggatatgtttctcggacagaagccgtggagcgattgaataccttattggattttcttgaaaatgcggaccgattt…	MIKKAIYLSLFSIVMLSCGGDDYTYVPTEPELPGSGSEEEEEEPAISDEELLDLTQEETFKYFWDYADSNSGGARERYHPNDPGNSEGVVTAGGTGFGLMAILVGIERGYVSRTEAVERLNTLLDFLENADRFHGAWPHWINGATGAVIPFSDLDDGGDLVETAFLAQGLVCIKEYFKNGTDVEQALAQHADNLWKGVEWDWYTQNQNVLYWHWSPNHDFAINMPLEGYNEVLITYVMAAASPDFTIEKEVYTNGWASNGGIQSSNTQYGYPLLVKHNGAEQFGGPLFWAHYSYLGLDPRNLSDDYVNYWDVNVNHTMINYEYCVANPGFHQDYGADCWGLTASYSRNNDGSIGYNAHSPNNDTGVISPTAAISSIPYAPDESLVAMHYFYRNRDDLLG…
F. abyssi|peg.2984	peg	20916	19537	-	FIG01018870: hypothetical protein	GH144			atgaggttaattgtattaccattggccgttgtcaccctacttatagggtgcaatggccaaaaaactaaggaaaaaagcaaagaatcaacatctgaaagttattcggatagtttggcttataccgatgaggcgttgctcgattcggtccaataccagaccttcaactacttttgggatggagcagaaccggtctcaggattggctagggaacgaattcacatggatggagtctaccccaaccacgataaggacattattaccacaggaggttcaggttttggactgatggccattttggtaggtgtcgaaagagaattcatcacccgtgaacaggcactggaacgctacgagcaaattgttggttttttagaaaatgcagaccgttttcatggggcttgg…	MRLIVLPLAVVTLLIGCNGQKTKEKSKESTSESYSDSLAYTDEALLDSVQYQTFNYFWDGAEPVSGLARERIHMDGVYPNHDKDIITTGGSGFGLMAILVGVEREFITREQALERYEQIVGFLENADRFHGAWPHWLLPSGKVTPFSKKDNGGDLVETAFLVQGLLTVQAYFKDGNEREQQLAQKIQELWEEVEWDWYTKNGEEVLYWHWSPEYQWEMNFPVGGYNEALIMYILAAASPSHPIKKSVYEKGWGVDGQIAKDTTYYGLETELNHYEHSNAPVGPLFWAHYSYLGLNPKGLKDQFGDYWKLNKNHALIHYKYCVDNPKDYEGYGKDCWGLTSSYSINGYAGHRPEADLGVISPTAALSSMPYTPEESKQFLRFMYKEQDSLIGKYGPYDAF…
F. abyssi|peg.2986	peg	24332	22782	-	Cell surface glycan-binding lipoprotein, utilization system for glycans and polysaccharides (PUL), SusD family			SusD	atgaaattaataaaaacaaacaatttttttacggtcttcgcattcttgggcatcttgatttcaagctgcagtagtgaacttgaccaaccagaactcaacaataattttgctggtgggaccgatttttcaaagacaagtgatatgattttctccttaaccggaatctatcaggcagtcaacgatagagggtgggagcagcctttggttgtggcaacccggggagatgatgtaaatgcagcaggtgatcagcagggtcttaaaaatcaagaccgttatgtatatgataactccttttttggttcaagaaccttatgggaaacctactacggtgatatcattgcggcacatacaggaatggaacaaattgaaaggtacatggagtttgccgatgaggacgga…	MKLIKTNNFFTVFAFLGILISSCSSELDQPELNNNFAGGTDFSKTSDMIFSLTGIYQAVNDRGWEQPLVVATRGDDVNAAGDQQGLKNQDRYVYDNSFFGSRTLWETYYGDIIAAHTGMEQIERYMEFADEDGIALGNRYIAEAKVLRSILLFQLSQVYGAVFIPESSDLSAFENVTSVPTKEEVMQHISDQMDEAIPLLPNMRPNERTDLPGGVTRYTALMVKALANQELENYQAVADAAGQIISSGKFSLMSDYYELFKTPGKLSDENLFELQYSDFNSGTGDRVGHLYAPYGPNGWTPSVAGSAGGWGFFEPSMKYVKFMLDRGETERLETTVLFTQNGIDSIISSTGYTAETLPDFVSPETRDGDVLLDNERAIFCSGKHYLPSNQLIMGRTDYG…
F. abyssi|peg.2987	peg	27375	24343	-	Outer membrane TonB-dependent transporter, utilization system for glycans and polysaccharides (PUL), SusC family		SusC		atgtcatttttattgtttcaggtcgtcgttttggcccaaaacaatataacggtttcgggaacggtaaccgatgaacaagggcaacccttgcctggagcaagtgtggtacttgagggtactacaacaggaatccaaacggactttgatggaaactataccttggacaacgttccgggagatggttcattggtattcagttacgttggttttacctctcaaaccataccaattaataatagaacaactatcaacttgacgatgcaggaagacacgcaaagtctagatgaagttgttgtggtcggctatggaacacagaagaaagctgatttaacaggttccattgcaactgtgaaatctgaagatatagcccgaaccccttccggtgccgctatgcaggct…	MSFLLFQVVVLAQNNITVSGTVTDEQGQPLPGASVVLEGTTTGIQTDFDGNYTLDNVPGDGSLVFSYVGFTSQTIPINNRTTINLTMQEDTQSLDEVVVVGYGTQKKADLTGSIATVKSEDIARTPSGAAMQALQGKVAGLQVVSSGAPGTGPTIRVRGIGSYVGGASNPLYVVDGTFFDDIDFLNTEDIESISVLKDASAAAIYGVRAANGVVLIETKSGRPNQKPQITYSGYQGVQVAQNLVKLSNSEQFVNLARESGSAAEAQYIENAIQRYGRSRINPNVPNVNTDWYDLILRHALQQNHSFGVAGGSENITYSVGLNYFEQEGILKMKNDYERFNIRSKLNFDVSDRLSVGVSTLFSNATRFRPEDTAFALAYFAVPVMPVLDPSKTEAYPRPY…
F. abyssi|peg.3031	peg	74750	73134	-	Cell surface glycan-binding lipoprotein, utilization system for glycans and polysaccharides (PUL), SusD family			SusD	atgcaaaatatagtaagatactttagtataagcacactggccttactgctctttatgggttgcgaggtctccgatttcgatctacaggagaaccccaattatctgacacccgatagtgcggacccggaatacatgctcaacgaggtacagtacctcttccagcattacatgaaatggatgatcgtcaacacggatgatgtgatgagatatgaagccatgacggatacctatggcgatgtggttcccaccagcgttatggatggggataccagtaaagaatgggatacctattatgaagcattgaacaatgtacggactattgaggcactggcggaggatgacgaaaccttgctcttccatagcggtatcgcgaagctcttgatgggctatatgaccgtg…	MQNIVRYFSISTLALLLFMGCEVSDFDLQENPNYLTPDSADPEYMLNEVQYLFQHYMKWMIVNTDDVMRYEAMTDTYGDVVPTSVMDGDTSKEWDTYYEALNNVRTIEALAEDDETLLFHSGIAKLLMGYMTVTMVDYIGAIPYAQAVNNSEYPNPELDGGAALYQMVLEDINEAKTEIEDANFDFSTDLFYGSDKGKWIAFANSLKLRMLVQARLASTDIGIADMQAEINSLLSQNLIDSGEEDFQWPYSTVQEPESRHLYFQRAYVSGFDQYIGNYFMFQLKESKNNPDPRIRYYLYRQSNEDPFSGPPYLPCQGDPDVDYCYIGNQYWGYDHGESRVGRGDNLLRTVYGVYPGGGSFDEDQFVGAPNTTDNLGGAGILPLLTSSYVSFLRAEAALT…
F. abyssi|peg.3032	peg	78182	74772	-	Outer membrane TonB-dependent transporter, utilization system for glycans and polysaccharides (PUL), SusC family		SusC		atgaaaactaaactaacgaaagttgggttgctttttggcaatcgacttttattgctactcatgagaacatttatatttctatgttgtcttacggtattcagttttacgcccaatgatcttgtttcacaaaactccagtattaaaatagaccttgacggggcaatgaccgttgatgaggtgtttgaccttattatgagccaaaccgactacagttttatctacgaggtggggatgttcgatgattatccggagataacggtaaaaaaaggcaggatcagcaccaataggcttttaagaaaaagcttggaaccgggcgacctaaacgttgtactgacaacggacaacaccataatggtaaaaaaagcggattcgagaaatcgacgatcacagatcaatgtt…	MKTKLTKVGLLFGNRLLLLLMRTFIFLCCLTVFSFTPNDLVSQNSSIKIDLDGAMTVDEVFDLIMSQTDYSFIYEVGMFDDYPEITVKKGRISTNRLLRKSLEPGDLNVVLTTDNTIMVKKADSRNRRSQINVSGTVTDQEGFPLVNVTVLIKGTTKGATTDFDGNYSIAVPYPENVLQFMHMGFETQEVKVGDQATIDVVMKETAQALEEVVITAQGIKKSKKALGYAISQVKSEEVEQRPEADLARTLQGKIAGVVITPADGQTGSDSPIRIRGNVSITGSNNPLIVVNDVPFNGLLRDINPNDIESMSILKGFNASVLYGSEGRNGVILIQTKSGSARTGQAKTTASYSTTVYTNTVSQLPEFQNTYSNGGEGEFQPTYLSNWGPAFSDIGTIDHP…
F. abyssi|peg.3053	peg	19851	22040	+	LysM-repeat proteins and domains	CBM50			atgaaaaaatatatgttacaactggtttttaccatggtgcttttttttgccatggtaccggtttctgcgcaaaactatgcaacacacgctgtaaaggaaggggaaacacttaagagcatttcccaaaaatacagggttacgccctacagcatattacaggcaaataaagagatcaagagtgcttccgatgtcaaggagaataccatccttataattcctttgacaggtaaggttacggaaaccaaacctgagcagaaacccgtgaacaaagtggaagagcaggaggaagaggtaaagccaatccgttttatacgccacagggtaaagcgaaaggagaccatattcggcatcacaaaaaaatacaatatcacccaagatcagttaaaaaggtacaatacc…	MKKYMLQLVFTMVLFFAMVPVSAQNYATHAVKEGETLKSISQKYRVTPYSILQANKEIKSASDVKENTILIIPLTGKVTETKPEQKPVNKVEEQEEEVKPIRFIRHRVKRKETIFGITKKYNITQDQLKRYNTNLYSETLDRKMILQIPVFPEVDPDEEKELDFEIYTVQPKETRWSVAHKYGISVDSLLILNPALDKTTNYLAAGQELKLPRPKGDSLKGQKTDLFTSYTVPPKMTLYSLGREYGIPTDSIVRLNPEIMKQGGLKEGMVVRLPKKRDAKGEVNTENFIFYEVKPKQNIFRITQNLKITREELFRLNPALENGLKAGMVLKLPKEKAKELEVKNALVLDKINLVDSINVENRPKLVFMLPFRLDKVNVADTEKAEELIKNRRDLALSLG…
F. abyssi|peg.3096	peg	61329	63224	+	1,4-alpha-glucan (glycogen) branching enzyme, GH-13-type (EC 2.4.1.18)	CBM48+GH13			atgtccaaggtagttccacacagtttttttacagagtttgacatcaatctttttaagggcggcaaacattttcggctctacaacaagttaggttctcacttaacagaggtcggtggtgtcaaaggtacgtactttgccgtatgggcaccttctgcaaaatcggtcagtgtggtcggagattttaattattggaatgcaaacgaacatcaattaaatgtgcgttgggacagcagtggtatctgggaaggatttattcctggagtggataaaggtaccaagtacaaatataagatacattccaacaacaatgatatttggacggagaaagcagacccgtttgcccgcttttgcgagcaaccaccgaacacggcttcagtagtatgggacgataaccatcaa…	MSKVVPHSFFTEFDINLFKGGKHFRLYNKLGSHLTEVGGVKGTYFAVWAPSAKSVSVVGDFNYWNANEHQLNVRWDSSGIWEGFIPGVDKGTKYKYKIHSNNNDIWTEKADPFARFCEQPPNTASVVWDDNHQWRDGKWMETREEKNGLDKPYSVYEVHLASWKKKNGWESLSYLEMAQQLADYVEEMGFTHVEFMPVMEYPYDPSWGYQITGYFAPTSRFGKPSDFKVLVDALHQRGIGVILDWVPSHFPEDAHGLGFFDGSHLYEHPDRRRGYHPDWKSLIFNYGRNEVRAFLISNAVFWLDQYHVDGLRVDAVASMLYLDYSREDGEWEPNIYGNNENLEAMSFLREMNQEVYASFKGVQTIAEESTAFTGVTKPVHYGGLGFGMKWMMGWMHDTL…
F. abyssi|peg.3097	peg	63325	65724	+	Alpha-glucosidase, family 31 of glycosyl hydrolases, COG1501	GH31			atgataaccaacacggaaattgcaaccagagggaatcagttccccaatcatatcgtagactttaagcaagaaaacgataaaatatattttaccacccaaaacggtgttatccttcaagttaccattttaagggatagtgtggtccgttttaggtacgctaccgagtacgtatttgagcctgatttttcctatgccattagtgaagatgtcaaccttggctacaacgaattgaccgttaaggatgagataccggaatatgtcataaccacttccaaaatcaagatttatatcaacaaggcaaatctgaaggtacagattgccgatttggataatgttatcctcgttgaagatgaacttgggtttcactgggaagagaacttcgactatggaggcaatgtg…	MITNTEIATRGNQFPNHIVDFKQENDKIYFTTQNGVILQVTILRDSVVRFRYATEYVFEPDFSYAISEDVNLGYNELTVKDEIPEYVITTSKIKIYINKANLKVQIADLDNVILVEDELGFHWEENFDYGGNVVKMSKVCHSGESYYGMGDKASHTNLKGKRINNWVTDSYAYGKDQEPLYKSIPFYIGLKESKAYGIFFDNSFSTYFDFAAEKRNVTSFWADGGEMNYYFFYGPEMKEVVESYTDLTGVPELPPLWALGFHQSKWSYFPEQKVRDIASKFRELNIPCDAIYLDIDYMEGFRCFTWNNQYFPNPKKMIEEMEDEGFKVITMIDPGIKIDRDYWVYQQAMDNGFFCRRADGPHFKGKVWPGECKFPDFTNPEVREWWAGLYKEMIAEMGV…
F. abyssi|peg.3451	peg	16896	19868	+	Outer membrane TonB-dependent transporter, utilization system for glycans and polysaccharides (PUL), SusC family		SusC		atgcgaaaacttcatgattatcttggattgaggttccgattggttttgttcgcgcttatggtttctacgctttccgcgtttggccagagccaatatacctttacgggaaccattactgaaaccggcacaaatctgccactggcaggcgcatcggtttttgttgaaaacacatctttcggtacagtaaccgattttgatggtaactacagctttacagctactttggactccggttcgtacaacttagtattcagttcgctaggttttaccactcagaaggtatccgttaatgctggcggaagcaccacaataaccaatgacatagcacttgcagaagaccttttgagtcttgatgaagtagtcgttacaggtacgggatccggagccaacaaaagggca…	MRKLHDYLGLRFRLVLFALMVSTLSAFGQSQYTFTGTITETGTNLPLAGASVFVENTSFGTVTDFDGNYSFTATLDSGSYNLVFSSLGFTTQKVSVNAGGSTTITNDIALAEDLLSLDEVVVTGTGSGANKRALGNAISSVKAEELTDNGATQIDQAIAGKITGALVQQNSGDPAGGISIRLRGPSTIAGNSDPLYIVDGIIISNSSNELVDLGGNAQNRLADINPNDIEKIEVIKGAAAAAIYGSRASNGVVQIFTKQGRSGEPKFSFMTNVRVNELRKEIDYNTVPLAWEVPGDRTNLATYEVERYNLQDSFFDTGFGIENYLSMTGGSEKTSYYLSASHLDNEGIVENTNFKRYGFKANLTQKAFDWLDITGGFNFIRSVSKDVPNGGINNAYGAI…
F. abyssi|peg.3452	peg	19886	21226	+	Cell surface glycan-binding lipoprotein, utilization system for glycans and polysaccharides (PUL), SusD family			SusD	atgaaattttacagatataacacatataagctgatgtttctgctaacaaccgtattagcatttacatcttgcgaaaccgattttgataatccaaatgccgcaaccagcgatcaggttttctcttcgagagaaggtatcttggctgcaaccactggaatgcaggaactgtattccacaacaggtttgcgatacattatagaaacacctgcgataacaacaagagaagccggtattaccaccacttttcaaaacatgatcgatctagaggatggaggggatattccaaatacaaactcaaatgtaattggactctggaccaccatgctcagagtaataggtattgccgaggatatttcagcaaatgccgcaaccatagacattgatccaggaactcaaagt…	MKFYRYNTYKLMFLLTTVLAFTSCETDFDNPNAATSDQVFSSREGILAATTGMQELYSTTGLRYIIETPAITTREAGITTTFQNMIDLEDGGDIPNTNSNVIGLWTTMLRVIGIAEDISANAATIDIDPGTQSGLIAYANLYHAMSIGAMAQSYEQVIVATSEDNPPFVSRIEGFNTAITLLNEAKNTLAANPVSSEFEEEILRGQIDLENTLDAMLARFNLYAGNYDAAIAAAAEVDQSSTSVFSYDSQNLNPIWARVYQNGTPNFKPRDNFGLPDSFDIDENDGRTEFYLIPLDTLNLNQLPIEDLAGFFDEENGSESIPLYLPDEMNLIIAEANLRKASPDTGAAITALNLVLTDTDDVFGVNANLPEYVGDTSVNALLNEVYKNRRIELFLTGAS…
F. abyssi|peg.3456	peg	24559	26151	+	beta-N-acetylglucosaminidase (EC 3.2.1.52)	GH3			atgactaacatatcgaaaacttatacacttcccgctgaaccattgaccttaaaacaaaaagttggtcaattgtttatgcccgctgttttcataaacgataccgaagaagaggtacaacaaatggaaaaacttatcaaggaacagtatgtaggttccatttgctttttccacagtagggccagtgcggccaccaattttgaagggaagaaaaagattgttcacaacgaaaaaagctacgaccggttattggaacttatcgatcgttatcaaaatgcggcaagcgttcccttattgattgccattgatgccgaatggggccttgccatgcgtattgaaaacacacaacaatatccgtatgccattacgttaggagccttacaagataaccatgagcttgtt…	MTNISKTYTLPAEPLTLKQKVGQLFMPAVFINDTEEEVQQMEKLIKEQYVGSICFFHSRASAATNFEGKKKIVHNEKSYDRLLELIDRYQNAASVPLLIAIDAEWGLAMRIENTQQYPYAITLGALQDNHELVFKVGEAIGQDCRAAGVQWNLAPVVDINNNPENPVIGYRSFGDDKEKVLGKADAFIKGMTHSGTLNSIKHFPGHGDTATDSHLGLPAIDKSMDELMENELYPFKKLIASGVDSVMVGHLLLPQLDSDNPSTTSSKIISGLLRKQLRFDGVIISDALNMHAVSKRYPEKGKLEYAAFAAGMDVLCFSENVKEGIDEILTQASEHRIQESFDRVWELKNTVFNKENHSEIHPTEQEKSSNLNQEIAINSITELFGNSALFNELKNNDFL…
F. abyssi|peg.3538	peg	46346	48646	+	alpha-L-rhamnosidase (EC 3.2.1.40)	CBM67+GH78			atggcccaggagaaactcagtgcggatcaggaatggacggccaattggattaccatgcccaaaatagatacgcaagctgccgggtccttcctttttaggaaggactttacgttggataccgtgccgagcgagtttagaatacgtatctctgcagataacagatataaactttttgtaaatggaaccttggcttctgtaggccccaactggggagatataaagcattggaactatcacaacgtggatattgccaaacatttaaaggcaggtgacaatatcttggcaataaaagtttggaatgaagccgaaatgcgagcggtggcacaattttcctataaaactgcattatttgtacaaggtgagggcgatttggaaaaaatagtggatacggatggcagt…	MAQEKLSADQEWTANWITMPKIDTQAAGSFLFRKDFTLDTVPSEFRIRISADNRYKLFVNGTLASVGPNWGDIKHWNYHNVDIAKHLKAGDNILAIKVWNEAEMRAVAQFSYKTALFVQGEGDLEKIVDTDGSWKVIKDESYTPLKQDIRGYYAAGAGDFIDMNKALTGWKSQSFDDSAWQSPDTVFEEVQRGGGIRYQEGWQLTPTILPEMELTAERLATVRKSEGVKVPSSFPAKPKDIKVGANSNVKILLDQEHLTNAYLTLLFSGGKNSIITLSYAEGLFDSEGVKGNRNVIEGKSMAGRRDSIISNGKADQEYTSLTYRTYRYVEVGVQTKEEPLIINDIYGTFTGYPFQMKANLISDNKELSNMMEIGWRTARLCAVDTYMDCPYYERLQYVG…
F. abyssi|peg.3541	peg	49147	51555	+	alpha-L-rhamnosidase (EC 3.2.1.40)	CBM67+GH78			atgaagattgcagtatttcatcatttaacaaggcaagttttttgttcgttcatcatttgtcttctcattggaattggggcaaacgcccagcaagtggataaaataaatgatagattgttgacctcttggaaagccaactggattactcacccagaaatagagggccatgaatacggtgtatttttctttaagagaaactttacacagttgggagatattccagaggaatttatagtacaccttagtgcggataacaggtacaaattttatgtgaacggaacatacgtggccagcggaccggcacgaggggatcaattgaactggcgctttgaaaccttgaatattgcaccttatctaaaaaatggagagaatacattgtcagcagtggtttggaacttt…	MKIAVFHHLTRQVFCSFIICLLIGIGANAQQVDKINDRLLTSWKANWITHPEIEGHEYGVFFFKRNFTQLGDIPEEFIVHLSADNRYKFYVNGTYVASGPARGDQLNWRFETLNIAPYLKNGENTLSAVVWNFSDYRPLAQHTVKTGFILQGNGDAEQKLNTDEKWSVMQSRAHGPTQIDQRIYLITGAGEDFDSSEYPWGWMTEGFKSEEFVPAKSISKGTPKNGVAGYGIVPSHILVPRNIPLMEEKFQRFESIRRTSIKKSVPDFISGKEKLIVPPHTKITVLLDQGHLTNAYPIVSFSKGSGSQIDITYAEALYDAQRQKGNRNEIEGKSIEGNIDIIRPDGQEGRVYEPLWWRTFRYVQLDIETKEQPLVLDDFASRFTGYPFKQVAEFGTKNS…
F. abyssi|peg.3545	peg	54153	57311	+	Outer membrane TonB-dependent transporter, utilization system for glycans and polysaccharides (PUL), SusC family		SusC		atgaaaatactaaaaacaacattctgctgtctgttcgttgtaattttggcaatacaaacagctgcagcacaagaacgaattgaggttaacggtaaagtcatctcagaaagtgaaggcttaccgctattaggggtgaatgttgtagtggatggaaccaccaacggggccgtgaccgattttgatggtgagttcaccataactatggatcccgaagggacattggttttttcctatatgggcttctctaccaaaaaggtagccgtatccggaagacaatccattacaattgagttatccgaaaaccagaataggttggatgaggtggtggtaattgggtacggtcagcaaaaacgagctgatgtgaccggctccatttccagtgtaaaggcggaagagatt…	MKILKTTFCCLFVVILAIQTAAAQERIEVNGKVISESEGLPLLGVNVVVDGTTNGAVTDFDGEFTITMDPEGTLVFSYMGFSTKKVAVSGRQSITIELSENQNRLDEVVVIGYGQQKRADVTGSISSVKAEEISQSKVLSFQEAIQGRLAGVQVSSSSGEPGAAMNISIRGANTVFGSSAPLYVIDGVPYDVNNGEVADASVGNGTSSNPLATLNPSSIESVEVLKDASATAIYGARGANGVIIITTKSGKAGDTKITYDGFVSLGTVTRKLPVLNAERYIEYRAALNPETFLFYTDSNQDGLYNSDDIPRDPYELPMHDWQDEMLRTAVSHSHNISISGGDNKGTTFSGGIGMLDQEAIIINNNFQRYTMRLNLDDQHSDRLKMGLNFNMGYSELNGA…
F. abyssi|peg.3546	peg	57335	58966	+	Cell surface glycan-binding lipoprotein, utilization system for glycans and polysaccharides (PUL), SusD family			SusD	atgaaaaatagaatactaaagaatattgttgtcttaacgttcatcggtatttattgtagttcgtgcagtaacgattttttggataccaagccactatccttcactacggtggagaatttctatcaaacagcggatgatgcggaatcggcacttataggttgctatagtgcgctcaatgcccaatccgtacaaggcgtttggcgaggtaatttcaattcaagtatgacctttatgctgagcgcaggaacagatgagttggtcacaagagacggattaactgcaattggttatgcccccttcggtaatttggcggtaacaagccagacaccaacaattgaagaacacttttttaccatgttcgtaggtatcaatagatgtaactatcttttggatgccata…	MKNRILKNIVVLTFIGIYCSSCSNDFLDTKPLSFTTVENFYQTADDAESALIGCYSALNAQSVQGVWRGNFNSSMTFMLSAGTDELVTRDGLTAIGYAPFGNLAVTSQTPTIEEHFFTMFVGINRCNYLLDAIEDTEMGEQRKAEIMGEAHFLRGLYYMYLAQMYGGVPVYTTGEHDENALREPLDVVYAQIISDFETAYSNLPNRADIQGRANRWSAAGFLAKVYTYLASCKTNGVGADLGFELNSFDWVDADDFYTRARDITNGIIAQSGYELIDNYDYLFRETTNQFQMEESLFSSVSSSSSIIGNYHVWVQWMVPPGNTTTMGGGYGWFRPTGEMFYKYNALDMRRAHNLSNSFSASSTTETIEGDTYYVPDPANGVTAGFYSVAKYRYVDPSSK…
F. abyssi|peg.3743	peg	18574	16202	-	Multimodular transpeptidase-transglycosylase (EC 2.4.1.129) (EC 3.4.-.-)	GT51			atgtttgagtttttttcgcctgtaaaaaaatatattgccaaccataaaatcacgtttggtgtatttttcatcactctgattttatggttgttttgcctgcccaaaaatctgttcgaagtcccaacatcaaccgttgttgacagttcggagggttcgctcatcggggcacgtattgccgatgatggccaatggcggtttcctcagattgattctgttcccgaacgcttcagacagagtattttactttttgaagatgagtatttttatcagcaccccggcttcaaccccatttccattattaaagccatcggacacaatctaaccaaagaaacgcgaagaggcggcagtaccatcacacaacaggttatccgcctcagccgtaaaaatcaaagcagaaca…	MFEFFSPVKKYIANHKITFGVFFITLILWLFCLPKNLFEVPTSTVVDSSEGSLIGARIADDGQWRFPQIDSVPERFRQSILLFEDEYFYQHPGFNPISIIKAIGHNLTKETRRGGSTITQQVIRLSRKNQSRTYWEKIIEIFMATRLELRYSKEEILKLYASHTPYGGNVVGLETAAWRYFGIPAHELSWGQSAALAVLPNAPALIFPGRNEQAFLDKRNRLLKKLWEKGVIDETTYELAIAEPLPQKPFPLPDVAPHLTERIRNEHPGERVTTSIQRPLQQRLNLLAERHYRQLQSNEIHNLAILVLDVETRKVLGYVGNSPSDETHANYVDIITKKRSTGSTLKPFLFASLLDEGQLLPHSLVEDVPTVINGYNPQNFNLKYVGSVPASKALSRSLN…
F. abyssi|peg.3760	peg	40486	41334	+	Hemagglutinin	GH73+CBM50			atgatcaagcgaataggatatgtattgattgtggcacttttactttctggttgtggtgccaaaaagagaaggtcgactcataaaaaaggggctcctgttgtggtgcggacggaaaaaccgaccacgaggaccacaaacgatttggataccgaagaggcccgtgacctgttccccatgcccgaagataccggacgatttgaacgtttccccatatcggataccgaggactatattgacaattttgccgagattgcccagtacgaaatgcgtgcctttggcattcccgccagtatcactttggcgcagggcattttggaaagtggctccggtcgcggtgagcttaccttaaaaacgaacaaccactttgggattaaatgccacactggttggcagggtgaa…	MIKRIGYVLIVALLLSGCGAKKRRSTHKKGAPVVVRTEKPTTRTTNDLDTEEARDLFPMPEDTGRFERFPISDTEDYIDNFAEIAQYEMRAFGIPASITLAQGILESGSGRGELTLKTNNHFGIKCHTGWQGEFDFHDDDAKGECFRKYNHPMYSFRDHSIFLSTRSRYAFLFNYRRDDYKKWAHGLRQAGYATDRKYPEKLIAIIERYNLHEYDEAVVDTGLSPVRQPKKYDVFTHTVEKGDTLYGISRRYDISVDELRRLNNLNDNIISIGQVLNIRVSQ
F. abyssi|peg.3769	peg	591	2777	+	Alpha-1,2-mannosidase	GH92			atgaaaattaaacaacctatactgtttctatgtatatccgtgatattaagttcgtgtaaaacggataagaccaagtcagatggtgaacctgcagatcttgataaaacaccttacgaatatgttaatacatttataggaacagctcctctgttggatgaggaaattataggatatactcctccaaaggattggagggtttgggcaggtttgacttacccagggtcatcattgccaaacgctatggtacagctaagtccaatcacggaatatggtacaggagcaggttacgagtatgaggatactgaaattttgggatttgcccataccaacaagggacactggaatttatgcaatctaccagttctgcctatttcttcccgggcaaaagcaccctacaaa…	MKIKQPILFLCISVILSSCKTDKTKSDGEPADLDKTPYEYVNTFIGTAPLLDEEIIGYTPPKDWRVWAGLTYPGSSLPNAMVQLSPITEYGTGAGYEYEDTEILGFAHTNKGHWNLCNLPVLPISSRAKAPYKGTFSHDNESASPDFYQVHLQNYDINVRLTSTLRAAIHEYQYGKADGKRILFDLGTANNHVSDWEISKVSSNEISGFQKVGRDKIHFFARIDGAIDSIASTNLGKPKGYAIVHLKDNSKEKVTMKMGLSYVNVDNAKLNLDKEVGSKSFDEVFGEGKKIWSDFLNQIEVTGGSEKEKEIFYTSLYKSFLWPALRSDSNGDFVDASGNIQNKDFQYYTIPSLWDTYRNKVVLMEILRPEVTSDVIESLIDRGKVTGFIPTFFHGDHAA…
F. abyssi|peg.3770	peg	2843	4204	+	beta-galactosidase (EC 3.2.1.23)	GH2			atgaaatcataccttttacaaacaggactgttattccttcttttgttgactagctgtaaaatggaggaaaaaaaagatgggtcgaacatgggttccgaagccattttaaaaaccagatggaccgatcaggtagacccaaaccatgttttgcccgagtatccccgacctattcaacaacgtaaggaatggatgaatctaaacgggtattggcaagttgatacttctccaaagcaagatatttcttttggcactgttctttcagatactattttagtgccattcgcggtggaatcctatctctccgcagtccaagaaaaaacggatgaccttctctatcgcaaaacatttacggtaccggaggattgggatgatcaagtcatattgaattttgagggcgtc…	MKSYLLQTGLLFLLLLTSCKMEEKKDGSNMGSEAILKTRWTDQVDPNHVLPEYPRPIQQRKEWMNLNGYWQVDTSPKQDISFGTVLSDTILVPFAVESYLSAVQEKTDDLLYRKTFTVPEDWDDQVILNFEGVDYDATIYVNTQKVGEHKGAFDHFSFNITKYLTKGEQELMVRVHDASNDGLQPVGKQVKKPEGIFYTSTTGIWQTVWVEPVSTNHIQSFKVESDIDKGQIDFFAEATEGNGTIKLVLKDGDHLVAETEGSPGDHIILEVPEPKLWSPEQPFLYDLEVQLVNNGSITDEFSSYVAMRKISLGKDKNNDTKILLNNEPYFQVGVLDQGYWPDGLMTPLQKKLIYGILKPLKRWALTCCANMQKPKANVGITYAINWECWFGKICRKFTH…
F. abyssi|peg.3774	peg	8182	11289	+	Outer membrane TonB-dependent transporter, utilization system for glycans and polysaccharides (PUL), SusC family		SusC		atgaaatcaataactaactttttaaggaatggatgccatttttggagattcttttcggggattccttcaaatgagctgacagttgctccagcaatggtggactgcaagaggggctttgttataaaaaggtcttatgctaccgtgattttgctggcacttttcacatattgtggattcgcacaggaaattaacgttaccggtaaggtgaccgatgaactggggcccatatttggggccaatgtccttgtcaagggaaccactaacggaaccagtacgggtatggaaggccagttttcccttaccgcaaatgaaggcgatgtacttcttgtatcttatattggatataaaccgcaagaaatcattgttgaaggcaatgcgccattaaccataacacttgaa…	MKSITNFLRNGCHFWRFFSGIPSNELTVAPAMVDCKRGFVIKRSYATVILLALFTYCGFAQEINVTGKVTDELGPIFGANVLVKGTTNGTSTGMEGQFSLTANEGDVLLVSYIGYKPQEIIVEGNAPLTITLESDTSNLDEVVVVGYGTEKRADLTGAISTIDETAIQGKPVSNSYQALQGESPGLIIQNTTSRPGSVPQINIRGVSTINGNTPLIVVDGVIGSLNNVNPNNIESISVLKDAASSAIYGSRAANGVILVTTKKGKSGKPVFQYQGSYGVQTPTNFPEFASSWEYATLRNEALVNSGFQPAFTPEQILDYKENGPNVYWNREIYKDMALQSSHNLSMSGAENGLNYLVSLGYVDQESMFKGPDYGYQRYNARINLEKQVNDKLKLGGRMS…
F. abyssi|peg.3775	peg	11300	12871	+	Cell surface glycan-binding lipoprotein, utilization system for glycans and polysaccharides (PUL), SusD family			SusD	atgaaaaaaatatttttatttctaagtgtcatatggatattttccgcatgttcttcagatttggatctatccccaatggattcgcagagcgaattgaattattgggataccgaggaggatgcgcaaatattcctgaactcgatttatgctgatttgatgtcagcacaagactacctatacttcaacgctctttcggacgacgcctataccaaggccatggaagagtatcgtaatattgccagcggaagttacggcaccgcaaatggcgtagtggcaggtgtgtggtccgggagatatgaagccatacgtagaaccaatatatttctcaacaacattaatgaggttgaggaaattaccgaagaccaacgaacagctcttaccgctcaagcgagatttatt…	MKKIFLFLSVIWIFSACSSDLDLSPMDSQSELNYWDTEEDAQIFLNSIYADLMSAQDYLYFNALSDDAYTKAMEEYRNIASGSYGTANGVVAGVWSGRYEAIRRTNIFLNNINEVEEITEDQRTALTAQARFIRAWHYFNLIELYGDVPLITDEISIEESLTLERDDSGTILTFIYDELTTAINGLPSNYPADQSGRITKDAAIAFKSRVHLYNGEYEMAATLAEGLLGDYSLFPSYADLFKTENESANEILFSLQYIPTFREHNNQYSLIPPSLGGYANFSPLQELVDAYPTINGYGIDEPEANYDENNPYQNRDPRLSATIIHDEYTMKDFEGNDIVIGTSPGDEPDGLNYSSNSTPTGYYVHKFYDPMARNQVNSGLNLILIRYAEVLLNLAEAKI…
F. abyssi|peg.3777	peg	14116	15327	+	Putative hydrolase	GH76			atgataagttcaaaaatcacatttttttgttccctgttgtttttatggggggtcagttgtagcagcgacccctccatcgaggatcagttggaagaaggaaacgaagaaactgaaaacccggttcctgaagaagaggaatccttgagccataaagaaaaggccaaggccgtttatgatatgatccaatcgctttataagaaagaaaatctatataaagaaaatttcccgtcacaatcaggagatccttcttatagctacttatggccctatgtgggaatgctcacggcaggcaatgtgctttatgagcttgggtacgacaggtctattttggacaaggagttttccggcctagaggcctattatgatgacagaagtgttctacccacttaccaagcagct…	MISSKITFFCSLLFLWGVSCSSDPSIEDQLEEGNEETENPVPEEEESLSHKEKAKAVYDMIQSLYKKENLYKENFPSQSGDPSYSYLWPYVGMLTAGNVLYELGYDRSILDKEFSGLEAYYDDRSVLPTYQAAPVTEGQTDHYYDDSAIVAMELIKAYELTGDAFYLNRAKTVTEFIMSGEDSRMGGGLYWFEGESTNCTDGPNCMKAANTSAYAAYVTSKMYQLTNESQYRTFAERVYEWNYNTLRDPSDNLYWNDINIGTEQINTTKWTYNAALMIMAGVNLYEISDDQEYLIEAISTARSAYSKFTSVINGQIFYQTHDSWFNVELLSAFVQLSAYDSKTDEYIDVFIKNMDYAWDNARNAEEQFFEDWSGNSEGRYYWLLHQAALIEAYGVVALY…
F. abyssi|peg.3780	peg	17442	19796	+	Alpha-1,2-mannosidase	GH92			atgatttatagatttttgattgcctgtaccgttttgttcgtgtcttgcgaaacttcaaaaaaagcagatgaagtaaagaaagatactgcggagaattcacttcttggttatgtggaccctaatataggtaccgcccatagtcgatggtttttctatacacctgcttccatgccctttggtatggcgaaactgggaccttcaactaatggaagcttgggaaatgagcagggttgggaagctactggctatgattcaagggataataccatcgagggatttgccaacctgcatgaatttcaaattggtggttttttgttcaccgccatgacaggagatctaaaaacaactccgggggatatggaaaaccccgaaacaggctatcgttccagttttgataga…	MIYRFLIACTVLFVSCETSKKADEVKKDTAENSLLGYVDPNIGTAHSRWFFYTPASMPFGMAKLGPSTNGSLGNEQGWEATGYDSRDNTIEGFANLHEFQIGGFLFTAMTGDLKTTPGDMENPETGYRSSFDRKDEIARPGYYKVKLKDYDVTAELTATKRVGFHKYTFPKSDSAYVILDIGNELGESGDVKDAEVTYNPEDRTFTGWVITYPKYVQKYQQGAEVKMFVAGEINKKAEEAGTFINDKQFKDVLHQKGEGAGIYLRFKTEENEAIEIKAGFSYTSAENALANLNAEAENLTFDEALSTATKTWEDELSKIMVTDTSTVNKTKFYTGLFHALLGRGLANDVNGQFPENDGSIGQIPLDANGNPEFNFYNTDAIWGAFWNLTQLWTLAWPGY…
F. abyssi|peg.3791	peg	32532	36095	+	Outer membrane TonB-dependent transporter, utilization system for glycans and polysaccharides (PUL), SusC family		SusC		atgaaaaaaaaaccatctagaattctttttttaaagagattcttgaagaatggtttatcaaccaaattgaccatttttctaataattgcttcgataatccaaattcaggcggctaattccgattcgcagggagaaaagctttcgcttgatttagaagaagttaccatagagggtgcattgggcgagatcgagtctcgttccgagtatcgttttatgtatgagtacagtcaaatccctttaaaaaagaaagtaagtttaaaaacgaaagaccaaaaagtggaggatatcctgacacttttgttcagggatactaaagtggtttatcaaatccgtggtagacaaatcatactgatgaaatctgccagtaaaaagtcatcggatggattttcttcggcggaa…	MKKKPSRILFLKRFLKNGLSTKLTIFLIIASIIQIQAANSDSQGEKLSLDLEEVTIEGALGEIESRSEYRFMYEYSQIPLKKKVSLKTKDQKVEDILTLLFRDTKVVYQIRGRQIILMKSASKKSSDGFSSAEPVKPILQSTVTGTVVDFSGVPLLGANVMVKGTSNGAQTDFDGNFTIQAEPGDILVVSYIGFKTSETEVTGSGPITIELQEDSAQLDEVVVTALGISREKKSLGYATQEVDGEDVNRTPTDNVVNALSGKIAGVQIKNNTNMGGSSNVVIRGSTSLTGNNQALFVVDGVPVSNSNFNTADQQSGTGGFDYGNMASDINPNDIKSINVLKGAAATALYGSRATNGAVIITTKSGAGAKQKPTVTINSNVTMGFIDKSTWPDFQYQYGT…
F. abyssi|peg.3800	peg	1876	3336	+	FIG01423360: glycoside hydrolase	GH130			atgagggtttcggtaacacgtaaacacgtaaaattcctacccgatgccagtagggtcgtggcccgctccttcatgaacggggaacagcgtaccatggatttgctttcccttattttcggaatgagtgaaagtcaggtgaaagactccttggagcagacccttagggaatttgcaagcaggcaccgtaacatttccaagcttttccataagcattgtgatagtgtcagaagcataattgagcaaatgaatgttgattttgatggaatttccattgagcgaagaatgctcatcggttcctatcttaccatggaatattccatcgaatccgcagcattttttaatccttccattatccaagattttgaccagtcttttttggaagaggatgaaatgcgagtg…	MRVSVTRKHVKFLPDASRVVARSFMNGEQRTMDLLSLIFGMSESQVKDSLEQTLREFASRHRNISKLFHKHCDSVRSIIEQMNVDFDGISIERRMLIGSYLTMEYSIESAAFFNPSIIQDFDQSFLEEDEMRVILSFRATGEGHISSIVFRRGIIDKNNELHLMSVGKSIDMAEISHKKLYDKGRFVKKMREMRIPVKYSKSIMEELPNRFEYYVLKKAVKKVMDDPAISLEKRLALEEITWLVDSYYDITFEHDSDLSERVIFPISESESRGIEDARFVRFTEDDGTVKVYATYTAYNGHAILPKLLSTDDFYTFRIMPLHGNGAIGKNLALFPKRIKGKYAMLSRIDGVNNYLMYSDRPTLWNNPILLQKPKFPWEFTQIGNCGSPLWTENGWLVIT…
F. abyssi|peg.3801	peg	5634	3358	-	Glycosyltransferase	GT4			atgaaactagcttatataggcacctatccaccacgtgaatgcggtattggcacgtttacccaaaacctggcccactccatgttggaaaatggtaaggacatcaatgaaattgctgtttttgccatgaacgaccataaccaaaaatatctctactcacctgaagtaaaattgagcatcaaccaagaacagcaaaccgattatctggaagccgtgaactatatcaatctcagtggtgcggatgcctgtatccttgagcatgagtttggcatatttggtggccagagcggcgtttatatcctgcccctcctccaccgccttaacattccgttgatcacgaccttgcataccattctggaaaccccttcctatacagaaaaggccatcttgaaggaaatttgt…	MKLAYIGTYPPRECGIGTFTQNLAHSMLENGKDINEIAVFAMNDHNQKYLYSPEVKLSINQEQQTDYLEAVNYINLSGADACILEHEFGIFGGQSGVYILPLLHRLNIPLITTLHTILETPSYTEKAILKEICKMSDRVVVMSVMAVRFLVEIYDVPEKKIMLIEHGVPDIHFDKQESRKEFKLNERKLLLTFGFIGRNKGIETVIKALPQIIERHPEVLYIVLGKTHPNVLRHSGEEYRNYLQVLIKMLKLNEHVLLLNEFIDENELFKYLSACDIYITPYPNEAQITSGTLSYAMGSGCAVVSTPYWHASELLAENKGRLFDFNDSDGLSQVLDELLANPKTLNDIQEKAAEYGQNLTWPKIGKKYAELVTQVLSIPKEPLPKKENAIDPLLLPQFS…
F. abyssi|peg.3803	peg	7131	5965	-	hypothetical protein	GH0			atgacctcaaaagaccaacaattggtggaatccgccaaaacggccgctctggaagtactgctccacaattcaaaagggccatttcttgacctgccacgaacagcgggttgggggtatcccgaaccctatacccgtgacctgttgatttccgtcctggggattgcgacaacgaacaatgccgagctattgcagacggtacgcaaggtattgctcatgcttgcccaaaaccaatccaaaaaaggccatatcccctccttggtccatgataaggaagatcgcggtgccagtgataccactccccttttcctgattgcggcagtgatctatggaaaagtgacgaaggaacctctttttttggaagatgccataaaaaaggccctttcatggatggaataccaa…	MTSKDQQLVESAKTAALEVLLHNSKGPFLDLPRTAGWGYPEPYTRDLLISVLGIATTNNAELLQTVRKVLLMLAQNQSKKGHIPSLVHDKEDRGASDTTPLFLIAAVIYGKVTKEPLFLEDAIKKALSWMEYQSPSDRCLAAQLPTSDWRDEQWVLGYGLFVNTLAYTYLKLFGKTKRAEKLRREIERPIFTSNQAKNQGHEGLIIDHQPYYALWAYKVYSSERFDLLGNSIAILSGMASPSRAKAIVDWVETSCASMVKNMELSVDLPPNFFPFIYPGDADWRPRYVDFNQPGDYHNGGIWPFVLGFYIAALVAVKQYDLAEKKLLELTRLIKIGKNKELGFGFNEWYKSQNGKPKGQDWQTWSASNYLYAARCVAEKRTPFFDAIR
F. abyssi|peg.3804	peg	8274	7132	-	Glycosyl transferase, group 1 family protein	GT4			atgaaagttctggtcctttacgattaccccccttctcctggtggtcttgcaacccagggagacctactttatcgaggactcttggaactgggtgtggatgcccatgcggtccattttgaatcggcacaggaaaaagagtggtactaccggtggttcgagccggatgtcgtggtgggcattgggtattggggccataccccccacttggtactgcacccacagcgctatggaaccgtccctgttccttggctggttgccgatggatacattgccaactatcaggaagtattgaacgaactgcccttgatcttggtaacgtccaattgggtcaaggaaatgtacgtaagggatggcatcaaggcctcaaccattgaagtgttgcctgtagggtgtgatacg…	MKVLVLYDYPPSPGGLATQGDLLYRGLLELGVDAHAVHFESAQEKEWYYRWFEPDVVVGIGYWGHTPHLVLHPQRYGTVPVPWLVADGYIANYQEVLNELPLILVTSNWVKEMYVRDGIKASTIEVLPVGCDTASFVPFDKKDPKIIAVRESLGISPKQLMILTVGGDAASKGAQEVMQALAIIDAKAPDWKYVCKVWPQPRTKAQNLLDLEMATHLGIEKNVTYATNTVSRNFMPYLIGACDIYAAPSRLEGFGMPQVEAGACGKPVIGIKAMGMLDTLIHKKTAFLADVAQKIVVKEVVLGKESGFENKHKIQFDIPRTVDYRANVQDIAKYMFTLMNNEDLRIEMGKAARKHVVEHFDYRVVAKKFIQIIQDKFGID
F. abyssi|peg.3890	peg	34787	35155	+	Outer membrane TonB-dependent transporter, utilization system for glycans and polysaccharides (PUL), SusC family		SusC		atgaaagctaagttagcatggatgctaacgcctttattggtgttatgcatgtctttctcttttggacaagagaaaacagtttcaggtaacgtgacggaccaaaacggtctgcctcttcctggtgtttccattatggttgttggaacatccaatggtacacaaaccgattttgatggtaattacaccatctcagcttcacaagggcaaatgttgcgtttcagttacatcggtcagaagactgtggaaagaactataagaatcaggggtgttagctctgtgactgccggaaatgagccattatatgttatagatggtgttccggtaaatagtggtagtgtgggtactgatggagcttattcttctctttca	MKAKLAWMLTPLLVLCMSFSFGQEKTVSGNVTDQNGLPLPGVSIMVVGTSNGTQTDFDGNYTISASQGQMLRFSYIGQKTVERTIRIRGVSSVTAGNEPLYVIDGVPVNSGSVGTDGAYSSLS
F. abyssi|peg.3891	peg	2	2800	+	Outer membrane TonB-dependent transporter, utilization system for glycans and polysaccharides (PUL), SusC family		SusC		ggttcttcttccacgattaacgtacagatggaagatgatgcccaggccttggaagaggttgtggtgacagggtatacttcccagagacgctctgatattacaggttcggtagtgaaagtggactcggaaaagctgagcgaagtaattactccctctgtggatcaagcactacaaggaaacgtttctggtcttacagtttctgctacatccggtacgcctgggtctactgcaaacataagaatcaggggtgttagctctgtgactgccggaaatgagccattatatgttatagatggtgttccggtaaatagtggtagtgtgggtactgatggagcttattcttctctttcagcattggctggtattgatcaaaccaatattgagtcgattacagttttg…	GSSSTINVQMEDDAQALEEVVVTGYTSQRRSDITGSVVKVDSEKLSEVITPSVDQALQGNVSGLTVSATSGTPGSTANIRIRGVSSVTAGNEPLYVIDGVPVNSGSVGTDGAYSSLSALAGIDQTNIESITVLKDASATAQYGARGSNGVILITTKSGRAGKTMFSINSSYGFQNDAITGPVPLTAAQRLELASEAYFNDGIFGSKQEARDALLAGPYAEWDANGRPEARWDQAVANRDAIIQQHSFSASGGGEGHTFFASLGYMQQEATVVGSEFERISGSINFSKDLTDNVTFTTNNQASHMYQDAYLETSAYFESPRTAKFFLSPLLTPFNPDGSPNQFSGSTPNPLYLVDNNVSDNRLTRIVTNNNVTWDFAKGFTFGSTFNVDLQLYNFRTYSN…
F. abyssi|peg.3893	peg	3	1106	+	Cell surface glycan-binding lipoprotein, utilization system for glycans and polysaccharides (PUL), SusD family			SusD	tttgcgtacaattcaaacacaggctttatgtgggaggaagcttatgaagttatagcaaatgccaatgttatcatcaatacagatttgtctactcttgagggggatttggcatatggagagcatcttcaaggtggtgctatgattttgcgtgcgcttgctcattatgatttacttcgtgtttatgggcagcaacatgcagaaggagggaatttaggagttcctattattactgagtttaaaggtgaagatctgtatccttctagaaatactatagatgaagtgaaagctgcaatctatgatgatttggagacagcttttgatatgatggattccagttatgacacttcaagtatctttgtatctaaatttgtagctaaggctttggaggcgcgcgttgca…	FAYNSNTGFMWEEAYEVIANANVIINTDLSTLEGDLAYGEHLQGGAMILRALAHYDLLRVYGQQHAEGGNLGVPIITEFKGEDLYPSRNTIDEVKAAIYDDLETAFDMMDSSYDTSSIFVSKFVAKALEARVAVYFGDWDRAVSASEAVIGSGMYSIIGADDFVSSWASDGGSNVIFELAYSDADNQGSNALSYIYRYPGDAPNGYGDLQVVSTVIDLFEEDDVRIDILGYQDEGARLRNIGKYPDTAVGADNIPLFRYEEVILNYAEALLETGGDALTQLNLITSNRGATPYVSATKENILLERRKELMFEGFRFDDMMRTGQDVPYWNTTETLLGTQTYPNNLFAYPIPLGELNANSNMEPNEGY
F. abyssi|peg.3939	peg	1559	4810	+	Outer membrane TonB-dependent transporter, utilization system for glycans and polysaccharides (PUL), SusC family		SusC		atgaaattcagacttaagcatgcatttttgcttcttggggtcctttcctttcaaattgtatcttctcaaaaacaaatttccggaaaagtaactgatgaaaatgggcagccattgcctggggtttccatacttgagcgagagacaaccaatggaaccacttcagattttgatggtaattacaccattacggtgcgggacgaatccgcacaagttctattcagttatattgggtttaccacggtaaccaaaacggtgggggacggtgctaccttggatattgtaatggaagagagtgcagaggcccttgatgaggttgtcgtaacttctttgggatttaaagaacagaaggacgatttgggttatgccagttccacggtctccgggaacaaggtggccgag…	MKFRLKHAFLLLGVLSFQIVSSQKQISGKVTDENGQPLPGVSILERETTNGTTSDFDGNYTITVRDESAQVLFSYIGFTTVTKTVGDGATLDIVMEESAEALDEVVVTSLGFKEQKDDLGYASSTVSGNKVAEAGETNVLNSLSGKSSGVRISRNSSDPGAGSYIQIRGVSSITRNSQPLIIVDGVPISNDVRGNSDSGGVNQESRLNDINPNDIESITVLKGASAAALWGTQALGGVINITTKTGKFNSRLAVSLKSTYSYDEINRRYPQQDEYGQGDNGVYDQRARDSWGDKLSERSGGLDELDTSGEFYLDQNGNVYYPILNKNSRQTFHDSNFDKIFDNGHFLENNLSVSGGNQKGSMFFSLGNLDQQGIIRNNSDYNRTTMRFNARQNFTDAIS…
F. abyssi|peg.3940	peg	4830	6248	+	Cell surface glycan-binding lipoprotein, utilization system for glycans and polysaccharides (PUL), SusD family			SusD	atgaaacgttatatatccatcgttatactttgtacgctactggcatcctgtagtgatctggtcgatgacttgaacaacgaccccaataaccttacggagagttccttcggttctgtgctgacgggggcagaagtgggaaacctattgttccagagcggggaatcggcccgtagggccgctatttttgcaggccagtatagaggaatagatagacagcatgaagggttctataattattccgtgaccaccagtgattttgacgccctttggaacgatgcctttgtgaatggctacagaaacgcgttgattgcggaagagatcgctctcaatgatgaaattggcccaatagctcagggaatagccttggttttacaggcacaggttgcaggttccatcgcg…	MKRYISIVILCTLLASCSDLVDDLNNDPNNLTESSFGSVLTGAEVGNLLFQSGESARRAAIFAGQYRGIDRQHEGFYNYSVTTSDFDALWNDAFVNGYRNALIAEEIALNDEIGPIAQGIALVLQAQVAGSIASLYGDIPFDEAGNVAITDPVFESQTSVYGKIQNTLDTAISLLGQGTGRPSAGSDIYFDGDANAWIEAAYTLKARFYMHTKNYQAALNAAGNGISSMANSMYGPHGTAAENSNLNYQFFAIEVRQSDLIVSDFMASLVDPGAGNPIPSNYRGNAKTDETGRYGFLFTTNSTGIQPNIADGFAAQDAPAPLVTYEENLLILAEAGLRASGFGTGLSNLNEYRAFMDTGGYLRNVDPSQVNYEPYVSADFEVGGMENADGISQENALLR…
F. abyssi|peg.3947	peg	16836	19835	+	Outer membrane TonB-dependent transporter, utilization system for glycans and polysaccharides (PUL), SusC family		SusC		atgaataagattaaattagttttatcgactttctttctgattttatcatttacatcttgggcacaatccacaactgtgtccggtgttgtgttggacaacaacaatacacctctggccggtgtaaatgtccttcagaaagcgaccaccaacggtgtggtaacagacttcgatggaaagttctccatcgatgtatctggacagcatgcaaccttagtattttcgtaccttggatttttggcccaagaaattgaagtggacggtacccaaaccaatttgagaattcagatggtcgaagatgccgctttattggatgaagtggtgattataggatatggtcaggccaaaaaaagtgacctcacaggtgccgttgcttccctgaaatcttcggatatcgcaagg…	MNKIKLVLSTFFLILSFTSWAQSTTVSGVVLDNNNTPLAGVNVLQKATTNGVVTDFDGKFSIDVSGQHATLVFSYLGFLAQEIEVDGTQTNLRIQMVEDAALLDEVVIIGYGQAKKSDLTGAVASLKSSDIARANPVSAAQGIQGQMAGVNIIKRNNRPGSGLDIRIRGLSSIDFSNEPLIVIDGIQGADLNTVNPSDIETIDILKDASSTAIYGSRGANGVVIVTTKRGTKGKMSLTYNGYSGLKMPSYLPEMQNAQQFYRASTFAREQNGYAAKTFTSTEMEVLASGSGVDWVDEVTRSALQTSHNVSLSGGSDNVNYYFSLGYLNEGGTLKDTDFKRYTINGGLDGNIVEQVKVGFTMNYTNSLINLGSRESLRGAYRARPTGVIYFDEILNPSEN…
F. abyssi|peg.3948	peg	19853	21673	+	Cell surface glycan-binding lipoprotein, utilization system for glycans and polysaccharides (PUL), SusD family			SusD	atgttcagcaataacaaatgttttttcgtagccggtattttttctttgatggtaacattgtccggatgcagcgaagactttttgaatgaaaacacagtttccattcaaaccacagacacctattataccacagcacaaggatatgaagaccttgtaaaatcttgctatacccttctaagggatatccatcaacaaagggaactggtgcttcccggtaccgatatcttcacaaatgcaaattggatagatggagcaggagacgctttcaatacgtacgatgtaagactgaactcctccttggatgaactccaggacctttgggatttgttatatcgtgaggtatataggaccaatacagtaatttcccgtcaaaacaacgtggacggtatggaccctgcc…	MFSNNKCFFVAGIFSLMVTLSGCSEDFLNENTVSIQTTDTYYTTAQGYEDLVKSCYTLLRDIHQQRELVLPGTDIFTNANWIDGAGDAFNTYDVRLNSSLDELQDLWDLLYREVYRTNTVISRQNNVDGMDPAVLSIRVAEAKFLRAFSYFYLVQQWGDIPMPVEEVVTASREVIKVSASEVYDQIIADLEEAESVLPVSSADYGRATKGAAQFLLARVHLTRGWNFNNSLGGTPADFEKAREYADQIISAYPLATAYSDLFPQRSENPLFETFPAQDDQNPEIVFAVQFVDDPITNFGDPSNSDRLEGNDYHSIFGGSPDIVGSEGRTSTYNRFLQIHLATPAMYRLYDPSLDRRYHHNFVDVQYALVDVNNFVPDPANPSETINIMRGDSVLYFRPW…
F. abyssi|peg.3949	peg	21710	23311	+	glycoside hydrolase, family 28	GH28			atgaaaaatacaaaggaagtaccctttttcatattgctgttccttagtatgaacttgctttggggacaggagtatatgatcaccgattttggggccaaacctgatggaacaacattgaacaccaaaacaatacaatcggccatcgataaagtcagcaaaaaaggcgggggaaagattatttttccaagaggggaattcctttcggggtctatcagcttgaagagcaatatagaattgcatcttcaaaaaggatcggtcttattgggaagcaccgaccccgatgattatggccaggatgatcccaagggtccggatcttgatgaaaataaagtgactccttcaaggatggccttgatcgttgcgaataacgtcactaatattgcattgaccggccagggt…	MKNTKEVPFFILLFLSMNLLWGQEYMITDFGAKPDGTTLNTKTIQSAIDKVSKKGGGKIIFPRGEFLSGSISLKSNIELHLQKGSVLLGSTDPDDYGQDDPKGPDLDENKVTPSRMALIVANNVTNIALTGQGTIDGQGMALAVTIDSLHHLGVRRVHNYNYRRMRPNEGSRPMLFAFTESKEITVTGLHLKNSACWGLFFERCSDMVLDSLKVTNRAFWNNDGMDITDCKNVKVTNCNLDTADDGICLKSHTPGYFNDNIYVANCTIRSSASAVKFGTASHGGFKNITIANIKVFDTFRSAIAIESVDGGDIENIKVSNVIAENTGNAIFIRLGHRAGEKPGTIKNVHIKDVKVQVPFGRPDIDYDLRGPEVDFFHNPFPSSIVGIPGHNVQNVILEN…
F. abyssi|peg.3950	peg	23382	25703	+	Alpha-1,2-mannosidase	GH92			atgaataaattaggtcccataaaaccctttttcagcatatttttgattgtaccattccttgtttccgttcaactcatgagagggcaaaacagcaaggaaaagacaccggtggatttggtatatccgcaacttgatacggagaattcccgatggtttttcttctcctctgcatgcaggccttttggaatggtcaatttgagccccgatacggaaaccgacggtgcttggggcagtggctatcgctacaaggtcgatagcataaggggattcagtcatatccatgcttggcagctttccgggctttcggtgatgcctatcgatttggggaaaatagatatggaaacgccccagtatgattattcctcttcctttgaccatgccaaagaagaagtctcccca…	MNKLGPIKPFFSIFLIVPFLVSVQLMRGQNSKEKTPVDLVYPQLDTENSRWFFFSSACRPFGMVNLSPDTETDGAWGSGYRYKVDSIRGFSHIHAWQLSGLSVMPIDLGKIDMETPQYDYSSSFDHAKEEVSPGYHKLHLDRYDIDVELTSTKRVGFHQYDFNTENGAVLINLSGQLGPSKIEDGSLEQVAPGIFEGELTNAPTMRRPKATKVFFRIVLDRDVDEVSNPWDDGKLILRLKGGTGKVKMKVALSYTSRENAKFNLEHELPHWDFGQIVQDSRSEWNQLLGRIKIKGGSEEEQRRFYTDLWHALQGRRIINDANGYYPDNTADTFKIEQLPLSESGEPLFNHFNSDSFWGAQWTINTLWQLVYPEIAESFVNSLLQYYKDGGMVPRGPAGG…
F. abyssi|peg.4014	peg	26025	23938	-	Alpha-1,2-mannosidase	GH92			atgaaaaagtatggtttgtgtattccaatggtgctgctgtttttcgcttgtcaacaaaggaaggctaaaaatgaggttgacttagtcaaatccccaagtgaacaagtgaacggttttctgggcacctccggagatcatgggcaaatgtccccggcagcggcttctccatttaatatgatatccattggccccgtgacccatcctggcacacatacaggctatgattactatgcaaaggaatttttaggttttgtccatacccatattgaaggtgttggttgtagaggcgggggaggtaacattttggtaaagcctattggaaatgaagaagtggatgaaaaattgctgaagaagcatgagtccgccaaacccggttattacaaagccacctttgaaaat…	MKKYGLCIPMVLLFFACQQRKAKNEVDLVKSPSEQVNGFLGTSGDHGQMSPAAASPFNMISIGPVTHPGTHTGYDYYAKEFLGFVHTHIEGVGCRGGGGNILVKPIGNEEVDEKLLKKHESAKPGYYKATFENGISAEMATDHNYGVHQYHFPESGKMLKVDLAYAFLNRFEEAQHTAVGNTIKGWVDTKTVCDRGRYRLYFYMEFDHVSTISKSQKDSYVIYGTGNPTIGLKIGFSSVNEEFAKTRVVNGGSLSKTIEKSTLAWNALLGHAKVEGEADRVALFYSLLYRGLQSPYVVSEPDGSYKAIDGTIQKSKDSVYHGWAIWDNYREQMPLLSLLYPQKYGDIARSIANLYLYGKNDWSTQFEPSNSVRTEHAQVVLLDALEKGHELPLIKIKDS…
F. abyssi|peg.4016	peg	28569	27322	-	Cell surface glycan-binding lipoprotein, utilization system for glycans and polysaccharides (PUL), SusD family			SusD	ttcatccggcgaaggtgggtcagtttacccggcttatccagattcatacgaggtcactattattttgagcttaaaaaaatctatgatcaaattccatatattgatgaaactgcggaaactgtttctgattatgcgcgttccaataccgaatttacttctgcagagatttgggccaaaatagaggctgattttcaagccgcttacgatgctttgccaagcagtcaagaagagataggtagacctaccaatcttgcggcaatggcatatttggccaagacgtatctttttcaagaaaaatggcaagccgctttcgatgctacaactgttgtaatggggggtagctacgaattgatggatgatttccaatcggttttcttaccagaaaatgacaatggttca…	FIRRRWVSLPGLSRFIRGHYYFELKKIYDQIPYIDETAETVSDYARSNTEFTSAEIWAKIEADFQAAYDALPSSQEEIGRPTNLAAMAYLAKTYLFQEKWQAAFDATTVVMGGSYELMDDFQSVFLPENDNGSEVLFAVQYSVNDGQGSNYNGSIGDRLTAPGGPYYSQYGFHRPSQNLVNAFKTDASGLPVNDNVDVTETDFVDPRLDITIGRPGIPYKDLNVIYEASWARDLATYGPFGPKKRILSANSPYHVTVWPYVDALNYYIIRYAEVLLWRAEAAVELGNLEEARSLVNQIRERAANSQYVQTLDGSSDAANYNIGTYDTAWTDATDAMEKVRMESRLELAMEGHRFFNLVRWGIAKEVIDDYLEVERTRRTHLTNAVFTLGKNEYWPIPQE…
F. abyssi|peg.4201	peg	3356	474	-	Outer membrane TonB-dependent transporter, utilization system for glycans and polysaccharides (PUL), SusC family		SusC		tcggggaatcccctggccggggtgaaccttgtggtggaatccaagcatattgggaccgtgtccggtctggacggttcctttaccattaatgcagatcctaccgatgtgctggtgttttctatggtgggtttcaagacacttaccgtgcccattgggggtagggaagaggtctttgttaccatggaggaggatgtaacggtattgggcgaggtcgtgctcaatgcggggtactataccgtttctgagaaggagcgtacgggaagtatcgagaaggtgtccgcagtggatatcgagaaacagcccatctccaatcccttggccgccttgcagggacgaatgcccggggtcgaggtcgtacagacctctggtattgcaggatccggtttttccattcagata…	SGNPLAGVNLVVESKHIGTVSGLDGSFTINADPTDVLVFSMVGFKTLTVPIGGREEVFVTMEEDVTVLGEVVLNAGYYTVSEKERTGSIEKVSAVDIEKQPISNPLAALQGRMPGVEVVQTSGIAGSGFSIQIRGRNSVRDLGNEPLYIVDGVPYDSSSLGEEAASGILLGRGFSPLNTLNPMDIESIEVLKDADATAIYGSRGANGVVLITTKKTGFSGTRVSIGLESGLGRASRTMDVLNAAEYRLMRTEAYANDGIDPLPFNAYDINGTWDPDRRTDWQRELFGNTSYVNNLQASITGGEGRTRFMLSGNYHGQTSVFKGDYRNEKISGLGKVSFTSKDDRLSLQWSNNFTWNNNDLPANDITFLAISLAPNAPELYNSDGSLNWENSTWNNPLSR…

## Sheet: F. aequoris
Table S4. The information about annotated CAZymes and SusC/D proteins.
feature_id	type	start	stop	strand	Function (RAST)	CAZyme (Confirmed)	SusC (Confirmed)	SusD (Confirmed)	nucleotide_sequence	aa_sequence
F. aequoris|peg.109	peg	105463	106434	+	hypothetical protein	GT2			atgaaacccttcctgtctatagtcgtccctgtttataatgtggaggcatacattgaaaaatgtcttcgcagtgtttataatcaggacctttcccctgttcaatttgaggtaatcgtggtgaatgatggcactaaggacaaaagcttggaaatctgcgaggtactacaaaaagaattcacagatttaaagattataagtcaagaaaacaaaggactgagcggtgcgcgtaacacagggctcagccatgcgaaaggagattatgtttggtttgtagactctgatgactggttacctgccaattgcctgaaacagattgttgatactctaaaaattaagtccccggatttattatggcttgggcactcagtagtacataatggcgagataatacgaacttac…	MKPFLSIVVPVYNVEAYIEKCLRSVYNQDLSPVQFEVIVVNDGTKDKSLEICEVLQKEFTDLKIISQENKGLSGARNTGLSHAKGDYVWFVDSDDWLPANCLKQIVDTLKIKSPDLLWLGHSVVHNGEIIRTYIPAPIDEPVAGDEFFAHHLQGLYYIWKFIYSREFLSNNNLFFYEGLLYEDLEFTPRALEVAQRCITLTDSFYFYLMREGSIVNKVKAKNVENRFFILENHYKRYKETTSSNLYRNALLYTCIESFAGTIKMAARSGIKLSHSSRSLWKLLKTAEKKSEINYPYDKLLAINLPLYHRVYGVLARTYKLLFK
F. aequoris|peg.111	peg	107372	108502	+	hypothetical protein	GT4			atgattagaatactacatattacaggtggaatgaaaagagctggcgcagaaactcttctaatgaatctgtatcgaaatataaatcgtgatgattttcagtttgactttctctatttcacagacgaaccttgtgattatgaccaagaaatcatagatctcggaggcagaatatatagaattcctccgaaatctcgtaaccgagtattaagaattgtacggagatacttggattatattaaactcatcaaaggattaaatgaacaccaaattgttcattcccatattaatttaaatggagccttttttctatggttggcaaagcggtacgataaaaaaatacgtgtttcacattcccatatctccaaaggaaaaaagggggttattcctggtatatataga…	MIRILHITGGMKRAGAETLLMNLYRNINRDDFQFDFLYFTDEPCDYDQEIIDLGGRIYRIPPKSRNRVLRIVRRYLDYIKLIKGLNEHQIVHSHINLNGAFFLWLAKRYDKKIRVSHSHISKGKKGVIPGIYRALTRNIILKSANIYMACGEAAGEYLYPKVTNDKVIVFPNSIDISSFQSYSSSRTKLHEELKLDSDKKIILQIGRFTYQKNFEFTIDFIEHLKKKQDNFHFVFLGTGPLEDKLKAKVTAKNLDQYVTFYGISSEIPAIMHSSDIFFMPSNLEGFPVVLVEAQACGLPCIISTNISSEVDMGLNLITFLDLNCGFDTWESKLNEAFGKKSFAFDTIKAKMSEKNFNAADSAIKLQNIYMQKLKND
F. aequoris|peg.112	peg	108495	109406	+	hypothetical protein	GT2			atgactgagaaagtacttgacaataatgttctggtctccattggaattccttttttcaattgcgaaaattacctagaggatgcaataaattcagtaataaaccaatcctattccaattgggaacttattcttgtagatgatggtagttctgattcttcaaccaaaatagcagaacagtatcaaaatatagattctcgcataaaattgtactgtgatggcacaaatcttggattacccagcaggttaaaccaactttctgatttggctctaggtgagtattattttcggatggacgccgatgatatcatgcatcctgaaaggattaaaactcaactggcttatttaattgataacccaaccgtagaccttgtaggttctggactaatagcaattgacaat…	MTEKVLDNNVLVSIGIPFFNCENYLEDAINSVINQSYSNWELILVDDGSSDSSTKIAEQYQNIDSRIKLYCDGTNLGLPSRLNQLSDLALGEYYFRMDADDIMHPERIKTQLAYLIDNPTVDLVGSGLIAIDNQNRIIGLRKGLNKDFYSLNDIVNGYWCVHPTVAGKTVWFKQNKYDPNLKRAQDYDLWIRTIQTSHLSKIEKPLLFYREASTPSLQKYKIAAFNSIKIYVKNREIIGSMKAIIFIFIKLVKLFIYFIYNLFNLTDRLIDRRSFKLESNSYQEYKEILETAVKSKVALQVMK
F. aequoris|peg.119	peg	116721	117884	+	Alpha-1,3-N-acetylgalactosamine transferase PglA (EC 2.4.1.-)	GT4			atgaaaaaaaaattagtcagaattaccaccgtaccaatttcattgagcggattactacagggacagtctaggtttatgggccaattttacgaggtcataggcatatcctcagaccccaataaacttaaaaaagtaggacagcaagaaggaatgcgtgtaattcccgttgaactcacccgaaaaatcactcctataaaagacctcgttgcccttgcacacttatggcgtattctaagaaaggaaaaaccgttcattgtgcattcccataccccaaaggccggcaccataggcatgatggctgcaaaactggcaggtgtgccgcatcgtctacataccattgcaggattacctttggtagaggccactggacttaaaagaaaattgttgaacacggttgaa…	MKKKLVRITTVPISLSGLLQGQSRFMGQFYEVIGISSDPNKLKKVGQQEGMRVIPVELTRKITPIKDLVALAHLWRILRKEKPFIVHSHTPKAGTIGMMAAKLAGVPHRLHTIAGLPLVEATGLKRKLLNTVEKITYACATKVYPNSVGLQQIVLDHKFTRKEKLKVIGHGSSNGIDTTYFNPELFSENTKSELRNKLRLANDDFVFVYVGRLVGDKGVNELISAFKKILKEHDKVQLLLVGSHEKELDPLLPETDEFIATSEKVIAAGWADDVRPYFSISHCLAFPSYREGFPNVVMQSGAMGLFSIVSNINGCNEIIQEGVNGTIIPTKDPEAIYRAMKYVLANQELLLGAKSTYRKLIQNRYERSFIWNEILKEYEELDTPIDN
F. aequoris|peg.140	peg	142531	141389	-	UDP-N-acetylglucosamine:L-malate glycosyltransferase	GT4			atgaaaattgcgattgtttgttacccgacttttggtggtagtggagtggtggccacggaattagggattgcccttgcagaaagaggccatgaagtccattttgtgacttatagacagcctgtgcggttggaactcttgggcaataacatccattttcacgaggtgcacgtgcccgagtacccacttttccattaccaaccctatgaactggcactctcgagcaaattggtggataccatcaaaatgtacgatatagaactgttacacgtacattatgccattccacatgcctatgcaggctatatggccaagaaaatgctccaggaatctggcattttcatccctatgatcactacgcttcatggtaccgatatcaccttggtgggcaagcacccattt…	MKIAIVCYPTFGGSGVVATELGIALAERGHEVHFVTYRQPVRLELLGNNIHFHEVHVPEYPLFHYQPYELALSSKLVDTIKMYDIELLHVHYAIPHAYAGYMAKKMLQESGIFIPMITTLHGTDITLVGKHPFYKPAVTFSINKSDVVTSVSEALKKDTMELFDIEKEIEVVPNFIEISKYRPEYTDCQRSMMARENERIVTHISNFRKVKRIPDVIKIFHRIQKVVPAKLIMVGEGPEKERAEKMCEDLGLKDKVLFLGNSNEIDRILCFSDLFLLPSESESFGLAALEAMINKVAIISSNTGGIPEVNIDGVSGYLADVGDVETMAAKAIEILKDDAVLKKFKDNAFKVASKFDIVNILPLYEEIYEKAYKSRFKNTF
F. aequoris|peg.141	peg	145473	142561	-	beta-glycosyl hydrolase / Uncharacterized esterase	GH3			atgcggataaacctctacttctccctattcctattcatttgtattcaatcttttggtcaaaccgaccctttggtgaccatggattccacagcgcaaaaggcttgggtggaaagccaatacaatgccatgtccctgcaagaacgggtagggcagttgttcatggtcagtattgcttccaatcaggataaagctgctacggataaaatcaagaacctagtgaagcaagaaggtatcggtggggtgatattctcaagtggaacaccaactgcccaagctaaattgaccaatgcctaccaatccgagtccaaggttcccttacttattggaaccgatgcggaatggggcatggccatgcgactcgattccacctatgcctttccttggaacatgacccttggg…	MRINLYFSLFLFICIQSFGQTDPLVTMDSTAQKAWVESQYNAMSLQERVGQLFMVSIASNQDKAATDKIKNLVKQEGIGGVIFSSGTPTAQAKLTNAYQSESKVPLLIGTDAEWGMAMRLDSTYAFPWNMTLGAIQDSTIVEKVGHQIGKHAKRLGVHINFAPDLDVNNNPRNPIIGNRSFGEDPKNVSQKGIAFLKGMEAAGVLSCGKHFPGHGDTETDSHKALPIIDSFKEELDSIELFPFRKAMENGLSSVMVAHLDVPALESREGHPSTLSKAIVTDLLQKELGFQGLIFTDALNMKAVSQFAPDGEVELQAFLAGNDVLLMPEDVDKAKVKLMEAYNKGIISEERLALSVKKILKAKYKVGLNDYHPVSLENLYEDLNSIENDVLYEEAIEGAI…
F. aequoris|peg.296	peg	99061	97820	-	3-deoxy-D-manno-octulosonic acid transferase (EC 2.4.99.12)(EC 2.4.99.13)	GT30			atgcctttgcgttttttgtacaacattttggtcaatcttgcctggaccgggcttcatgtgctcgcattgttccaacccaagataaaattgttcgtgtccggaaggaaggagacattttcccttctcgagggaaaacttttcccaaacaccaaaactgtttggatgcacgtggcctcactcggtgaatttgaacaaggcctcccgatactggaacgcctgcgctcccaacacccaaatcatcaaattgtacttacctttttctctccttcgggatacgaggtgaaaaagaacactcctattgcggatgtagtggcctatctccccatggataccatgtccaataccacacgattccttgacttggtgaaaccagaacttgttatttttgtgaaatatgag…	MPLRFLYNILVNLAWTGLHVLALFQPKIKLFVSGRKETFSLLEGKLFPNTKTVWMHVASLGEFEQGLPILERLRSQHPNHQIVLTFFSPSGYEVKKNTPIADVVAYLPMDTMSNTTRFLDLVKPELVIFVKYEIWPNYLHQLKKRGIPTFLVSAIFSKRQVYFKFYGGFMRNSLKTFSHFFVQDENSKILLQSIGFENITVGGDTRLDRVSEILKRDNRLEFMERFKNGQFCLVAGSTWPEDEKILIDYINSVQEPIKFVIAPHEIKPAHVEKITSTLQKKVVCYSDMEDKNLKDFDVLIIDTIGILTKVYSYADFAYVGGGFATGLHNTMEPAVFGIPIIIGPQYHGFKEAEDLVARGGIVSISDQTAFNELMRLFVENPAIAKEKGTINSSYINANV…
F. aequoris|peg.491	peg	316621	315140	-	Cell surface glycan-binding lipoprotein, utilization system for glycans and polysaccharides (PUL), SusD family			SusD	atgataccacaaaaagaaaaaagcatcatgaaacgatatacaaaaatatactgctcactcctcctgatagggcttattggatgtgacaatgttgattttggggaaaccaatgtggatccagatgccccaaccactgtggtaagcagtggcctattgaccaatgcggagaaaaccatatcaagcctggtcaccgatgaaataggagatctttatacccagcacatctcccagatcacctatactgacggctcccgttatgtaacccaaaactgggactcggattatctgtacaagggcgccttgaccgatcttcagaccatcattaatgtgaattcggacgagaacatggcagctggccaaaccgtgtatggatccaatgctaaccagatagcagtggca…	MIPQKEKSIMKRYTKIYCSLLLIGLIGCDNVDFGETNVDPDAPTTVVSSGLLTNAEKTISSLVTDEIGDLYTQHISQITYTDGSRYVTQNWDSDYLYKGALTDLQTIINVNSDENMAAGQTVYGSNANQIAVARLIKAYIYQYMTDTWGMMPYSGALQGLDNPYPVFDTQETIYDSLFTEIDEAIAQMDGGTGPVGDQLFGGDMERWKQFGNTMKLIMALRLSNVYPSPTGYAATKFKEAMTGAISSSDENILYPFLADDNNDNPWQDNFQTREDYAVSDVLIDRLIADSDPRLSVYAEYTRTSVSNGTPEYVGMPYGLPNSEILASDVSFISSNVIYNGEFPGMIYMYYQVAFSYAEAVELGWIAGSASDYYEAGITASFEYWGAEGLSEYLAAFPLS…
F. aequoris|peg.492	peg	319755	316621	-	Outer membrane TonB-dependent transporter, utilization system for glycans and polysaccharides (PUL), SusC family		SusC		atgaaaacaaaattaaaaggaatcttagcatttcttatgctactcgtcgtgcacttgaccagcgcacaagaaaaaacaatcacaggtacggtcaccgatcatactgggatccccctgcctggagtaaacattttagtcgaagggaccgcaacgggtacccaaaccgattttgacggtatctacaccatcagtgcagcaccgggacaaaccctactttttacctatataggacaaaagccaacctctgttatcgtaggtgggagcagcactatcgacgttcaaatggaggaagatgcccaagcattggatgaagtggtagtgaccgcgctcggtatcaaacgggaaaaaaagagtctggggtacgcccaacaatccattgaaggggaatcggtggtcctg…	MKTKLKGILAFLMLLVVHLTSAQEKTITGTVTDHTGIPLPGVNILVEGTATGTQTDFDGIYTISAAPGQTLLFTYIGQKPTSVIVGGSSTIDVQMEEDAQALDEVVVTALGIKREKKSLGYAQQSIEGESVVLAKDTDISDGLAGKISGVQLVGSPSSTYESSNIRLRGNVGVLYVVDGIKINSPGDINMQDVEDISVLKGLAATALYGTEARNGAVIITTKTAKDGETKVTVDIASSLSSLYLLPKYQNEYGGGYSQTFAQVDGQNIPNFSADESWGPRLDGTLVRQWDSWIVGDPGYGELRPWVPTPHGIEDFYETGATSNITVGFLQGGEKYNIKTTVNHVGTTLINPNSDRKQTTISFKGSYNVTEKLKFNGVFNYQYRYTFNNPQDRGYAGNFN…
F. aequoris|peg.566	peg	393121	394209	+	UDP-N-acetylglucosamine--N-acetylmuramyl-(pentapeptide) pyrophosphoryl-undecaprenol N-acetylglucosamine transferase (EC 2.4.1.227)	GT28			gtgggcaattataggtttattctatctggaggaggaacgggaggacatatttatcccgctgtggccatagccaacgagctaaaaagaagacatccggacgcgaagtttttgttcgtgggggccaaggataaaatggaaatggaaaaagtgccacaggccggatacgaaataaaaggtttgtggatcagtggattacaacggaaactgacattgaaaaatctcatgtttccctttaaagtgataagtagtttgttaggagcacgtaaaatagtgaaacagttcaaaccccaagtggccataggtacagggggttttgccagcgggcctttgttgaaggttgccgccggcgctggaattccctgtgtgcttcaagaacagaattccttcgcagggatcact…	MGNYRFILSGGGTGGHIYPAVAIANELKRRHPDAKFLFVGAKDKMEMEKVPQAGYEIKGLWISGLQRKLTLKNLMFPFKVISSLLGARKIVKQFKPQVAIGTGGFASGPLLKVAAGAGIPCVLQEQNSFAGITNKLLAGKAEKICVAYDGMEKFFPKEKIVKTGNPIRMDLVDLKADKKEAIAFFGLDANKKTLLVLGGSLGARRINQLVEKELDFFNKQGLQLVWQCGKLYHEDYKKYDSDSVKVLPFVNRMDLAYTVADVIISRAGAGSVSELCLVGKPVIFIPSPNVAEDHQTKNASALVAENAAIMMKESELEENFESGFTELLASEEAQKNLGQNIKKLAMPKATEHIVDEIEKLLR
F. aequoris|peg.589	peg	16340	14952	-	Cell surface glycan-binding lipoprotein, utilization system for glycans and polysaccharides (PUL), SusD family			SusD	atgaaaataaaacgaacaatatatcacctttatcttttggtgtggtcattgctgatatcgggctgcacggattttgtggaaacggacctgccaccctcccaattgacggatggggccgtatttaccgatagggccacggccacggcagccttggcgaacatttacgcaggactgcgaagtcagaccttgatcactggcggttcccggggcattggaaatcttttgggacattacgcggatgagctggatcattatggtgacggcattggaaccatctacaattttaatatccattccgtattggccacggaaccggagctggctacgttatggaacaatagttacaaccttatctatgcctgtaattccattttggaaggcttggaagataacactgcg…	MKIKRTIYHLYLLVWSLLISGCTDFVETDLPPSQLTDGAVFTDRATATAALANIYAGLRSQTLITGGSRGIGNLLGHYADELDHYGDGIGTIYNFNIHSVLATEPELATLWNNSYNLIYACNSILEGLEDNTALTELDREQLQGEALFLRGFIHFYLSQLFGDIPYVTRTDYRENAQISKLGSSEIYELLVSDLERAIDLLPESYVTPDRVRVNRYAAVGFLARAALYSGDWDTALTLSDDVLDKTDLYLWEEDLDEVFLKGSKGTLWQLKPVSSEGNTLEAQTYIFESGPPINQGALTRSFMDGFAPGDQRVVHWTRGITNGTTVWYHPYKYKANAPTGSSVEHSVVLRLGELYLIRAEARMQLGDFDGAIADLNKIRGRAGLSDLESLDRMGVEAAL…
F. aequoris|peg.590	peg	19378	16358	-	Outer membrane TonB-dependent transporter, utilization system for glycans and polysaccharides (PUL), SusC family		SusC		atgaagaaatcaccaaaatgcttttgcaggacgtcatggttcctgctactatatatctttttagtgccctttttagcacacaaaatgcaggcgggccatagcttggaaccaccacagtccaccgtttccggcactgtgaccgatacttcggggaaccccctggccggggtgaaccttatggtggagtccaagcatatcgggaccatatccggtttggacggttccttttccattcaagcttctcctaccgatgtattggtcttttccatggtcggcttcaagacactttccgtgcccatttcgggtagggacgaaattgctgtcatgctgaaggaggatgtgacccagttgggggaagtggtgctcaatgcgggctactataccgttactgaaaaggaa…	MKKSPKCFCRTSWFLLLYIFLVPFLAHKMQAGHSLEPPQSTVSGTVTDTSGNPLAGVNLMVESKHIGTISGLDGSFSIQASPTDVLVFSMVGFKTLSVPISGRDEIAVMLKEDVTQLGEVVLNAGYYTVTEKERTGNISKVTASEFEKQPVSNPLAALQGRMPGVSVIQTSGLPGAGFDIQIRGRNSIGAGNDPLYIVDGVPFASDPINYSQTSGILGGTISPLNGINPTDIEKIEVLKDADATAIYGSRGANGVVLITTKKGRSGKAELNIHLNTSLGRVTRFMDLLSTPQYLEMRREAFANDGIGDYPANAYDVNGTWDQDRYTDWQKELIGGTVNRTMAQASVSGGSNGTRYLMSGTYQKENTVFPGESGYQKGSVLLNLDHSSEDGRFKLHFSGN…
F. aequoris|peg.749	peg	182408	180828	-	Cell surface glycan-binding lipoprotein, utilization system for glycans and polysaccharides (PUL), SusD family			SusD	atgaaaaaactacagaacattcaaaaaatgatattcatgacattttcattgttgtgtatgatcaactgtacggacgattttgagcaaataaacacgaaccccaactatccggaaagtgctgaaccaagcctattgttgccagggattatgagagaaatggcatataactggggagatcaaggatgggaagaaggttttaccgtaacacaatatgccgcaaggttgcagttcacctctggagacacgtacaactggtctccaacaggtaatccctatgataatgcctatgcctcactgcgagatgttgaaaatatcattagggagaccaaagaaaatgaggaacagcaaaactattatggtgttgcccttataatcaagtcttggatttattcatacttg…	MKKLQNIQKMIFMTFSLLCMINCTDDFEQINTNPNYPESAEPSLLLPGIMREMAYNWGDQGWEEGFTVTQYAARLQFTSGDTYNWSPTGNPYDNAYASLRDVENIIRETKENEEQQNYYGVALIIKSWIYSYLTDAYGDVPYTEATQGISGDNITPAFTPQSVIYDGILTDLKSANSILTGAENITGDILYGGDVLKWRKFANSLRLRLAMRISDVDNSRAVSEMSEIVGSSTAYPIFESNADAALLQWNSDNPQPKYDTRSGSFDEVRLSTTLETRLKDLGDRRLIVFAQPTTDSGKGIYSDNLADYVGMPNGLDDEAALGYSPSGDADKSGSNFISRLGILLACRACNVEQASPTASQTIIMSYSELQFILAEARERNFIAVGDATEYYENGIRASF…
F. aequoris|peg.750	peg	185585	182421	-	Outer membrane TonB-dependent transporter, utilization system for glycans and polysaccharides (PUL), SusC family		SusC		atgaaaaaatcaattctaacgtttttacttgcctttacagcaagtatcatcggctattcccaggttactttttcgggaacggtagtggacgagaacaacataccgttgcctggagcttcggtggttgtaaaaggtggtaccacaggtgtggctacagactttgatgggaactttcaaattcagttgcccagcgccaatgaaactttgctggtatcctatataggatatgtagccaaagagtttgccacttctggacaaacctctgcaaccattatgttggagccagactcccaacagttggatgaggtggtggttaccgctctgggtatcaaaagggaaaagaaatcattgggatatgcttcccaagaattggattcggaagaagtaacttcggctcgg…	MKKSILTFLLAFTASIIGYSQVTFSGTVVDENNIPLPGASVVVKGGTTGVATDFDGNFQIQLPSANETLLVSYIGYVAKEFATSGQTSATIMLEPDSQQLDEVVVTALGIKREKKSLGYASQELDSEEVTSAREPNLLNGISGKVAGLQITNSPSGLGGSARVSIRGDASLNINGNSPLFIVDGTPISNEIVGSSGSGTQDVDYGNGAAEINPQDIESINVLKGPAAAALYGARAANGAIIITTKKGKSESGKLGITINTGVTVENILLLPDWQNEYGQGNNQQFAFVDGSGSGIADGVDESWGPRLDTGLLIPQFDSPREDGTRGGDYLVSDSPIIPTPWVSQPNNTKDFFETGFTKTNSIAISKSGDMGNIRFSYQNLDQEGVVPNTDLKRNSFNLN…
F. aequoris|peg.803	peg	244129	245853	+	Trehalose-6-phosphate hydrolase (EC 3.2.1.93)	GH13			gtgatttgtcttcttatagccctgatcttggccaattcctgtaaacaaaataacaacccgcagaccactacctctgttcaaaatgccgaatggtggaaagaggccatcgtttaccagatttatccccgtagttttaaagattcggatggtgatggtgtcggagacctaaaaggcatcatagaaaagctcgattacattaaaagtttgggagtaacggccgtttggctcaatcccatctatagctcgcccaatgccgataacggctacgatgtgagcgactatcgcggcatcatggaagaattcggaaccatggaagactttgatgcccttttggccggaatgcatgagcgggacatcaaattggtcatggacattgtagtgaaccatagcagcgatgaa…	MICLLIALILANSCKQNNNPQTTTSVQNAEWWKEAIVYQIYPRSFKDSDGDGVGDLKGIIEKLDYIKSLGVTAVWLNPIYSSPNADNGYDVSDYRGIMEEFGTMEDFDALLAGMHERDIKLVMDIVVNHSSDEHEWFKQSRSSRDNPYRDYYHWWPAEKGEPPYRYSLFDAKGNAWQYDSLTNAYYLHYFAKQQPDLNWSNPKVRHEVYDIMKFWADKGVDGFRLDAFQFAAKDTTYPKFPDGFEKDFIQYYAMQDGLHDYLKEMNQEVFSKYDVMSVAEGAGRNFDDAHKLVDQGRKELNMAYAFEGVDIPKYEGYELATMKEVFSKWDKEFAKDGWLSIFLANHDQARMVSRWGNDTEAYRSASAKLLNTFILSMRGTPYCYYGDELGMTNIDFDTI…
F. aequoris|peg.833	peg	283894	285003	+	FIG01423360: glycoside hydrolase	GH130			atgaaaataaaattcccgttactgttttctttttgcctgatatcatcggcccttttggcccagaccaaggaaaaaagttggatgttgggtccatttgtgcgccccacgaatgcgcaacctgtactccagaaagatgaagcttctgtctttattgaccccattacccatactgttgcgcactgggaatccatggctacatttaatccggctgccctagtaaaagatgattctattgtggtattgtaccgggcagaggaaaaattgggtgaaaaggaaattgggggtcaccgatctcgcatcggtatggccacttccattgatgggttccatttttccaaaagaccaagtccagtttattatcccaacgaggatgcccaaaaacacaatgaatggcccggg…	MKIKFPLLFSFCLISSALLAQTKEKSWMLGPFVRPTNAQPVLQKDEASVFIDPITHTVAHWESMATFNPAALVKDDSIVVLYRAEEKLGEKEIGGHRSRIGMATSIDGFHFSKRPSPVYYPNEDAQKHNEWPGGTEDPRIVQTEDGLYVLTYTQWNRQVPKLAVATSKDLIHWEKHGPVFKDHRNGLYLDRETKSGAIVTELKNGKLVAAKIQGKYWMYYGVPHIWLASSTDLVHWEPIETHEDKLAPVLSPRPGYFDSWLVEAGPPPIITEKGIVVLYNAGNSQNVGVKDLGNRVYTGGQALFDANEPWKMLDRTDEPFIKPELPFEKSGQYVDGTTFLEGLVFYKGTWFLYYGTADSMVGVVTAKAE
F. aequoris|peg.873	peg	23854	26181	+	Monofunctional biosynthetic peptidoglycan transglycosylase	GT51			atggcaaagactggtcaaaaacagcaacaaagcttcggtaagtttatcaaatggttttggattcttttcggggcgggggtactttccgtagtacttgtttttctactggcctcatggggggccttcggggagatgcccacttttgaacgcttggagaatcccgagaccaatttggcaaccgaatttatttcatctgatggggaaactttgggaaaactctatttggatgacaaccgtaccgatgttccatataatgcgctacctaagaatttgattgatgccttaatagctagtgaagatatccgttttcatgaccattcgggaattgatgcccgaggaaccctgcgagcaatgatatttttaggaagtcgcggtggcgcgagtactattacacaacag…	MAKTGQKQQQSFGKFIKWFWILFGAGVLSVVLVFLLASWGAFGEMPTFERLENPETNLATEFISSDGETLGKLYLDDNRTDVPYNALPKNLIDALIASEDIRFHDHSGIDARGTLRAMIFLGSRGGASTITQQLSKLLFTKHASSNTFDRIIQKIKEWVIATRLERSYTKEEIISMYLNIYDFGNNADGIRSASRIYFGKEPAELKVEESAMLVGMLQNSSLYNPIRREELTWKKRNIVLGQMAKFEFISEAEKDSLQAQKINLNYNPESHREGLATYFRMYMQRWLNNWVKDNPKPDGEKWNIYLDGLKVYTTVDSRMQRNAEEAVQEHMKNLQAEFFHQNTPKRNPTAPFLDISKGAIDTILRNSMHRSERWRHLKREGLSEKEIEATFHKKTEMTV…
F. aequoris|peg.991	peg	20379	19330	-	ADP-heptose:LPS heptosyltransferase	GT9			gtggacaaaaagggtagcaacccccatttgttggtcatccgcttgtcggccatgggcgatgtggcgatggcagttccggttattggtacgttgctaaaaaaatacccagagcttcacgtaacggtattgaccaagagacccttcttgcccatttttgaaggtttggaacgcgtaaatgtcttggaggccgatgtaaaaaaacgccacaaaggcctgatggggttatggcaactttatcaagaattgaaaccatttcattttaccgccgttgccgatttgcacaatgtacttcgtagcaggattttgaagaagtattttgccacaagtggcgttgcttttgtacagctcgataaaggtagaaaggaaaagaaagcattgactcgggccaaaaacaaggat…	MDKKGSNPHLLVIRLSAMGDVAMAVPVIGTLLKKYPELHVTVLTKRPFLPIFEGLERVNVLEADVKKRHKGLMGLWQLYQELKPFHFTAVADLHNVLRSRILKKYFATSGVAFVQLDKGRKEKKALTRAKNKDFRPLRTTVQRYADVFAQLGFPIDMSDAKPLARLPLSEKILDLVHQDTKKWVGIAPFAAHSGKMYPLFLMEKVIKTLTDTDKYKILLFGGGEQEVQQLERISAEYANTQCMAGKLTLSEELQLISNLDVMLSMDSGNAHLAANYGIPVVTLWGVTHPYAGFYPFHQPMENALLADREQYPLIPTSVYGNKVPKGYENVMENIDPQQVVDQLLKILEA
F. aequoris|peg.1033	peg	64030	62426	-	Membrane-bound lytic murein transglycosylase D	GH23+CBM50			atgaaccaaaaattgaaaatagctgtatgcgcagcgctactttccgcagcaccgtttatggtggcccaacaagtggattccaccccatcaacggagcaggattccgttttgctttccgttgaagaaaccccggccatacaaatgtccgacatgaagatcgacggggaatttgttgccttggaacaaaaggaaaatggaaagtttcaattacaggatttggaggaggcccgcaagtatgacagtctttggctgagggaactccatagcagtgccagcttgttcagtgatatgcttttggaagtggaaaatggccccggacaggattcgatcgtcatggtggaccttcccacagacaccctaaaggcgcgtttggcacggatgaacgaaaaaacaccgttc…	MNQKLKIAVCAALLSAAPFMVAQQVDSTPSTEQDSVLLSVEETPAIQMSDMKIDGEFVALEQKENGKFQLQDLEEARKYDSLWLRELHSSASLFSDMLLEVENGPGQDSIVMVDLPTDTLKARLARMNEKTPFNITYNPSLERVIKSFLTRRRDLMQRMITASQFYFPLFEEELDKHDLPLEIKYLAIIESALNPKARSRVGAKGLWQFMYGTGKMYGLDVSSYVDERHDPIMATEAASKYLAKLYAIFNDWDLALAAYNSGPGNVNKAIRRSGGYENYWNIRPFLPRETAGYLPAFLATMYIFEYAEEHGLHYKKADRPYFETDTVQVKNMISFDQISKLVDISTEELEMLNPAYKLNIIPKVEGKNYALRLPKSKIGKFVANEEQIYAYVKQELDSM…
F. aequoris|peg.1111	peg	7237	8799	+	hypothetical protein	GT83			ttgaaaaaatacgattcccttctcgtttttcttttcggactgttgatctgtacctcctttgttggtctctatcccatatatatattggatgaagcccgaaactcagaggcagctcgggaaatgttggtttctggcaattatataatccctttcttcaatggacaattgcgaaccgataaaccgcccttacattactttttcatggtgctgggctataaaatctttggggtaaacgcgttgggcgcgcggtttttttcaggattttttggtgcgcttaccctgtttatgacctattggagtgtgaaaagatggttccacccactggtggccaagattacggtagtggttttaatgtcgtccttattctttgtacaggaatttcatttggcagtacccgac…	MKKYDSLLVFLFGLLICTSFVGLYPIYILDEARNSEAAREMLVSGNYIIPFFNGQLRTDKPPLHYFFMVLGYKIFGVNALGARFFSGFFGALTLFMTYWSVKRWFHPLVAKITVVVLMSSLFFVQEFHLAVPDPYLIFFVTLSLFSFYGFYKTQRISWLLPFYVGMALGILTKGPIAIVLPGLVIPIFLWVQKEFNLRNVLKLKPFLGLLLIILIAGPWYYLVHLYTDGEWTKGFFLDHNLSRFGSEKEGHGGLFLITLLYVLLGMLPFSVFLVQGFVRAWKVRKTNDFVLFSFLVSAITIVFFSISSTKLPNYPMPSYPFVAILIAFYLYQTYQGGKRTRALTVSLLFLMLIGILLPIGGWIGLSMEKSLFNLRYISLFLILTSITGLASFYFYLSGR…
F. aequoris|peg.1128	peg	28837	30978	+	LysM-repeat proteins and domains	CBM50			atgaaaaaaataattttaagactggttttggcggttctttttttggccgcaattccagtttccgcgcaaaactataccacacatgccgtaaaggaaggggagacgctacagagcatctcgcagaaatatagggttaccccatactccatccttcaggccaacaaagagatcaagagtgccgccgatgtaaaggtgaacaccatcttggtcattccaatcaatggtaatgccaccattgagaaaaaggaagagaaagttgagcaggaagaaataaaacctatcggctttacccggcacagggttcgcaaaaaagaaactctttttgggctgacccagaagtacaaaatcaccgaggaacagttgaagcgctataaccgcgaattgtactccgaatccctt…	MKKIILRLVLAVLFLAAIPVSAQNYTTHAVKEGETLQSISQKYRVTPYSILQANKEIKSAADVKVNTILVIPINGNATIEKKEEKVEQEEIKPIGFTRHRVRKKETLFGLTQKYKITEEQLKRYNRELYSESLKKGMVLQIPKFPEVDPNEDKELDFETYVVQPKETRWSIAHKYGITVDSLLLLNPELVKNTDYLAAGQELKLPRPKGDSLKEQKVELFTSYTVPSKMTLYSLGREYGIPSDSIVKLNPEIMKEGGLKEGMVIRLPKKRSDAGVVNTENFIFYEVKPKQNIFRITQNLKISREELFRLNPDLENGLKAGMVLKLPKEKAAGLEVKNALVLDKVNLVDSIDVANRPKLVFMLPFRLDKVNLNDREKAEGLIRTRRDLNLSLGFYTGALM…
F. aequoris|peg.1131	peg	32038	33096	+	beta-hexosaminidase precursor	GH20			atgaagaagatatatcttgtatggttgctatgtatggcttccatcctacatgcgcaaaacgatagtctacctttgagaggtttgtccattgccgctccccaaaaagagaatgtggcccgttttgtgaaattcatcaatgaggaattgggtcccagaaaagtgaacaccttggtgttgcgggtagagtacaactttaagtatacatcgcatccagaacttgtttccgaaaatcccctttcccagcaagatgtggatgccattctgaatgcttgtcagaacaataatattaaggtcattccccaaatcaatctgttgggacaccaatcctgggccagcagtgttggaaaattattggaggtgtaccctgaatttgatgaaaccccgaacgttacaattccc…	MKKIYLVWLLCMASILHAQNDSLPLRGLSIAAPQKENVARFVKFINEELGPRKVNTLVLRVEYNFKYTSHPELVSENPLSQQDVDAILNACQNNNIKVIPQINLLGHQSWASSVGKLLEVYPEFDETPNVTIPEKYEWPNDDGLYCKSYCPLHPEVHKVVFDLVDEITAAFKTDAFHAGMDEVFYIGMPECPRCNGKDKAELFAGEVTKIRNHLAQTGKRLWIWGDRLIDGKTTGLGMWEASMNTTYRAIDLIPKDVMICDWHYERPDPTAVYFAMNGFDVATCSWRKPEVALEQQQMLVELRDNATKEMQPRYRGMLHTSWTSASNFLDMFYEENPKEDNDATTFKALFSK
F. aequoris|peg.1157	peg	59540	62914	+	Outer membrane TonB-dependent transporter, utilization system for glycans and polysaccharides (PUL), SusC family		SusC		atgcaaaaaatagattggtttccctcgatattgggaaatattctaaacaagaaccggactatgaagctctcatttgttcttttggtattcgctcttttaaatgtaaatgcaaattcattctcacaaaataccaaaatagatttagatatagaaaatgagacggtacaaagcgtacttgaaaaaattgagtccaaaagcagctacaaatttttctataaaagtggagagataaacgagaatcggaagatatcgttaaaagtgaagaacaagaaagttgcagatatcctcgagatgatcttcaatgggcaacccgtaatctactccatggtcaagaaccaaattgttttaaaaagaacatcggacaaacccaaaagtaaggatgccgaggagaacaaggaa…	MQKIDWFPSILGNILNKNRTMKLSFVLLVFALLNVNANSFSQNTKIDLDIENETVQSVLEKIESKSSYKFFYKSGEINENRKISLKVKNKKVADILEMIFNGQPVIYSMVKNQIVLKRTSDKPKSKDAEENKEKRNIPLAIPVQYTVSGTITDNQGVPIPGANVVEKGTTNGVAADFDGNYSLQVSGPESILVFTSIGFASQEITVGQSTTIDVVMLEDSQALDEVVVVGYGTQKRRDITGSVASVDTEDIADIPMTSIEGGMVGRIPGLDVVASGTGPGASAQLQLRGQRSFTATNDPLIILDGSPYYGTLNDINPYDIESVDVLKDASSTAIYGARGANGVIIITTKRGTTGAPRFIFESYAGPIMAYGTIPYANGPQYAEIAREAYRAIGGYPEGG…
F. aequoris|peg.1158	peg	62925	64556	+	Cell surface glycan-binding lipoprotein, utilization system for glycans and polysaccharides (PUL), SusD family			SusD	atgaaaatgcttatcaataaaattacattatgtgttgttgccgccatattcttatgtggttgctcaacggatattctggatgaggagaaaatagtgtccccaccggtcaattcctacttcaagacagaaaagggttataaggatttggtgaactccaactatacctttacccgaagtctgtttgctgggggaaataattttgcaccactcgttttcttcggaaccgatctttggaccaacggatccgatggaacattcatagagttcaatgcctataattctggaatacagccggccaatccggttctgtggaatctttggtcccccttttaccaaggcattgcggcctgcaataccgcaatttcaagggcaggtgaagttgaggagatgacacaaagt…	MKMLINKITLCVVAAIFLCGCSTDILDEEKIVSPPVNSYFKTEKGYKDLVNSNYTFTRSLFAGGNNFAPLVFFGTDLWTNGSDGTFIEFNAYNSGIQPANPVLWNLWSPFYQGIAACNTAISRAGEVEEMTQSEVNQKVAESYFLRAWYYHILVMHFGGLPLITEEVTEVVTTATRASEAEVYAQIVSDLVFAEQNLPETQEEFGRVTKAAAQALLARVYLTLGQNDKAAEFAEKVINDHGLALLDDYSRLWDVDNRENSEVIWSIQFSQDQRLNGSGNAYFLYFTPRYDLQPGMTRALENDRPWPRFVATRYYFDLLASNRENDSRFAKSWKTAWIANNESTLPANMQIGDTAFIYVPWDVPDDEEAVLEQKYGVFDINDLYDGENPIGSRELFPHMR…
F. aequoris|peg.1226	peg	64599	63757	-	Glycosyltransferase	GT2			atgcaaatcagcattgttatcccggcccataatgaagcagcctatttaaaagactgtttggattcttttgtagcccaaacctatctacccaacgaagtcattgtggtggatgacaattcttctgatgccacttttgaaatcgcccaaggttttgctcaaaatcatccatggatcaaagtgtttcaacggaaatcagtggatgaacatatccccggcaaaaaagtggtggacacctttaactttgggctggcacaaacttctgattttgatcttatcggcaagttcgatgccgatattattttaccgcccgattatttcgaaatcatagtcaatcattttcaggccaactggaagctgggaatgtgctctggacttctctacatcaaaaaaggtaatgat…	MQISIVIPAHNEAAYLKDCLDSFVAQTYLPNEVIVVDDNSSDATFEIAQGFAQNHPWIKVFQRKSVDEHIPGKKVVDTFNFGLAQTSDFDLIGKFDADIILPPDYFEIIVNHFQANWKLGMCSGLLYIKKGNDWIYESIADKGHIRGPIKLYHKACFHKIGGLRTGIGWDTVDTLLAKYHDFETQTVQDLLVKHLRPTGHGYSSKNYQAKGEALYKMRYGIVLAKIAALKMAWQAKSPRLYIQMIFGFLNAFLRQKPYYVNKQEGRFIRKYRWEGIVSKL
F. aequoris|peg.1261	peg	98893	97244	-	Cell surface glycan-binding lipoprotein, utilization system for glycans and polysaccharides (PUL), SusD family			SusD	atgaaaaaaatagtaaaaatattgagtttagcactggcattcggaatggtattgttccaatcgtgcgagaccacagaattggatttgagaacggatccaaatgcattgtcaacagacaatgccgatcccaacttcttattgaatgggattcaggaaacatttattcgaatagtagaagattttggacgtacaggtggccaagttacccgtatcgaatatatgggatctagacagtatcgtactgcattttctccttcatcttttgatggcagatgggaagatgcctacaccgagattttgaccgatacttatgccatgtatacccttgctgaagcatcagaactgaattatcacataggaatgggtaaattcatggaagcttacaccatgtccatgttg…	MKKIVKILSLALAFGMVLFQSCETTELDLRTDPNALSTDNADPNFLLNGIQETFIRIVEDFGRTGGQVTRIEYMGSRQYRTAFSPSSFDGRWEDAYTEILTDTYAMYTLAEASELNYHIGMGKFMEAYTMSMLVDFLGDVPYSEANNGADNFNPSPDSGADIYANIETLLNEAIAAFNSGGVAPDNDFFYNGSASKWIKACNTLKLKIYITERLASSDAVSKFNSIISSGNYIQSVADDMQFTWGTNEVSPDTRHPAYGADYTTSGGGRYRSNSLIQYMMDTADPRMRYYFYRQNEFTPGSDGAEPSLETLECSLQTAPAHYAGFPFCTLTNGYWGRDHGNDEGIPPDGFLRTLVGVYPAGGAFDDNTFEGRVLGEGGGGAGITPVLLASTVDFWRAEV…
F. aequoris|peg.1262	peg	102165	98923	-	Outer membrane TonB-dependent transporter, utilization system for glycans and polysaccharides (PUL), SusC family		SusC		atgagaacaaaacttaatggattgttaacgctattattggcgtttgttgtgcatatatcctttgcacaagacaagacgattacaggtacagttacggatgccgacggcctccctctacctggggtcaacattgtcgttgaagggaccagcaacggtacccaaacagattttgatggaaactattcgatcagtgcaagtcaaggtcaaacattgctctttacctatataggtcaaaaacctgcaacaagagttgttggagcaggcagtgtggtcaatgttcagatggtggaagacacccaggcacttgaagaggtagtagtaaccgcacaaggtatcaagcgtgaaaagaaagcgcttggttatgcagtttcttctgttggtgccgatcagcttgagcag…	MRTKLNGLLTLLLAFVVHISFAQDKTITGTVTDADGLPLPGVNIVVEGTSNGTQTDFDGNYSISASQGQTLLFTYIGQKPATRVVGAGSVVNVQMVEDTQALEEVVVTAQGIKREKKALGYAVSSVGADQLEQKTEGDVGRILSGKASGVNITQQSGLSGSATNIVIRGYQSFSQNNQPLFIVDGVPFSSDTNAQGDFEDGNNGSSRFLDLDPNSIAEVNVLKGLSAATLYGEAGKNGVILITTKNGAAGGKPKKSEITVTSSLFFNQIASMPEYTMKYGNGFDQAFGWFFSNWGPSFEKEGRAGWGNAANFPGTYDLQSDGTILHPYSTAGSATGIPAAFPEYQGRRYAWKPYDSVGEFFKTGTVANLSINAGGSSDDGKVSYNATFGHLEDQGFTRG…
F. aequoris|peg.1298	peg	122676	124214	+	Glycogen synthase, ADP-glucose transglucosylase (EC 2.4.1.21)	GT5			atgaacaatttcctttttgtatccgcagaaaatgatgccttggaaaactgtaaggctggaggtatgggtgatgtggtgcgcgatgtgcccagacagatttcagagagaggtgacaaggtgcacgtaatcgtacccgcttattcaagactgcatcatgggggattgccgaaggccacattgaatttttcattgaggggattgaactatactgcagaactgtacgaggtaaaacccaaaaaggagtttccgaacattttccattatgttctgcatcatccagagatagaagcaggggacattgcccatatttaccataacgatcccgaagaaccgttttataccgatgccatcaaatacttcattttttgtaccgctgtggcagaggccatcaaaaaaggg…	MNNFLFVSAENDALENCKAGGMGDVVRDVPRQISERGDKVHVIVPAYSRLHHGGLPKATLNFSLRGLNYTAELYEVKPKKEFPNIFHYVLHHPEIEAGDIAHIYHNDPEEPFYTDAIKYFIFCTAVAEAIKKGAFGDLDVVHLHDWHTSLLLFLREYHQDYTNLKDIRFVYSIHNLAIQGIRPFDGNYSSVKNWFPNVPLDYQKLMDYRYQDCINLMAVGIRFADAVHTVSPSYKEDVLLPSSPPEFIGGEGLEKDLQQADAEGRLFGILNGCNYKNINKEKKGNIYRNTVKALFRWLQQEDKKYKADFLAHTGEKIMDYVEDRPKFIASSVARLTEQKFYFIMRSPEAFVEILKKLEKVDGIFMLLGTGAPEYEELFRKLSYKHKNFIFTNGQSEKLI…
F. aequoris|peg.1334	peg	160671	159445	-	Protein YzbB	GH171			atgcccattttatctaatctcaaaagtactgttttcttattgtttttggcgctttcttgttgcaagggccagcaaaaacaagctgatatcccaccatcggaggtaatttccactccttctgcagaaataaaagtagctgcaaaccgcacggaagtatacctgcccatgctacaaggcaagaaggtgggtattgtagcgaatcccaccagcgcaatttttcatgacaaagggtacacccacttggtggattctttggtttcacttggggttgatgtaaaaaaagtttttgccccggaacacggatttcgtggcactgccgatgctggggaacatgtgaaagatggtatggatgccaaaaccggggtacccatcatctccctttatggaaaaaaccgaaaa…	MPILSNLKSTVFLLFLALSCCKGQQKQADIPPSEVISTPSAEIKVAANRTEVYLPMLQGKKVGIVANPTSAIFHDKGYTHLVDSLVSLGVDVKKVFAPEHGFRGTADAGEHVKDGMDAKTGVPIISLYGKNRKPSKEQLDELDVVVFDIQDVGVRFYTFIATLQLVMEACAEHGTPIIVLDRPNPNGHYVDGPTMMKEHASYLGLQPIPLVYGMTMGEYAQMLNGEGWLENGNKADLTVIQLENYTHASEYHLPIRPSPNLPNDVSITLYPSLGLFEGTNVNAGRGTEFQFQRYGASFMDSTQYDFTYVPEPNFGSKHPKEEGKICYGKDLSQLPRMNEMTLRWVIDAYKNTMDKSKFFLTSGFTKHAGTPVLQQQIEAGLSEAEIKATWQDDLENFKK…
F. aequoris|peg.1346	peg	174785	177823	+	Putative glycosyl hydrolase of unknown function (DUF1680)	GH146			atgatgaaaagtagtaaaatagctatttggaccttatttgcttgtgtgatggttacgggtgtgctcaaggcccaatctggcaatcaaatattggatggcattggagaaacgggaatggttgcccgatatatcttcaatggcaatgccaaggattggtcccgaaacaaccttcatggcagaatttatggcccgaacgccaaatttgaggatgatgaaaaatttgacaaggtactttccttgccaagcgatgacaagacttttgtgtcccttccgggggaggctgtggagggagaagaatccctaagcatcactacatgggtgaatttccgctccgaccaagtgggtcagaccctttttgattttggaaaggattataggaaccatttttttgtggttcct…	MMKSSKIAIWTLFACVMVTGVLKAQSGNQILDGIGETGMVARYIFNGNAKDWSRNNLHGRIYGPNAKFEDDEKFDKVLSLPSDDKTFVSLPGEAVEGEESLSITTWVNFRSDQVGQTLFDFGKDYRNHFFVVPFGTKKKEGFQAQVIQNGKEKYTALSTDFKIEVNQWVHLAVVLDIPSKTMSIFINGKQVGKVDHMEMELGDLFTHENLMYIGRSITSNNPFLYAKIHDFRLYRIPLSEQQIGRILNTGEEVVKREKPEDELPQFESNQPQLYNSYLTGVSNVQGETTVGYLPRLPRFVKGTYKSGVQGPEVRVLWPSPTDNAEVKQPGIYEVIGKVAGTDFQPKAIITVKNDQTEVTPHQTLEAFSLEEVSLDFDALGKQTKFIENRDKFINTLAQT…
F. aequoris|peg.1385	peg	223082	221514	-	Cell surface glycan-binding lipoprotein, utilization system for glycans and polysaccharides (PUL), SusD family			SusD	atgagaaaaatattcaaatacataaccctatccattcttggatttggcgtaatctcatgttcagatgaaacccttctggatttgagcccgatcaacaacatatcgttgagcgatgccttttcatcaccgtcattgattgaaagttctgtgaacgggatgtacaatgccgctgcaataggccagtataactctacaaaccccaacggtggtcgtgggtatatctggggagcggcttttgttcaacaaggggacaacagaggtgaggatgttgtgaacactgcaacgttctatcagcttacctataccggaacctatgatccaaccactgcgaacaatgtttactattgggtagatggttaccgtttgatcaacagggccaatttggtcattgaaggggta…	MRKIFKYITLSILGFGVISCSDETLLDLSPINNISLSDAFSSPSLIESSVNGMYNAAAIGQYNSTNPNGGRGYIWGAAFVQQGDNRGEDVVNTATFYQLTYTGTYDPTTANNVYYWVDGYRLINRANLVIEGVTAAVEAGIITQDVANDYIGQAKFLRAITHFELLIYFARPYNFTAGANHPGVPYREVGIDTQAEIDSEILMGRNTVAECYQKVLQDLNDAESLITNTGLTKASRNAAIAFKTRVYLHMGNWDGVIAEGTKLNGSYTLEDSPNGPFLDSYGNSESIFSLTQAATQNPGVNAALASQYNRRRLVAISPIIWRDPSWLADDLRREDNSTETEVGTGMVFTAGGAKFTLKYKDGVNYTDASPVIRYAEVMLNMAEAQARKTSPDLVASLGL…
F. aequoris|peg.1386	peg	226199	223095	-	Outer membrane TonB-dependent transporter, utilization system for glycans and polysaccharides (PUL), SusC family		SusC		atgaaatcaaaatcaaaagtatttctcgcagtgctgatggcatttgtcgtgcatctttcttttgcgcaggacaaaatgattaccggcaccgttaccgaccagacaggattgcccctacctggcgtcaatgttataataaggggtactaccaacggcacccagaccgactttgatggtaagtatgcgctacaggcccaaacaggtcaagtccttatttattcctacttaggtcaaaaagaagtaagggtaaccgtaggtgcccagagtgtcattgacattcaaatggaagaggacgcacaagccttggaagaggttgtggtagtcggttatggtgtacaaaaaaggaaggaaatcaccggagccatagccagcgtatcgggtgcagatatacaaggactt…	MKSKSKVFLAVLMAFVVHLSFAQDKMITGTVTDQTGLPLPGVNVIIRGTTNGTQTDFDGKYALQAQTGQVLIYSYLGQKEVRVTVGAQSVIDIQMEEDAQALEEVVVVGYGVQKRKEITGAIASVSGADIQGLVTPSFESQLAGRAAGVQITSNTGIIGETPRIRIRGVASIGSGTYPLVVVDGIPIITGDVGGYASANGLGDINPNDIESFEILKDGAATAIYGSRAANGVILITTKKGKKGSTQVNYNVVTGFASPIKTFDLLNTSQFLEIANEKRTNRGQAPWAVGSDYDTDWQKAVLNSSALQMDHSLSINGGTDRTRYYLSLGFTDQDGVAVSNNMKRYSIRTNLEHEIVKWLSVGANVGVTRTEYNGLNTGGNSLSGNIFNATRQLPNTPIYD…
F. aequoris|peg.1396	peg	241828	240323	-	Trehalose synthase	GT4			ttgctatcttatagggaattcaactattcaccatacccttccatgcaaaaaatcaacgttaaacccggcgccaaaattgaagattataaggcgtacggctctctgtattcctcggtcctcgactttttggaacaagccaaggaacccatagcatccctaaaaggtaaaaccatttggatgattaattcaaccgccttgggcggtggtgttgccgagatgttgcccagccaaatgcgaattttacgggaactcggagtgtccattgagtggctcgtcatcgaggctagggaaaaagcattctttgatatcaccaaacgcatccacaatgccatacatggaagcggaaatggtatttttacggtagaggacagacaagtatacgaagctgtcaacagaaat…	MLSYREFNYSPYPSMQKINVKPGAKIEDYKAYGSLYSSVLDFLEQAKEPIASLKGKTIWMINSTALGGGVAEMLPSQMRILRELGVSIEWLVIEAREKAFFDITKRIHNAIHGSGNGIFTVEDRQVYEAVNRNNLPKALELINDGDIVVVHDPQPMPLASMIKKERKVSIIWRCHIGLEEDTEITDAVWEFLSPYTDDYDHFVFSLPAYVPKPLKKRTSIIPPAIDPLSHKNRELQLHKCIGILYQSGVLDDHKAILYDRYKYLVRKIMPDGSFDLLRADENLDLIYRPIVMEISRWDRLKGFKELMDAFIKMKLDNRKNGDPDSLEYKRIEMTLLVMGGPDPDFVSDDPEGQEVLNELTEAYKKVDRNLQKDIAILLLPLDNPKENALIVNALQRTSS…
F. aequoris|peg.1437	peg	280880	283957	+	Outer membrane TonB-dependent transporter, utilization system for glycans and polysaccharides (PUL), SusC family		SusC		atgttgaaaacccgattcttatgtttatccatggtattgttccttatggggatggtacatggtcaaagacaagtaacaggaactgttggggatgtcaatggaccgctgccaggagcaacggttttgctcaaaggaacagctgttggggtcaccaccgattttgatggcaattttgccattacccttcaagaggggcatgatactttggtttttagctacatcgggtaccaggccaaagaaatcattgtaggtcagcaatcggtattgcaagtgatcttggaagaaagcacccaatcgcttcaggaggtagtggtcacggcacaggggattaaaaaatcaaagaaagctttggggtatgccatcgccaatgtacaatccgaagaagtagaaaaacggcct…	MLKTRFLCLSMVLFLMGMVHGQRQVTGTVGDVNGPLPGATVLLKGTAVGVTTDFDGNFAITLQEGHDTLVFSYIGYQAKEIIVGQQSVLQVILEESTQSLQEVVVTAQGIKKSKKALGYAIANVQSEEVEKRPEADLARTLQGKVAGVSITPADGQTGSSSTIRIRGTVSLTGSNAPLIVVNNIPFNGLLRDIDPNDIESISILKGFNASVLYGSEGRNGVILIQTKSGSAKTGDASTTVTYSSTVYTNTVSQLPEFQNTYANGTEGIEFNQTIISNFGPAFSTLGEVPHPYATMADIFPEYADKTIKIAAKPNNVRNIFRLGIGTTHSLTLATTREKLGFNLSAGYTDEQGIIANNDLKRFNLSVGGKVQLMKKLNLSANLGYSTRKVNLVNDEDIFS…
F. aequoris|peg.1459	peg	10471	9071	-	hypothetical protein	GH158			atgagggccaatgaattgtacccctattgtgttaccataatttttaagggatttataatgaacatgaagcaacttttgccagtcctggcccttatggctctgtttctgggttgtaaagaaaaggtccatagtgaacagatagtaaatagcagttcaaaaagggaaaccgagggtccctcatccgtaacggtcactgaaaaacagggcggtttttccctgagtgttaatgggaaacctttttttattcatggggccggtttggaatttggaaacataaagtccttggccgagcatggaggaaatagttttaggacttggcgtactggcaatggacaacaatctggaaaggaagtattggatgaggccaagaaaaatgggttgatggtgaccatgggattg…	MRANELYPYCVTIIFKGFIMNMKQLLPVLALMALFLGCKEKVHSEQIVNSSSKRETEGPSSVTVTEKQGGFSLSVNGKPFFIHGAGLEFGNIKSLAEHGGNSFRTWRTGNGQQSGKEVLDEAKKNGLMVTMGLEMGSERHGFDYNDTDLVEAQKQRIREEVMSLKDHPALLIWCIGNELNLNYTNPKVWDAVNDIANMIHQIDGNHPTTTTLAGVSQREIDFVKQKCPQIDILSIQMYGDLPSLPRLLQEYQWDGPYMVTEWGATGHWEVPQTEWGAPLEENTTVKADNYLKRYQNGIAVDQEKCLGSYVFLWGNKQERTPTWYGIFLENGNETEAVDVMHYIWNGQWPANRSPKIVSFVLDGKTAQQNVHLKAGQEYASQLSLTEPDGDNLDFHWEIL…
F. aequoris|peg.1460	peg	12168	10483	-	hypothetical protein	GH16			atgaaaaaggccatattagcactaacatgggcaatcgctcttatcattataggatgccaggaggaagaacctaccttggatctcattgtggtgccgtctaatttatcggtttcaacacaggtaagtaccgatggttctggaatagtggtgtttactgccagtgcggacaacgcaatatcctataccttcaaattcagtgatggagacgttcaggtttcgcccaatggaaccgttaccaaacgatttactttggtgggattgaatacttataactattccgtagtggcttatggtactggtggggtaagttcatcggcatcatatcaagtggctgttgaaagtgatttctctgattatgaagccatggaattattgacgggcggggaattgaatgatgaa…	MKKAILALTWAIALIIIGCQEEEPTLDLIVVPSNLSVSTQVSTDGSGIVVFTASADNAISYTFKFSDGDVQVSPNGTVTKRFTLVGLNTYNYSVVAYGTGGVSSSASYQVAVESDFSDYEAMELLTGGELNDEGTVVSPSSKTWYLAAVEPGHLGVGATFAFLPDQFWYPAFYSANPFEKCDLEASSCFCDDELTFSLNATGNQLTYVQDNKGATFFNVGHQDVVGGPGAEDACFDFDTSGVSSVSLSPTTVDWSQVPDPAFSARGTVMNFTNDGFMGYYISTSTYEILNITATSMYVRAIDGNDPNLAWYLKFSTTPVSEQGDGGSEANFDTLVWSEEFNVDGAPDPSIWNYDLGTGDNGWGNNELQYYTDRPENIIQENGLLKITAKAESFNGSGYT…
F. aequoris|peg.1462	peg	15734	14283	-	Cell surface glycan-binding lipoprotein, utilization system for glycans and polysaccharides (PUL), SusD family			SusD	atgaaaaatagtcttgttgtactgctattgagcctgatcttatgggcttgtacagacagctttgttgatgtggattcgttcaatgaggataccgaaaacttcttcaattccgaggaggattaccaaagtgccctaattgccgcatacgatatgttgcagtctacctatttgaatgtcatgttgggagaaattgcttccgataacactttggccggtggtgaaagcgccacggatgtccctggaatccaagaagtggataatatgacacacactcctgtgaaccaacagttaagggatatttggagttggatgttcgctggggtaaatcgggccaattatgtgttggaatttaaggacaaaacagattttccaaacaaaaatgtagtacttgccgaggca…	MKNSLVVLLLSLILWACTDSFVDVDSFNEDTENFFNSEEDYQSALIAAYDMLQSTYLNVMLGEIASDNTLAGGESATDVPGIQEVDNMTHTPVNQQLRDIWSWMFAGVNRANYVLEFKDKTDFPNKNVVLAEATFLRAYYYFELVKWFGDVPLAVDQRLLFGDQNVVERTPASKVYAQIEQDLIYAASNLPEVQSEVGRATKGAAQALLGKVYLYQEKFEESAAVLQEVINSKNYDLLEDYSTMFENDNENNIESVFEVQYTDVEGAGFGCLQCSEGNVAVGFNGIRNYTGPVFESGFSFNVPTQEAYDAFEDGDLRRDVAILDIEAWAASNTGVSYNEGFEHTGYYNRKYIARKGDLNTGDANLTNPNNYRAIRYADVLLMAAEALNRGGIDDDTALL…
F. aequoris|peg.1463	peg	18807	15772	-	Outer membrane TonB-dependent transporter, utilization system for glycans and polysaccharides (PUL), SusC family		SusC		atgaagcatatcctatctattctgtttttgctattagcaataagtttcacatacggccaaaattccaccataacgggtatggtatacgatcagtctaccaatgaaccacttcccggagttaatgttgtggtgaaaaatacctccaacggaaccacaaccgactttgatggtaacttttccctttccaatgttggcataggggatgttctggttttctcctacatcagtttcaagaccactgaaattgaaatacgtaatcttaacgccatcacagtttacatgcaagaagacgtcagtgctctggatgaggttgtggtcattggatatggcacccagactaaaaaggaagtgacaggcgcagttgcggtcgttgggtcacagaccattgaggaactgaat…	MKHILSILFLLLAISFTYGQNSTITGMVYDQSTNEPLPGVNVVVKNTSNGTTTDFDGNFSLSNVGIGDVLVFSYISFKTTEIEIRNLNAITVYMQEDVSALDEVVVIGYGTQTKKEVTGAVAVVGSQTIEELNPTRIEQALQGQISGVNITSESGSPGSGSNIRIRGISTNGDNRPLILVDGNVIEDLSVLNPGDIESINVLKDATAGIYGVRAANGVVLITTKTGRKNSELKFSYDAYGGFQQTSRTIPVLNATEYAVLINEAFAANGQPNPYPNFAGLGTGTDWQDEVFQNAPIFNHNLTINGGSEKSTYSFGASLLTQDGIVGGNKANFKRYTTRVNFNTDLLENLKLTANLLYTGTERKTLSENAIGSVLFNALNNAPTFSVRDANGDYTLAEGL…
F. aequoris|peg.1471	peg	29568	26872	-	hypothetical protein	GH38			atgaaaaaaacgataagtcttttagcgctagtatactgttttataggaatcaattcaatagatgcccaagaaacgttgaagtgtgatggggagacctatgatttgctcaaatccctatcggaatccaaactttccaaaggaaatatcctgttgttcgtaaccacacatgaagacattgcttggttggatgaaccggagatatgcaagattgacagggatgaaaaatggttgacaccctatttggaaaaactgaaatccacaactgatttcaagatggatatagagcaatcctccatagtgatggaatacctacatcgtcacccggaagaaagggaaaatatcgtgaactttattgatcaaggacgaataggtatcgggggagcctacgtacagacttat…	MKKTISLLALVYCFIGINSIDAQETLKCDGETYDLLKSLSESKLSKGNILLFVTTHEDIAWLDEPEICKIDRDEKWLTPYLEKLKSTTDFKMDIEQSSIVMEYLHRHPEERENIVNFIDQGRIGIGGAYVQTYEGMYSGESLSRQFYFGKKWMEDSLNGYQAKTYYNVDVPGRTMQMPQLASKAGIDHFVFSRHIKGLFNWESPDGTKVTCYSPGNHYMDFYNLLGMEEPEGIKKMAKDAVDWYKVYNNKSQDHPVMPVMLNYEFIWNQKPVENLEPFIGRWNGIGYIESEGRKKLKVKLPKIVYSTADEFFAKVEKTTVPQKTIKGERPNMWVYIHGASHQKALKASREGDILMTQAEKFATANAMIEGSFKKYPERKLQNAWESKIYPDHGWGGKGG…
F. aequoris|peg.1482	peg	41788	38891	-	hypothetical protein	GH38			atgattgcacaatcaattatggcatcaaaaatcaaaaggaacttacatattttgtttgtaatgtggtgttgccatggctttggccagaccgatacaaacttgaccatggttgccatagaatatgtaaaaccttatgagtaccatcaacaaggaaaaaatctcgtaaccaaggccttcctagacctggaacgcccacgggatttcaaaggaattgttcttgaaaatggctatacctctaatttggaatttgaaaacggtaaagcatgggtgtggttaccggtttttgggaaaccacaaacaatgaagattgtggcctcaaagaaacatgcggtcaaagaacaattgtttaaacctctggtaacttcggattgggggtactttaaggagggaacgttccat…	MIAQSIMASKIKRNLHILFVMWCCHGFGQTDTNLTMVAIEYVKPYEYHQQGKNLVTKAFLDLERPRDFKGIVLENGYTSNLEFENGKAWVWLPVFGKPQTMKIVASKKHAVKEQLFKPLVTSDWGYFKEGTFHIISSSHQDIAWMDTPDYCRHERVNDIIAPALDIMKKDKEYRFGMEQALNLKEFIEEFPERKEEVIQRQKEGRFTWGATYNQPYEGMQTGEQLVREMYFGKRWIKDNFDGIVEETAFNTDVPGRTLQFPQILAKADVENLFVSRMREGFYEWYSPDGSSVLTYTPGNYGWAVIFYKLFEEDAIEAMHKIQNRVEMWSDYYKEHNLPPHFAIVISNDASGPANYGNLIKEWNNIVSTTGMAMPKIRHSTVSGFLSEIKRPGAKFEQLE…
F. aequoris|peg.1483	peg	43377	41884	-	Cell surface glycan-binding lipoprotein, utilization system for glycans and polysaccharides (PUL), SusD family			SusD	atgaaaaagtatgtaattattatatgtgtggttttgggcctggcttcctgtgaagattttttggaagaggatgcaaggagcatgcagaccaatgagaatttctatcagacggaggaggatattgaatcttccgtgaattcggtgtattcatttctttatgcgccatatgcccgttatggttttgatgattttccaagtgcaatgttggaaatggtcacaggccaatggaacaatgtatcccaatatcccgaaacagggttttactacaatttgaccaatacttcgggtagttcctatgtgaaaatattttgggaaagttgttacaagggtattgaatccgccaatttggtgatagacaatatagagggtgtcgattttctggataacggtgagaaaaac…	MKKYVIIICVVLGLASCEDFLEEDARSMQTNENFYQTEEDIESSVNSVYSFLYAPYARYGFDDFPSAMLEMVTGQWNNVSQYPETGFYYNLTNTSGSSYVKIFWESCYKGIESANLVIDNIEGVDFLDNGEKNSLLAEARFLRGYYYYLLVNIFGDVPLKLTSTVSPINDGLLPKTPIADIYDEAIVPDLIFAEENLKFATPVANGRASVGAAKTLLAKVYLSMAGHPLNRDNTMELARAKSLEVMDSGDFSLFQSDGSLTWFDKLNNADYDNLEEHIWDLNYNQPDYPNGFNIYFLPQGVVFTETAFFQFGGYYPDESFLDSYASEDLRGRNNMGFFYNSFTTGGETYDFPWAVYKFFDKGILQTAPNNGKNFPLLRYADVLLTYAEAQNEVDGNPNA…
F. aequoris|peg.1484	peg	46594	43388	-	Outer membrane TonB-dependent transporter, utilization system for glycans and polysaccharides (PUL), SusC family		SusC		atgctaaatcaattcgtatcctttaaaaagggaacttgtattttccttgcatacctttccatagggtttctgcaagggatttgggcggctgtgcccaaatcgttcctaggtcctttggactttaataatgcattaagtttagaaagagagcagggccgtgagggtcaacaggacatcactattagaggtactgtgaccgatagtgacggaaatcccttgccaggggcaagtgtagtggaaaaaggaacttccaatggtgttcagacggatttcgacgggaatttctccattaaggtggatgatggtgctgttttggtggtttcgtatttgggttacgtgacccaagagctgcccatggatggacagaccaatgttacaatcacccttcaagaggatgta…	MLNQFVSFKKGTCIFLAYLSIGFLQGIWAAVPKSFLGPLDFNNALSLEREQGREGQQDITIRGTVTDSDGNPLPGASVVEKGTSNGVQTDFDGNFSIKVDDGAVLVVSYLGYVTQELPMDGQTNVTITLQEDVASLDEVVIVGYGSVKRSDLTSAISTVSESELEERVTTNPLQSLQAKVPGLNIYNNNGNPGGDLSFNIRGFSSINGSNTPLILVDGVITNNINGYHPSDFASVSVLKDASATAIYGARGTNGVILFTTKKGKEGGFNVTYDGNLSIGVAAREIEMLDADGYMELFKRMWEYDPARGSYDEVIRPRLHDDYPLLFDENNDPIYNTNWQDEALRTAYSTHHHLSITNGTEKSRTGIFLGLNDEQGLFKSDYQKKATYRVNVEYDLSDWL…
F. aequoris|peg.1487	peg	48357	51530	+	hypothetical protein	CBM47			atgaaagtgattttacgattatgtatcagtttttgtttgattctttcggtctcctgccacaattataaaacagaagaattggtttcagtggagcaatcaatccccgatttgatcgactacaactttcatgtgcgtcccattctgtccgacaagtgcttcgcatgccacggccctgacaaatccaaacaggaggccgggttacgtttggatatccgcgaggaagccttaaatgaactcaaacaaacacccggaaattatgccattgtacccggaaaaccaggtaaaagtgttgtatttgagcgtatcatgtccgcagatcccgaaatggtaatgcccccgatcgaatcccatttggaacttacctcaagagaaaaggcaattttggccaaatggattgac…	MKVILRLCISFCLILSVSCHNYKTEELVSVEQSIPDLIDYNFHVRPILSDKCFACHGPDKSKQEAGLRLDIREEALNELKQTPGNYAIVPGKPGKSVVFERIMSADPEMVMPPIESHLELTSREKAILAKWIDQGAEYEEHWAFQLPKKQPVPDIKYPGEAYNEIDHFVLKKLRDEGLEFSLTANKENLLRRLSFDLTGLPPTLKELDQFISGQKSYEDMVDHYLASDSYGEKMATAWLDLARYADTHGYQDDGPRRMWPWRDWVINAYNDNMPYDQFIKWQLAGDKYPNPTLEQMIATGFNRNHLINVEGGIIAEEYRVEYVLDRTNTFGKAFLGLSFECARCHDHKYDPISQKDYYSTSYFFNSVDEMGQGQRDFPEVQPPSVLLTTEEKDKVLLFL…
F. aequoris|peg.1493	peg	59853	58207	-	Cell surface glycan-binding lipoprotein, utilization system for glycans and polysaccharides (PUL), SusD family			SusD	atgaagtatagaaaaataaatataatggttttggcaatcctcggaattgtcatgacttcttgtgatgaggattttttggagaccaagccaactgatgcgatttctgcatccgatgccttggccaatgaagaaaatatgcaactggtattaaatggactgcatcgtggtttgtactcccagtcccaaaccatattccctggaggagcaagtgaaagagcgaataaccatttttgggtacccatgggggataatatcagtggagaccttatacattccgcaaatgccaataatttaggttggcgtgatgtcatgcaatggaacgagcacacgattcctacgtcatttacaagtgaaatattgtggtatcatcggtacaatattattgcaggtgccaacctt…	MKYRKINIMVLAILGIVMTSCDEDFLETKPTDAISASDALANEENMQLVLNGLHRGLYSQSQTIFPGGASERANNHFWVPMGDNISGDLIHSANANNLGWRDVMQWNEHTIPTSFTSEILWYHRYNIIAGANLLINKGTDGSLVDSPMLNEILGQAYTYRAYAYLSLVQHYAKGYLIGNPSSDPGVPLLFSSESPFTSAPRSTVQEIYDQIQSDLNSAIAAFENGTGRPNGGPEVKSQLSIDVAYGLLARTALSKGDWQTAADAAIMARQNFPLMNEDDWLSGFNTNNLSEVIWGSNVLPAETTFFRSYFYLASNTFNGSQIRNNPKIADRRLVDAIPDSDYRKKVFIIDAPNTNSSAANGQGGFGNDPNYTDQDAFNARRAEINAAYGINTTYNLHPY…
F. aequoris|peg.1494	peg	62981	59865	-	Outer membrane TonB-dependent transporter, utilization system for glycans and polysaccharides (PUL), SusC family		SusC		atgtttagaaacatgattatttgtgtagggcttttgctgtgtgcattccagtcctatgcgcaacaaaaaacggtatccggacaagtgactgatggttcgggtcaaccgctgccgggagtttcggtactagtagtgggtacgaccacgggaacccaaacagattttgatgggaattacactattggtgttgcacagggtggtgtgcttcggtttagttacatcgggcaaaagaccgtggaaagaacagtaggtacctccaataccatcgatgtccaaatggaggaggatgcccaagctcttgatgaggtaattgttaccgcttatggaacaagtacaaaggaggcttttaccggttctgcaagtatcgtaggtgcagaagatttagccattaggaacgta…	MFRNMIICVGLLLCAFQSYAQQKTVSGQVTDGSGQPLPGVSVLVVGTTTGTQTDFDGNYTIGVAQGGVLRFSYIGQKTVERTVGTSNTIDVQMEEDAQALDEVIVTAYGTSTKEAFTGSASIVGAEDLAIRNVTSPVAALEGKATGVQFISSRGPGSSPGIVIRGVGTLNGDTNPLFIVDGVQYEGSLNTINQEDIASFTILKDAASTSLYGSRAANGVVIITTKSGRKEGVQVNASMQYGLVSTAIPFYPEVTPGQYYETMWEALKNSSAGGGDPAFASANINNALGYNPFDVPNDQIVGTDGRLNSNANVIYQSLDWYDVMSRTGVRQNYNVNVSGGGDDHKVFFSASYLDEESFVIKSKFDRITTRLNAEFDVNDNLTLGGSANIAITEATAPSSA…
F. aequoris|peg.1504	peg	71633	70182	-	Cell surface glycan-binding lipoprotein, utilization system for glycans and polysaccharides (PUL), SusD family			SusD	atgaaaaaatatatcattacaggattgataggacttgtcctttgttcttcatgctccaaggatgagaaattatctgaattgaacaatgacccgaagaacccaacggccaatgtaccggatgagctcttcttttcgaatgcacaacgcaatttggtggacataaattcctccattagtatcaacaacaatatatttcgatttttgacccaatatgtgtcatccccaatttatacacaacagagtcagtataattttcagagtcgaactattcccagtaattattggagaaccttgtatcgggatgtgttgatagattttgaaactgcaaaacaggagcttgaagctcctggtgcttatgtttctcccacagaattgaaaatcaaggacaacagatgggcg…	MKKYIITGLIGLVLCSSCSKDEKLSELNNDPKNPTANVPDELFFSNAQRNLVDINSSISINNNIFRFLTQYVSSPIYTQQSQYNFQSRTIPSNYWRTLYRDVLIDFETAKQELEAPGAYVSPTELKIKDNRWAIIELLESYTIGQLVDAFGDVPYSEALDGENLTPKYDDASTIYMDLVSRIDNALSALDSGYDSFGGADLIYGGDTGKWIKFGNSLKFKLAMTLSDVDESMAKTLAEEASSFVFQSNEDNAVLLYADAPPANNPLWNDLVLSGRSDYFMANTIVDALNDLEDPRRDIFFSNAIDGEFVGGEYGAGGDFDTTSHFGDLFSEPDLPGNIMDYSEIMFLMADAAARGFNVGGTPDAFYNEAIRASFTYWGLTDEEAALYLAKPEVAYATAE…
F. aequoris|peg.1505	peg	74913	71644	-	Outer membrane TonB-dependent transporter, utilization system for glycans and polysaccharides (PUL), SusC family		SusC		atgaaattcaaaaatttcagaaatgccttgttgctatttatgttggccattggaatggcccgcgggcaacagaaaacggtatcaggtaatgttacggatcaaagcggagcccctttacccggggtctcaatcgttttggttgggaccactgtgggaacccaatcggattttgatggaaacttttcaattcaagccagtacgggccaggaacttaggttcagctatattggctttgcgaccaagagtctcaaagttgggaactcgaacatcatcgatgttgtcctcagtgagtccaatgagcaattggatgaagtagtggtcaccgcattggggatttccagggaaaagaaatccttggggtatgccaccaccgaactcgagggggatcaggtcaatgtg…	MKFKNFRNALLLFMLAIGMARGQQKTVSGNVTDQSGAPLPGVSIVLVGTTVGTQSDFDGNFSIQASTGQELRFSYIGFATKSLKVGNSNIIDVVLSESNEQLDEVVVTALGISREKKSLGYATTELEGDQVNVPGENNVINSLSGKAAGVNITRNNNLGGSTNVIIRGVTSINGDNQALFVVDGVPINNQPGNLDVTYGNGNNDVGGGRGGYDYGNPVSDIDPSTIESVNILKGAAATALYGSRAANGAIIITTKRGQEGENLGITVNSGITVSRMDKSTFMKYQKEYGQGYFGDLTTESGSFIGGFRTTLDLDGDGTIDPLPRYNDDASFGPRFDPNLNVFHWNALVEELPTYLQKAPWVAAENDPSTFFRTAFSYNNSISLAGSNEKSDFRTTYSNS…
F. aequoris|peg.1644	peg	2276	939	-	alpha-L-fucosidase (EC 3.2.1.51)	GH29			atgaaaaccaaccgaacactttccttttttctactcctattcaccacgctatcatttggtcaaggtcaaaaagattatgaacccaccaaagaaaatctagaagctcgaaagtggttccaacaggccaagttcgggatgttcatccactggggtgtctacagcattttgggagatggtgagtgggtgatgaacaaccaaaatattccgatacaggcttatgaaaaactacccactttttttaatccgaccggctttgatgccgaggcatgggtgaaaatggccaaggatgccggcatgaaatatatcaccatcaccagtaggcaccatgacgggttttccatgttcgacacgaaagccaataattatgacattgtcgacagtactccctacggaaaggat…	MKTNRTLSFFLLLFTTLSFGQGQKDYEPTKENLEARKWFQQAKFGMFIHWGVYSILGDGEWVMNNQNIPIQAYEKLPTFFNPTGFDAEAWVKMAKDAGMKYITITSRHHDGFSMFDTKANNYDIVDSTPYGKDVLKQLADACHKEGIKLFFYYSLLDWHNDDYYPRGRTGNDIAGRGAGEWDKYIAFMKAQLTELLTNYGEIAGIWFDGHWDQKLWDGKRFGALQVDWHYDEIYTLIHELQPQCLIGNNHHLAPIEGEDFQMFEKDLPGKNTTGFGTSASDVGQLPMEVCETINGSWGFNLQDRQHKSKEELIHYIVKAAGYGSNLLLNVGPMPNGKIQEEHQRSLEEMGAWMRTNGPTIYGTMAGPFLPNDKFATTRKGNTIFLHILDGSQKVFLEDF…
F. aequoris|peg.1650	peg	7686	10892	+	Outer membrane TonB-dependent transporter, utilization system for glycans and polysaccharides (PUL), SusC family		SusC		atgaaaaaaccttttttcaagagaattatttttttggctgctgtactttgcatgggttttgcacaggcccagaccgtaacgggtacggtatccgatgaaacgggacccttaccgggcgccaacgttctggtcaagggaaccacaaatggaacccagacagactttgatggaaactacagtatcaatgcacctggtgatgcaactttggtgatcagctatattggatacaggacggtagaagtcccaatcaataaccaaagcacgatcaatgtaatcctagaggaggatgccaaccggttggatgagattgtagtaacgggttatggatcgcaggccaaaaaggacctgacaggtgcggtcaccgtggtaaacactgatgaacttaaatcagtgcccgcg…	MKKPFFKRIIFLAAVLCMGFAQAQTVTGTVSDETGPLPGANVLVKGTTNGTQTDFDGNYSINAPGDATLVISYIGYRTVEVPINNQSTINVILEEDANRLDEIVVTGYGSQAKKDLTGAVTVVNTDELKSVPATTFSQQLQGRAAGVTIVNDARPGGEATVRIRGFGTLGNNDPLYIIDGVPSQRQSNLNPNDIESLQVLKDASSASIYGSRAANGVIIITTKKGKMGKPTITYNTYYGIQSPAKDAESLNAEELGRYLYLADLYAGKTPSHGQYTFGPNGEVTIPDYVFPSGANEGDPGTDPSLYALEPGNIYAITRSADTNWWDAVTRSAPIQSHNISASGATESARYAFSLGYFSQESIIKFASYDRVSLRANTEFRTLNKKLTIGENFTTSFDNL…
F. aequoris|peg.1651	peg	10915	12669	+	Cell surface glycan-binding lipoprotein, utilization system for glycans and polysaccharides (PUL), SusD family			SusD	atgaaaaagataatatcgactttacttggaacacttggcttgcttgctttggtactgagttgtaataacgattttttggacagacaaccacagggtcagttcagtgaagcggatgttgctacattggatggtgtcaacggtcttctgctcggtgcctataaaatggtgaacggtaatggtttggaaggtcaaacttggcataacgacatgcaaaactgggtgttcaatttggcctctgacgatgctttgaaaggaacggatgctggtgaccagccagagcaatccttcattgaggcatatgacttccaatcgttcaatgttcacattagggacaaatggagaggactttataaaggagttgccgccgcaaacaatgtcatcaaaactttggaaaaagtg…	MKKIISTLLGTLGLLALVLSCNNDFLDRQPQGQFSEADVATLDGVNGLLLGAYKMVNGNGLEGQTWHNDMQNWVFNLASDDALKGTDAGDQPEQSFIEAYDFQSFNVHIRDKWRGLYKGVAAANNVIKTLEKVEDASDEQRQQIIAEARFLRGLFHFEARKMWRMPTYISEENFDLNDLESTKVPNDREIWPFIEADFAAAAAVLPETQSEVGRPTSWAAKAFLAKAKMYQGWNSDGSANTAKLQEAKPILEDILNNGPFTLMDKFEDNFLVATRNNSESIFEVQYAISSATGDASNVGVGLAHPYIDPWGCCGFYQVSQNLVNAFKTEGGLPMLDTFDDEDVPSTVDPVTTLSTYDGPLDPRIDHSVGRPGILYKGFKIYQTDFVRDLTYAGPFFSMK…
F. aequoris|peg.1657	peg	19653	20717	+	putative cellulase family	GH5			atgaaaatcaaaagcttattgattgcggctctttttatggcttcaggcttccttgttgcccaatccggtccatctcaaagatggtccatagaaaaggctgagaaatggtatgctcaatacaaatggctcaatggtgctgattttatcccaagtacggccatcaatcaattggagatgtggcaagaggatacttttgatcctgagaccataaatagggagttgggctatgcccatggtattggcatgaatgtgatgagggtatatctccatagtttggcatacaagcaagatccaaaaggttttaagaaaagaatggaccagtatttggatatttcagatagtaagggaatcaagaccatgttcgtcatctttgatgatgtatgggggaaagagcccaag…	MKIKSLLIAALFMASGFLVAQSGPSQRWSIEKAEKWYAQYKWLNGADFIPSTAINQLEMWQEDTFDPETINRELGYAHGIGMNVMRVYLHSLAYKQDPKGFKKRMDQYLDISDSKGIKTMFVIFDDVWGKEPKTGKQPEPITGTHNSGWMQDPGDPASKDKANFPFLETYVKDILTTFKDDKRVLLWDLYNEPGNSGKINDSMPLLEAVFSWAREINPSQPISAGIWSWGLVDLNAFQALHSDIITYHHYGNPQDHKLIIELLRTHGRPMICTEYMARTRNSRFSNIMPMLKEENIGAINWGLVKGKTNTIYQWDTPIDSGEEPVEWFHDIFRKDGTPYRQDEVDLIKKLNGKK
F. aequoris|peg.1664	peg	30362	29310	-	endo-1,4-beta-xylanase D precursor	GH43			atgaattcaaacctaaaagttcgaccaatagcttttatcctatccatctcgttgatattaacgatgggctgtaaatcttttcagaacaccgcaatggcacaaacttccggcaaccctatttttgaaggttggtatgccgatccagagggcgtggtttttgggaaagaatattggatctatcctactttttcggccaagtatacggaccaagtatttttggatgcgttttcatccaaagatctggttaattgggaaaaacattcccgcgttttggatacgagcattgttaaatgggcaaagcaggccatttgggccccagcagccatagaaaaagatggaaagtattttcttttcttttctgccaacgatgtgcaacggcctggcggacctatgtgggat…	MNSNLKVRPIAFILSISLILTMGCKSFQNTAMAQTSGNPIFEGWYADPEGVVFGKEYWIYPTFSAKYTDQVFLDAFSSKDLVNWEKHSRVLDTSIVKWAKQAIWAPAAIEKDGKYFLFFSANDVQRPGGPMWDTENDINHYGGIGIAVAESPSGPFRDYLEKPLVSDFYNDAQPIDQFVFKDVDGTHYFFYGGWSHCNMGILNDDFTGFIPFEDGEIFKEITPEGYVEGPLMFLRNNTYYLMWSEGGWTNDTYKVAYAMGNSPRGPFKRIGTILEADRSIATGAGHNSVIQVPGTDDWYMIYHRRPIPNLDRDHRVVCIDKMEFNADGTIKNIIMTFDGVAPQLISTSKK
F. aequoris|peg.1727	peg	85881	89381	+	Outer membrane TonB-dependent transporter, utilization system for glycans and polysaccharides (PUL), SusC family		SusC		atgaaaaattacatcaagcgcactctgccttgtttaactaacaacctgtcgttaaccgtgaaactgaccgtttttctttttatagtttcatttttctcgacacatgccaattcctattcccagaaaaccagactttcattggccatggataatgtggagattgcgcaagtgttcgagcaaatcgaatctgtgtcggagttcaagttcttttacgacaacaaaaaaatcgatacacaccgaaaggtttcggtatcggcagaccaaaaactgatcacggaaatcttagatcagttatttaagggcaccaacgtcctctatgtcttcaacaaacaacagattgtgttgaagcttagacccaaccttatggatgacccgacaaaagcgggatattccgatgca…	MKNYIKRTLPCLTNNLSLTVKLTVFLFIVSFFSTHANSYSQKTRLSLAMDNVEIAQVFEQIESVSEFKFFYDNKKIDTHRKVSVSADQKLITEILDQLFKGTNVLYVFNKQQIVLKLRPNLMDDPTKAGYSDAKALQNTISGKVTDANGAPIPGASVVEKGTTNGVAADFDGLYQITVQNPNAILVVSSIGFAKKEVPVGGSTVLNVVLQEDTQNLNEVVVTALGIKQETKKLGYSVAQVDADEVNVNRSSNFMNTLQGKVAGVNISSLSTGPGGSSKVRIRGQSSISGTNNPLIVVNGVPIDNTTFGTSPGSTSTEVGTNSGGVFSDGGDGFSSINPDDIESMTILKGATGAALYGSRAKDGVIMITTKSRGSGDGLGITYNLNVTNHTPLDFTDYQY…
F. aequoris|peg.1728	peg	89392	90921	+	Cell surface glycan-binding lipoprotein, utilization system for glycans and polysaccharides (PUL), SusD family			SusD	atgaaagacaataaaaagatcatagcaacaatgctcatggttgtgttcctctttattggttgtgagaaggatttcgatgaaataaacaccaattcagtagaccctaccagtgaaagcgtcgacccgacctttttgttgaacaatgccatcataggtttgtccttttccaacggacaggtcatctatgatatgggtatcgtacaacagatggtaaccccgaactctgggattttgacaggtgccaactacaaccaggataaccgtagtgcaaccgaactgcaatggaccgattactatgagaacgtgatcaaacatactggtgatttgattgcccaattggccgataaaccggaaaggagcaatcttttgcacatggccacgattgtacagtcctatgct…	MKDNKKIIATMLMVVFLFIGCEKDFDEINTNSVDPTSESVDPTFLLNNAIIGLSFSNGQVIYDMGIVQQMVTPNSGILTGANYNQDNRSATELQWTDYYENVIKHTGDLIAQLADKPERSNLLHMATIVQSYAFMVLTDTYGDVPYSEAGKGFSDQIVLPKYDSQEFIYTDMIAQLKAAVEGFSDAAEDEDGEVMYAGNLDQWRKLGYSLLLRIGMRLVKVDAQLAQETVQYAFNGGVLESNDDNFVVRHDNNFNNPIGSYLNGSEANNFYLTGYFVDYLSSNSDPRLASIAVRYVGAASGAEQTEDNASTDPADQIGMPVGYDNVSIDPVVADLGLESFYAFSQVDRSRMVTISSPQFLLTYSQTQLLLAEAAERGWVTGDPQDYFEAGIRANMEQMA…
F. aequoris|peg.1756	peg	25189	26811	+	Maltodextrin glucosidase (EC 3.2.1.20)	GH31			atgaaattgaccataacaacttttgcagtactgaccctgaccatgttcaacacgtactcccaaaatggggataagcttgatctggacattatgaaaggtgaatattggtggggtggcctaagcactgaagggcacaatacaccatatgatgtcaattctgaggtaagtcatgaccaatgggccaatgatgaaggcaatcaagcccaacccatcctgctttccaataagggcaggtatgtttggtccaataccccaattaaatatgtctttgataaaggccacattcagataacgaccagggttggtgaaattcagtttggcagtgctggtaagaatttacgcgatgcataccaatatgtggcgcaaaacttcttcgctccaaatgggaagattccggaa…	MKLTITTFAVLTLTMFNTYSQNGDKLDLDIMKGEYWWGGLSTEGHNTPYDVNSEVSHDQWANDEGNQAQPILLSNKGRYVWSNTPIKYVFDKGHIQITTRVGEIQFGSAGKNLRDAYQYVAQNFFAPNGKIPEEKLFTHPQYNTWIELIYDQNEEDILKYAQGILDNGYPPGVLMIDDNWQEDYGTWNFSPRRFKDPKAMIEKLHDMGFLVMLWVCPFVSPDSEVFRYLAKEGMLLQAPQETQEVQWKNTQDTAAIIRWWNGASACLDLTNPKTNTWFKEQLNHLVDEYGVDGFKFDAGDAQFYENGIVSFESVLPNDHTALYAKFGLDYPLNEYRASWRMAGLPLAQRLRDKGHNWEDLQKLIPDQMSQSLMGYAYTCPDMIGGGEYGSFIDLASMDE…
F. aequoris|peg.1761	peg	33212	31860	-	Oxidoreductase, Gfo/Idh/MocA family	GH109			atggattctagaagagattttataaaaaaaaccgcagtattgggagcaggagtatcggtagttccaagttttgtttttggggcttccccgaacatgaccaaactgaacattggtatgatcggtgtgggtcttagaggaacaaatcatttggaaaaccttttgctaagggatgatgtgaatataatcgccgtttgtgacatagatccaagcagaacaaaacttgcggttgaaaaagtaacggaaaagggtggtcgaaaacctttggtcttcggcaaagatgaacatgactataaaaatcttctggccctggacaatatagatgccgtgattattgccaccccgtggttatggcatacccgcatggccaaagatgcaatgcgggcagggaaatacacaggc…	MDSRRDFIKKTAVLGAGVSVVPSFVFGASPNMTKLNIGMIGVGLRGTNHLENLLLRDDVNIIAVCDIDPSRTKLAVEKVTEKGGRKPLVFGKDEHDYKNLLALDNIDAVIIATPWLWHTRMAKDAMRAGKYTGLEVSAANTLEECWDLVNTHEETGTHMMILENVNYRRDILAILNMVRQNVFGELVHFRCGYQHDLREVKFNNGKQPYGGGVEFGEKAISEARWRTQHSVTRNADLYPTHGVGPIAAMCDINRGNRFLSLTSHATKSVGLHNYIVKNGGEDHPNASVKFKLGDIVTSTIETANGETIIVTHDTNLPRPYSLGFRVQGANGLWEVDGNRIHIAGVTEAHHWDSADKWLEKYDHPLWKKYGELATGAGHGGMDFFVINAFVESAKLGVAP…
F. aequoris|peg.1762	peg	34744	33272	-	Cell surface glycan-binding lipoprotein, utilization system for glycans and polysaccharides (PUL), SusD family			SusD	atgaaaaatgtaaaactaatactgctagggttactgataagcacaatgtttgggtgtgacccagaactggaatccataaattatgatgagatcaacccagctatttttccggcttccgaggcagacgtggaagctcttgtggtagcggcctactatccattaaggggctcctggtggaatgggatacacaccacatcggaacgggggatcatgttcgtcaatgatgctaccacggaaatccttcagggaaactttggggtacaacaattggcaacattaagcagctacatccctactagtgagggagttaccagattttatgacgatttttacaacaggatcagttccaacaccttgagtatcgatcgattggaaaattccaccgttaatgaaaacatc…	MKNVKLILLGLLISTMFGCDPELESINYDEINPAIFPASEADVEALVVAAYYPLRGSWWNGIHTTSERGIMFVNDATTEILQGNFGVQQLATLSSYIPTSEGVTRFYDDFYNRISSNTLSIDRLENSTVNENIKKRGIAELKCARAFLSYELFDMYGPIVVAPLEVLQNPLIETPLARLSHDEMVSFIEKDLLDAAADLPSPSEAAYGRFSQGFARMLLIRLYLHEKRWADVEAQANAIMAMNYYELTDDYVDMFSTESQADNKEVMFAVPADYAGTSENQWQMMVLPSNYPVRGGWATIQSSWMFYDSFESNDVRKTNLIAEYTGTDGVTYNRSNPGNVMQMGPLPLKISEDADRNTALTTVDIILYRYADVILSKAEAIANKNNAPNQEAIDLVNVI…
F. aequoris|peg.1763	peg	38062	34757	-	Outer membrane TonB-dependent transporter, utilization system for glycans and polysaccharides (PUL), SusC family		SusC		atgaaaaaaaatatgaaactactcagaggaaagggtgttgggttcttttttgatttgaaaataaagctgaccgttttagcgatgttggttttctttttcaatgtaaaagcagaaacctattcaccaaatgagaactccgtaattgagactgctcagcctcaagatagagtgattacgggtactgttacagatgaaatgggggttccgctacccggggccaccgtgtttgtgaaaggtaccaccacaggtacctcaacagattttgatggaaattatagcttgaccataaaaggcggggcgaccactattgtgttttcctatattggttatataccccaagagaaatcgataggcaatgactcggtcatcaatgcctctatggtacctgacaataccttg…	MKKNMKLLRGKGVGFFFDLKIKLTVLAMLVFFFNVKAETYSPNENSVIETAQPQDRVITGTVTDEMGVPLPGATVFVKGTTTGTSTDFDGNYSLTIKGGATTIVFSYIGYIPQEKSIGNDSVINASMVPDNTLLDEVVVVGYGTQRRKDIAGAISTVETKELVLSSSPSIGDVLRGKVSGLQITQNSAQPGGGLNFQIRGAGSINASNQPLIVVDGFPITDFQQPGTGNRYSGGTQSILNSFNPNDIESISVLKDASATSIYGARAANGVILITTKKGVSGKVEVSYSSSLSLQAYNDNFDVLSLQEWMKLRNDAAYENWLFQNRVEPYSSGNTSSRTLEEAIANPVNGVAFTRFYSDDQINNAGQSTNWLGLVTRDGSTQQHNLSLRGGTETTRYFLS…
F. aequoris|peg.1767	peg	42158	41394	-	hypothetical protein	CE14			atgctatccgttcagcatgaacttcatggtcaaaaacctcttgaaggcaaggtattgatggctatttttgcacaccccgatgatgagggaaccgttgcccccattcttgccaaatattccagggaaggtgcccaaatacatctggtcacggtaactgacggcaggtacggttccaacgaattcaataaccatatggaaggtgatacattggttgctatacggagagaggaattaaaatgttccgcagcaattttaggggccaaacttcgccatctggattatcatgatcaattaagggccgcggaaggctatgatggccatataccccaagcacgaggaatcataaaggacttgaatgccattattgaggaagtaaaacccgatgttttgattacctgg…	MLSVQHELHGQKPLEGKVLMAIFAHPDDEGTVAPILAKYSREGAQIHLVTVTDGRYGSNEFNNHMEGDTLVAIRREELKCSAAILGAKLRHLDYHDQLRAAEGYDGHIPQARGIIKDLNAIIEEVKPDVLITWGPDGWSNHMDHRLVGASVTQVYLSKNWEKPMSLYFCGVPSDLIENPEERMLHGLERKYLTTKVAFTDEDLDKAYLSHKCHKSQINPETTKEDLKKNWYKNSMFIYLRKFEGPKETSDTVFD
F. aequoris|peg.1779	peg	50865	51938	+	FIG00654810: hypothetical protein	CBM9			atgcaaattatagcaaaaagggtggtttttgtacttgggctcatggcccattttgtggctatgtcccagaaaacgaccgtacccaagtccatagtggtatacaagacccaagagtctataaatgtggatggtatggcaaaagaagcagcttggggaaatgccatgatatccgatggttttatggatattgaaggagttacggtaccgacctaccggaccaatgtgcgaatgctatgggatgaggaatacctttacttttttgcggaattggaagagccacatgtgtgggccaccttggatcaaagggataccgtgattttctacaataacgattttgagattttcatcgaccccgatggagatacccataactactatgaattcgaaatgaatgcccta…	MQIIAKRVVFVLGLMAHFVAMSQKTTVPKSIVVYKTQESINVDGMAKEAAWGNAMISDGFMDIEGVTVPTYRTNVRMLWDEEYLYFFAELEEPHVWATLDQRDTVIFYNNDFEIFIDPDGDTHNYYEFEMNALNTVWDLLLVKPYREQGPIVDSWDILGLKTAVKVNGTLNDPSDVDKGWNVEIAMPWSVLTETSESNEVPKGKFWRINFSRVNWDFQLENGKYGRKKDSDGKYLPEHNWVWSPQGVINMHEPEHWGYAYFSPRVAGNHDEFSIPRDEEIRWMLYRFYREQKKFFAKNGMYASKLEDLGEEPILSDGTKIELEMELHRTGWNIWAKSPFTGILYTIREDGKYQHNIN
F. aequoris|peg.1781	peg	53494	56589	+	Outer membrane TonB-dependent transporter, utilization system for glycans and polysaccharides (PUL), SusC family		SusC		atgattcaaaaacttaagtatgtatttgtttttgccatattgttttccgtacaggcggcaatggcacaaacagttaccgggacggtttctgatggaacggggacaccgcttccaggagtcaacattgttgaaaaaggaaccagcaacggagtcacttccgatttcgacgggaactatagcattactgtttcggacagcaatgctattttggtattttcctatttgggattcaagcctttcgaggcttccatatccggtaggagtaccatcagtgtttccttggaagaggatacgcagctcttggacgaggtggtagtaaccgccttgggcatcagtagggagaaaaaatccctgggatatgccgtgaccgaggtagaatctgaacagatcaacacggta…	MIQKLKYVFVFAILFSVQAAMAQTVTGTVSDGTGTPLPGVNIVEKGTSNGVTSDFDGNYSITVSDSNAILVFSYLGFKPFEASISGRSTISVSLEEDTQLLDEVVVTALGISREKKSLGYAVTEVESEQINTVKDYNVANSLVGKVAGLVVNQSGGVGSGSRIVLRGNNSITGNNQALIVVDGIPIDMSGTESGGSVYSSSVTGGGITDLNPEDIESVSVLKGPNAAALYGSRAASGVLLITTKKGTKGKGLGISFNSNVTLENPMFLPEYQNQYGQGSNGTPYADLAGMGTASWGSRMDGSQQLYYTGNTKAYSAQPNNVEDYFETGEKLINSISLDKGGDDYSMRFSYTNNYTTSIIPNSKLQSHNFNLRTLVDISDKLSFDGKATYFTQDLTNRVN…
F. aequoris|peg.1783	peg	58448	59902	+	alpha-L-fucosidase (EC 3.2.1.51)	GH29			atgcaccgatatttccaattgttttttgcctttttgattttggctggaacagcttgtaaggataagggcaaagtaccccctcctcagccattgggtccgttacctaccagtgatcaattggcatggcatcagatggaactcaatgcgtttgtacatttttccataaacaccttcacggacagggaatggggttatggggatgaatccccggacctttttgatccatctggatttaatgcagaccaatggatggccactttaaaggaagcgggttttaagggcatcatattaacggccaaacatcatgatggttttgcactttggccaaccgcttataccgatcattcagttgccaacagtccatttaacaaaggaaatggtgatgtggtcaaggaagtt…	MHRYFQLFFAFLILAGTACKDKGKVPPPQPLGPLPTSDQLAWHQMELNAFVHFSINTFTDREWGYGDESPDLFDPSGFNADQWMATLKEAGFKGIILTAKHHDGFALWPTAYTDHSVANSPFNKGNGDVVKEVSEAAARYGLKFGVYLSPWDRNGSDYGQASYVQYYRNQLKELFTGYGPIFEMWFDGANGGDGFYGGAREKRAIDGEHYYDWPNTLKIVDSMQPNVLFFSDAGPDIRWVGNERGIAGETNWNTITPDTLYAGKAGIEDLLQQGTKGGSHWIPAEVDVSIRPGWFYHQAQDSLVRSAENLFQLYLTSVGRGSNLLLNVPPDRRGLFHEKDVASLQGFKRILDSVFNKNIATDSRVTASSFRGNDETYAPTRMIDNDEDTYWSTDNGVTQ…
F. aequoris|peg.1785	peg	60074	62749	+	alpha-rhamnosidase	GH78			atgttcagattgatatacctatgcattttaggggctatctttttaaactcatgttccccagatagggactcaattactacaacagatttgagggttgagcatgtggacgctcccttgggattggatactccagagcccaggttttcgtggagggttgattcaagaaaatctgttcgggaacaaagaggataccacatttctgtggataccgattcaatggcggttgccaaaggaaaggggatctattggaatgagcaaagggaatcggacactacattgctggtatatgatggtaaaccactacaaccttttactaaatattattggggggttcaggtttcatccgatgacgatagcgtgagtggtgtgagtgtctcatcctttgagaccgggacgatg…	MFRLIYLCILGAIFLNSCSPDRDSITTTDLRVEHVDAPLGLDTPEPRFSWRVDSRKSVREQRGYHISVDTDSMAVAKGKGIYWNEQRESDTTLLVYDGKPLQPFTKYYWGVQVSSDDDSVSGVSVSSFETGTMDVTNWEGSWITDVEDVDLKPAPYFRREFIPKKRVVKARAYVTAAGLYELYMNGQKVGNHWLEPIYTRFDRRNLYVTHDVTAFFKEDKVAIGVLLGNGWYNHQSTAVWNFHQAGWRNRPRFLMNIRIWYADGTNEVFGTDGSWKTKLSPVVFNSIYTAEHYDARLEIEGWNQSGYDAAGWNSALEVKAPSGKITAEVMPPITGEKMEFVKMEKRSNRHYIFDLGRNIAGVTELRIKGEKGTRIKVTHAEQLDSLGNLDLSNIIVHYR…
F. aequoris|peg.1789	peg	66796	70359	+	Outer membrane TonB-dependent transporter, utilization system for glycans and polysaccharides (PUL), SusC family		SusC		atgaaaaaaaaaccatccagatttctttttataaagagattcttgaagaatggtttaccaaccaaactgaccatttttctaataatcgcttcaatcatccagattcaagcagggcctggttcccaaggggacaagctatctcttgaactggaaggggttacccttgaaaaggcattgggggagatagagtcccgctccgagtaccgttttatgtacgagtacagccaaatccccttgcaaaaaaaggtgaccttaaaggccagcaatcaaaatttggacgacgttcttgcccaattgttcaagaacatgcccatagtgtataaggttagggggcgccagatcatattgatgaagtccactaaaattatgtccacacaaggggcttccgctttggaaccc…	MKKKPSRFLFIKRFLKNGLPTKLTIFLIIASIIQIQAGPGSQGDKLSLELEGVTLEKALGEIESRSEYRFMYEYSQIPLQKKVTLKASNQNLDDVLAQLFKNMPIVYKVRGRQIILMKSTKIMSTQGASALEPNKAPVPQATVTGTVVDFNGMPLLGANILVKGTTNGAQTDFDGNFSIVAEVGDILVVSYIGFRTTEVEVTSSAPMTIELQEDSAQLDEVVVTALGISREKKSLGYATQEIDGEDVNRTPTDNVTNALSGKIAGVQIKRNTNLGGSTNVVIRGSTSLTGNNQALFVVDGVPVSNSNFNSSDQQSGSGGFDYGNMASDINPNDIKSINVLKGAAATALYGSRATNGAVIITTKSGAGAKQKPTVTINSSVTTGWIDKSTWPDFQYEYGT…
F. aequoris|peg.1795	peg	78108	79643	+	beta-xylosidase (1,4-beta-D-xylan xylosidase)	GH43			atgaatcgtaacatcctaagtatttttcttttttttacctgtaccttactgcttatccaccctttgaatgcccaaagccttgtggagcaaacccaggtaattccgggagaacttccggacccttccatcattgaagttgatggtgtttattatgctactgggacttccggggattgggcccccatttatcccatctatacatccatcgatttaaaaaattgggagcttttggggcatgtgtttcaagagacgccggattgggccatgtccagtttttgggctccagagcttttttataaggacggtacattctactgctattatacggcaagggcaaaggatggtatttcaaaaataggtgtcgccacaaccaaggatatttcaaaagggtttgaggat…	MNRNILSIFLFFTCTLLLIHPLNAQSLVEQTQVIPGELPDPSIIEVDGVYYATGTSGDWAPIYPIYTSIDLKNWELLGHVFQETPDWAMSSFWAPELFYKDGTFYCYYTARAKDGISKIGVATTKDISKGFEDKGVIIEWGNEAIDAFVYEDRGTPYITWKAYGLEPSKPVTLLGSKLSDDGLSLMGEEFVTITADDSAFEENMIEGQCIVKRNGYLYMIYSGNGCCGPQCNYQVGVARAKSMEGPWEKAPNNPLIIGNSSWKCPGHGTVIHTKDKWYYLYHAYNTKGFPTLGRAAVFSEMYWDENSGWPYFKVEEETSDKDRLLKNFTDNFEHALLNKSWRKNLRATDFDIELANGELKLIETHPDPNNKTGAVLCVIPDDSDFEFSVKVKNTNHALK…
F. aequoris|peg.1801	peg	85395	88646	+	Outer membrane TonB-dependent transporter, utilization system for glycans and polysaccharides (PUL), SusC family		SusC		atgaaaattagacttaagcatgcatttttgctacttgcagtcctttccattcagtttgcaatttctcagaaaacagtatcaggaaccgtgaccgacgaaaatggtatgccattggtgggggtttccattattgagaaaggaacgaccaatggaatttctacggattttgatggcaagtattccattaccgttaaagatgggtcttctgaacttatgttcagttatattggttttactccagtgaccaagctggtggggacggcaagtacgttggacattactatggtagagagcgcagaggcgttggatgaggtggtcattacttccctaggctttaaggagcgtaaggatgaccttgggtatgccagttccaccgttgggggaaacaagatcagtgag…	MKIRLKHAFLLLAVLSIQFAISQKTVSGTVTDENGMPLVGVSIIEKGTTNGISTDFDGKYSITVKDGSSELMFSYIGFTPVTKLVGTASTLDITMVESAEALDEVVITSLGFKERKDDLGYASSTVGGNKISEAGETNVLNSLSGKSSGVRISRNSSDPGAGSYIQIRGLSSITRNSQPLIIVDGVPISNDVRGNSDSGGVNQESRLNDINPNDIESITILKGASAAALWGTQALGGVINITTKSGKFNSKLSVSLKSTYSYDEINRKYPLQDKFGQGDNGVYDQRARDSWGDKLADRSGGLDELDTSGEFYIDQAGNVYYPILTKNSRETFHDSNFDKIFSNGHFFENNLSLSGGNQKSSMFFSLGDLNQQGIIRNNSDYRRTTVRFNARQNFTDAIS…
F. aequoris|peg.1802	peg	88663	90081	+	Cell surface glycan-binding lipoprotein, utilization system for glycans and polysaccharides (PUL), SusD family			SusD	atgaaaagctatatctccatttttatactctttgccttattggcatcttgtagcaaattggtcgatgaccttaataatgacccgaacaatctcacagaaagttcctatggaactgttttaacgggaactgaagtgggcaacattctattgcaaaccggcgaaacggcccgaagggcgtccatttttgctggtcagtataccggaatcgatagacaacacctcgggttttcccaatactcggtgaccaccagtgattttgatgccctttggaacgatgcctacgtaaatgcctttagaaatgcactaatcgccgaagaaacggcattgaacgatgacattggccctgtagcacaggggatatccttggtgctccaggcacagatagctgggacgattgct…	MKSYISIFILFALLASCSKLVDDLNNDPNNLTESSYGTVLTGTEVGNILLQTGETARRASIFAGQYTGIDRQHLGFSQYSVTTSDFDALWNDAYVNAFRNALIAEETALNDDIGPVAQGISLVLQAQIAGTIASLYGDMPFDEAGNVAITDPIFEGQKTVYGKIQNTLDTAITLLAEGTGKPSAGSDIYLDGDANAWIEVAYTLKARFYLHTKNYQSALAAASNGISSMDNSLYGPHGTAAENSNLNYQFFAIEVRQADVVVSDFMASLVDPNVGNPIPSNYRGNAKTDETGRYNFLFTTNSTGIQPNISNGFAAQDAPAPLVTYEENLLILAEAGFRVNGFDTGLSYLNDFRAFMNTGGYLRNIDPAQVLYEPYVSADFETGGMENPDNISQNNALLR…
F. aequoris|peg.1809	peg	97506	100874	+	Outer membrane TonB-dependent transporter, utilization system for glycans and polysaccharides (PUL), SusC family		SusC		atgaaaaaattaaacttgttagcattgctactgtgtcttccattattgggtaggggaagtaatgtccccatatccgtatccaatgtggtgaatacacaaaacttcgacatgatcaatcttaaccttaaaagtgttgctctggaaaaggtgttcgaccttatagagaagcaaaccggccaaagattcatctacgctgcggatgcccaatccttggatcaacgcatcagtatagacgtgaacaaagggaacctggaaagtgtcctggaagtccttaaaaacaaagccaacgtggatttccgggttacggagcaaggtgttttggtgaagttcatccaagaaaagcgaaaaatttcaggatctgtaatcgatgaagcgggcagtcccattccaggggccaac…	MKKLNLLALLLCLPLLGRGSNVPISVSNVVNTQNFDMINLNLKSVALEKVFDLIEKQTGQRFIYAADAQSLDQRISIDVNKGNLESVLEVLKNKANVDFRVTEQGVLVKFIQEKRKISGSVIDEAGSPIPGANVFVEGTDYGTVSDFDGKFTMEIPSNFKTLSITYIGYRRQDVNIENMDNVTVTLIESASQLDEIVVVGYGTEARRNITGAIASVSPEEINTQPKANVVEMLDGRLPGVQIMSDNSPGGGTSIRVRGFSTINSNDPLVIVDGIPASNGLNGINPSDIETIQVLKDAASASIYGSRAANGVVIITTKKGSDTGGEYVVSFDSYAGLQSSYNLPRMLNAQQYGDLLWQATINDGGTPSHDIYGDNPAQATIPQWLNDEQTIPSADVDWVK…
F. aequoris|peg.1810	peg	100883	102559	+	Cell surface glycan-binding lipoprotein, utilization system for glycans and polysaccharides (PUL), SusD family			SusD	atgaaaaacatgttgaaaataaaatcaaaatatatgatggtaggtgctaccgtggcacttacgctcttgggatcttgttccaaggattatttggaggaggtcacctttggtgaagtttccccttcggaaatgaccaaagccgaaaacgttgaaaaagccattatttcggcctatagcgtacttaatggacaaatcgatggggccagcaatgcctacaattccccagcttccaattggagcttcggcgatgtggtttcggatgattgttacaaaggtggaggcggaaccggggaccaaaaccagattcatcaaatggaactttacaacacttccccgaccacctatgatgtgcaacgaaagtggatggccttgtacgaaggagtgaaaaggaccaatgag…	MKNMLKIKSKYMMVGATVALTLLGSCSKDYLEEVTFGEVSPSEMTKAENVEKAIISAYSVLNGQIDGASNAYNSPASNWSFGDVVSDDCYKGGGGTGDQNQIHQMELYNTSPTTYDVQRKWMALYEGVKRTNEAMKLLNASEDFDASLKTQRTAELRFLRGHYYFELKKIYNQIPYIDETAETVSDYARSNTEFTSEQLWGKIEDDFQAAYDVLPNTQEEVGRPTKLAAMAYLAKTYLFQDKWQQAYDATTLVMGGSYGLMDDFQSVFLPENDNGQEVIFAVQYSVNDGQSSNYNGSIGDRLTAPGGPFYSQYGFHRPSQNLVNAFKTDASGLPMEDNVDVTDTDSVDPRLDITVGRPGIPYKDLDILYEDTWARDLATYGPFGPKKRILSANSPYHVT…
F. aequoris|peg.1827	peg	5556	4189	-	Cell surface glycan-binding lipoprotein, utilization system for glycans and polysaccharides (PUL), SusD family			SusD	atgtctctgatggtggtattggcagctagctgcaccacagaggacttggatcccgctttggatcagaataaagatgcgaacggaggaattaccgatgtggataacctttatgcggttatcaaaggggcatacagtagaatgacagcttccggatactacggaagagaccttattattactaatgaggtacggacagataattgcttttccaatggaaactcaggtaggtttaccacgcaagcaggttttgcgtattctaataccactggctttttttgggatgaggcttatgccgtgatatccagcgccaatctggttataaatactgatttgaccggtttggagggtgatatggattatggtagacatttacaaggagaagcttacgccattagggct…	MSLMVVLAASCTTEDLDPALDQNKDANGGITDVDNLYAVIKGAYSRMTASGYYGRDLIITNEVRTDNCFSNGNSGRFTTQAGFAYSNTTGFFWDEAYAVISSANLVINTDLTGLEGDMDYGRHLQGEAYAIRALVHFDLLKQYGQIHVTGGTNPGGIPYVTSYLSNESSQEELFPPRNTVEEVRAKIFEDLDMAYDLMEDTGDTNFFSKYAAKALEARVAVYFEMWDRAVDAAEDVIDNGGYSIVPAENYVASFGSDGGSNIIFELEFNSTDNQGINGLAYIYRTTGGGSYGDVQVLDEVADIFEPTDVRGLLDGENGILGYEGDMLRNMGKYPDNQGYDNVALLRYEELILNYAEALMETGGDALTQLNKIPANRGASLYTEATKENILLERRKELMF…
F. aequoris|peg.1828	peg	8649	5587	-	Outer membrane TonB-dependent transporter, utilization system for glycans and polysaccharides (PUL), SusC family		SusC		atgctcgtgccatttttggtgttatgcatgtccttctcttttgcacaagagaaaacaatttcgggtaatgtaacggaccaacaaggtctcccattgccaggtgtatccattatcgtggtcggaacctccaatggtacacagactgattttgatgggaactattccatcaatgcttcaactggagatgtgttgcgcttcagttatgtcggccaaaaaacagtcgagaggactgttggggcttccaccagcatgaacgttataatggaagaggatgcccaagccttggaagaggttatcgtaatggggtacgcaacaaaatccaaggcagatgtaactggttctactgttcaattggattcaaaacagattgaacagattcctgttgctacggtagatcaa…	MLVPFLVLCMSFSFAQEKTISGNVTDQQGLPLPGVSIIVVGTSNGTQTDFDGNYSINASTGDVLRFSYVGQKTVERTVGASTSMNVIMEEDAQALEEVIVMGYATKSKADVTGSTVQLDSKQIEQIPVATVDQALQGKVAGLSITGDSGTPGSTTDIRIRGISSITAGNDPLYVIDGVPMNNPNISATTSGSSLSALASINSNNIESITVLKDASATAAYGARGANGVIVITTKSGKAGKTKFNFNSYYGFANDAIDGPTPLTGAEREMLFYEAVYNSFGETYGLNNVEEAGAFARANTSYGAAYQAWRDAGSPETNWADLITNKNAVLKEYNFSATGGDETSNFYASLGYFKQEATVIGSEFDRISGALNFTKDFSDKFTFSSNNTASYSNQDGLLEN…
F. aequoris|peg.1853	peg	33283	30980	-	beta-glucosidase (EC 3.2.1.21)	GH3			atgaaaaaagtaacaaaatacctcttggccgctgccttaccttttttggtggtggcctgtggacccaaatggaaggaggctgaaaaggaaggctacaccttggtagataatacggatggcgccactctgggttatgctcctgaatccgaagtaaagattttgaccgtagaccgatttgcctttaaggacctgaacaaaaatggcaccttggatccctatgaggattggaggcttaccgcagaggaacgggcaaccgatctggcttccaaaatgagtgtggagcagatcgcggggcttatgctgtacagtgcccaccaatcgattcccggtggaggaaacagcttttttggtcctgtgacctataatggaaaaccctttgcagaaagtggcgccaaggcc…	MKKVTKYLLAAALPFLVVACGPKWKEAEKEGYTLVDNTDGATLGYAPESEVKILTVDRFAFKDLNKNGTLDPYEDWRLTAEERATDLASKMSVEQIAGLMLYSAHQSIPGGGNSFFGPVTYNGKPFAESGAKASDLSDAQKIFLKDDNLRHVLITSVQTPGVAAQWNNNAQAFVEGIGMGIPINTSSDPRHGSDSYAEFNAGAGGRISMWPSSLGIAASFDPGLMQQFGDIASREYRALGIATALSPQIDLATEPRWSRFDGTMGEDPKLATDMARAYVDGFQSSDDGGWGYQSVNAMVKHWPGGGPEEGGRDAHFGYGAYAVYPGNNLKDHLKPFTEGAFKLKGATGMASAVMPYYTISTGRDTVNGESVGNSYNKYLITNLLREKYGYDGVVCTDWA…
F. aequoris|peg.1872	peg	51629	50766	-	Hemagglutinin	GH78+CBM50			atgatcaaacgaatcggatttgcacttttggtagtactgctgctctcaagttgtggggccaaaaaaagaagatccacccaccgaaatggcgctcccgtagtgagcaggacggagaccaaacaacccacggccatcccaaacggtagtgccgaaggttcagcattgtatcccatgcctgaggacccgggtaggtttgaaaaattcccgatttccagtactgaagaatacatcaagacctttgcagagattgcccaatacgaaatgcgtgcttttggcatccctgcgagtatcaccttggcgcaggggattttggaaagcggttccggtcgtggggagcttaccttgaaaaccaacaaccactttgggatcaaatgccatacaggttgggaaggggaattc…	MIKRIGFALLVVLLLSSCGAKKRRSTHRNGAPVVSRTETKQPTAIPNGSAEGSALYPMPEDPGRFEKFPISSTEEYIKTFAEIAQYEMRAFGIPASITLAQGILESGSGRGELTLKTNNHFGIKCHTGWEGEFDFHDDDAKGECFRKYNHPMFSFRDHSLFLTSRSRYAFLFDYRRDDYKKWAHGLRQAGYATDKQYPQKLIALIERYNLHQYDEVVVETPMETVRQPSTDEMPEVQEAVTHTVEKGETLYAISRKYDISVDEIKRLNNLNDNIISIGQVLNIRRAQ
F. aequoris|peg.1891	peg	74572	76944	+	Multimodular transpeptidase-transglycosylase (EC 2.4.1.129) (EC 3.4.-.-)	GT51			atgaacaatttttgggaacggttaaaaaggtttgcatatagacataagatcaagttggccattttcatggccttcttggtcttgtggttattctgtttgcctaaaaatctgttcgaagaccctacctcaaccgtggtaaacagtgctgatggttctttgatcggggcgcggattgccgatgatggtcaatggcgctttcccgaaatggattcggttcccaaacgttttgaggaatgcatcctcctttttgaggatgaatatttttaccaacatcccggtttcaatcctatctccattataaaggccatcggtcataacctgaccaaaaaatcccgaagaggcggcagtaccatcacccaacaggtcatccggctgagcagaaagaacaagtcaaggacc…	MNNFWERLKRFAYRHKIKLAIFMAFLVLWLFCLPKNLFEDPTSTVVNSADGSLIGARIADDGQWRFPEMDSVPKRFEECILLFEDEYFYQHPGFNPISIIKAIGHNLTKKSRRGGSTITQQVIRLSRKNKSRTYAEKAVEIFMATRLELRYSKKEILRLYASHTPYGGNVVGLETAAWRYFGIPADEMSWGQAAALAVLPNAPALIFPGRNEQIFLEKRNRLLEKLKNKGIIDETTYELAIAEPLPQKPVPLPDVAPHLTERIRNEHSGERITTSIDRALQQRLNLLAERHYHQLKGNEIHNLAILVLDVETRKVLGYVGNSPSGKEHANYVDIITKNRSTGSTLKPFLFASLLDEGQLLPHSLVEDVPTVINGYHPQNFDKKHVGAVSASRALSRSLN…
F. aequoris|peg.1899	peg	85504	88746	+	Outer membrane TonB-dependent transporter, utilization system for glycans and polysaccharides (PUL), SusC family		SusC		atgaaagtaaagaaactgtttggagcgttgttggccatatgtctatccatggcctttgcctatgctcaagaaaaaacggtcaccggaacggtcaccgaccaagatggtgttccattgcccggagtaaacattattgttaagggcacaaccaatggcacacagtccgattttgatggcaactacctcattggggtaactacgggtgatgtactcgttttttcctatttagggcaaaaaaccatggagcggaatgtaggtaccgaaaacgtcatcaatgtgcaaatgcaggaagatgcttcccaacttgaagaagttgtggtcaccgcacagggtatcgtgaaggagaaacgctctttgggctatgcggtcaccacggtcgaatcagaaaaagtagaagct…	MKVKKLFGALLAICLSMAFAYAQEKTVTGTVTDQDGVPLPGVNIIVKGTTNGTQSDFDGNYLIGVTTGDVLVFSYLGQKTMERNVGTENVINVQMQEDASQLEEVVVTAQGIVKEKRSLGYAVTTVESEKVEARPEADIARVLNGKVAGVNITSNNGLSGSGTNIIIRGYSSATQSNQPLFIVDGIPFDSGTNTQTNFLDGNTESSRFLDLDPNNIASVSVLKGLSATVLYGNRGRNGVILITTKGAATGDAPTKTEVNVTQSVFMSNAVLPKFQQNYGGGFHQGFGYFFSNWGPRFDRTDDDGIASAGQYIGTGSNGEAILRHPFNYMADPTLIAGFEDLLDDEYPYVPYNGVEEFFRTGYVYSTSVNVRGGSEKVSFNANYGRTEDIGVTRGNRLLR…
F. aequoris|peg.1900	peg	88777	90492	+	Cell surface glycan-binding lipoprotein, utilization system for glycans and polysaccharides (PUL), SusD family			SusD	atgaaaaaaatatcaaagataatttgtctcttgtttgccgccctgactgttttggtaggctgtgagaccaccgcgttggatgttgttgagagccccaatgctctcaacccatcacaagcgagcgtagacttctttttgaatcagatacaacttatgacggcccagatacattctggggaagaggggcgcgccgaaaacggtctgagccaattcggcatggaacctgttcgtatgcaacatgggtttggtcctacttatcgggaaaactatgacccctcaaactttgacagggtttgggacaatgtttatgccagggccttgattgacatccgtaccatgaacccattggcagaagaagctggacaatatacccatatagcaataggacagatcttggaa…	MKKISKIICLLFAALTVLVGCETTALDVVESPNALNPSQASVDFFLNQIQLMTAQIHSGEEGRAENGLSQFGMEPVRMQHGFGPTYRENYDPSNFDRVWDNVYARALIDIRTMNPLAEEAGQYTHIAIGQILEAYIMMSMVDFFGDVPYSEAAKGGEGILNPKLDTGASIYAAVDQLLIDAIANLNKDETALPLNDLFYDGDEGQWIKVANTMRLKLYLQTRIANADGFGAGVSTARINELISGNQLILDSSDDFFFQWGTNNASPDSRHPYFDANYDGAGPSSDFYTCNYYMNLMANQYNEPDPRIRYYFYRQQSDFSGADVITKECVTEVSLPSWWDPSEPYCIVPATNGLGGYWGRNHLDNDGIPPDDAFRTLHGTYPIGGPFDDDSFRNVSGSGA…
F. aequoris|peg.1903	peg	92819	93628	+	Beta-glucanase precursor (EC 3.2.1.73)	GH16			ttgggagttttgtccctatcctccgaggaaggcaaaaaaaacgttattaaaaaatcagattccatatataccaccgtggtcttttcagatgaatttgattattcagggagtcccgatacccataaatggcaccatcaagtgatcccgcccgaaaatggtggctggtacaacgatgagttgcaacattacacggacaggatcaaaaattcagaggtcatggatggctccctctttatcagggcttacaaagaaccttacaccattgatggttccaccaaatcctatacctctgcccggttgaacgccaaatttgagtttacctatggtaaagtagaggtgcgagccaaactcccaactgaggacggtacttggccggccatctggacgttgggcgccaac…	MGVLSLSSEEGKKNVIKKSDSIYTTVVFSDEFDYSGSPDTHKWHHQVIPPENGGWYNDELQHYTDRIKNSEVMDGSLFIRAYKEPYTIDGSTKSYTSARLNAKFEFTYGKVEVRAKLPTEDGTWPAIWTLGANVNETGNYFGDLFGKVGWPLCGEIDILEQTGWDKNTTISHFHWGDLNTKEYKNEGGTLSFPESEDGFHIFSMEWTEKSIKTFVDGNLVYELLNDDDKPFNHGHYLILNLAIGGNLGGEVSNSLTEASFEIDYVRIYQ
F. aequoris|peg.1947	peg	146694	147806	+	Lipid-A-disaccharide synthase (EC 2.4.1.182)	GT19			atgaaatactatatcatagccggtgaagcctcaggggacctccacggttccaacttgatcaaggcccttaaaaaagaggatgcctcggccgatatccgttgctggggcggtgatttgatggaacaagccggaggaacactggccaagcattacaaagacatggcttttatgggtttcttggaagtgctcaagaacatccccactattttcaaaaatatttcctattgtaaagaggacattgaaaagttccaaccagatgtcatcatttttatcgatttttctggatttaaccttcggattgcgaaatgggccaaggaacaaggttttaagaccaattattatatttcgccccaaatttgggcctcccgcgagggacgaatcaaaaaaattaaaagggat…	MKYYIIAGEASGDLHGSNLIKALKKEDASADIRCWGGDLMEQAGGTLAKHYKDMAFMGFLEVLKNIPTIFKNISYCKEDIEKFQPDVIIFIDFSGFNLRIAKWAKEQGFKTNYYISPQIWASREGRIKKIKRDIDAMYVILPFEKDFYEKKHGFPVQFVGHPLIDAIENTPLEENDSFRKANGLDPEKPIIALLPGSRKQEVQKMLDVMLSVKGDFPDYQFVIAGAPSLPDEFYEPFLKGNKVGYVSNKTYTLLKHSHAALVTSGTATLETALFGIPQVVCYKGNWISYQIAKRIITLDFISLVNLIMNREVVKELIQNELTSKNLKKELSKIIGGPERERILSDYKVLREKLGGRGASQLAARLIVENA
F. aequoris|peg.1957	peg	158313	161390	+	Outer membrane TonB-dependent transporter, utilization system for glycans and polysaccharides (PUL), SusC family		SusC		atggtgcttgggctgtttctatttgtttttggatcagttctagctcaagaaaagaatgtttcaggtacggtgaccgatcaggatggcctaccgcttcccggggtttcgatcttggttgtcggaacctctgtcggaacccaaaccgactttgatggtaattactccatcatggcaagtacaggtagtactttgcgttttagttatataggacaaaagacagtggaaagaaaggtcggcattccctctgtcatcaatgtgtccatggaagaggatgcgcaggctttggaggaagtggtggtaacggcccttggtattaaacgtaagccacgggaattatcctattcggttgcatctgttgacaattcagccttaacgaaaactagggctgtaaacactgtg…	MVLGLFLFVFGSVLAQEKNVSGTVTDQDGLPLPGVSILVVGTSVGTQTDFDGNYSIMASTGSTLRFSYIGQKTVERKVGIPSVINVSMEEDAQALEEVVVTALGIKRKPRELSYSVASVDNSALTKTRAVNTVTALAGKVSGMQINTISNGVNPSTRIVLRGNRSLLGNNQALIVIDGFPADRNALDRLNSDDIKEISILKGGNASALYGSDAANGVVIITTKSGTGKASITFTSTAQLDNISFLPELQDEFGVGGFPDGTIRPLENVAWGPRFDGSLVDASEQYEDGRVWKVPYSPIPGNHKSFFQTGSLIRNGFEFSGGNENSNFLFSIDHSNIEGTIPQDKFNRTNARAKGMYDFGNLQVSSNISFYRSHSNTVGVGGHQARPLYWYLLNSPLHIP…
F. aequoris|peg.1958	peg	161402	162901	+	Cell surface glycan-binding lipoprotein, utilization system for glycans and polysaccharides (PUL), SusD family			SusD	atgaaaaatgtatataaatcaataaaaaatggcttcatcctgatagcattgatactatctacgagttgtagcgatagtttttttgatgtaaacgaaaatccaaatgatccgccagtgtcaacacctggtcttacactacccgttgcacagaatacatttgcttccctaaatggcacaaccatgacctacttaggcaatatggtaatgtataactgggcaacaccttccaactggtctgccaatgggcagttgtttagatatcagttcacgaactccttcaacaattctgtatttaccacaccttatggttcaattttcaaagaccttacctatatccaagggtatgaagatcctacaggtgcagtcgattatacagcttataaggtaattgcacaggtc…	MKNVYKSIKNGFILIALILSTSCSDSFFDVNENPNDPPVSTPGLTLPVAQNTFASLNGTTMTYLGNMVMYNWATPSNWSANGQLFRYQFTNSFNNSVFTTPYGSIFKDLTYIQGYEDPTGAVDYTAYKVIAQVIKGFQYQYLVDLYGDVPFTEANKRAENTTPKYDDSETIYKSVIDSLTIYSEKALNLPEIAENPESSDIIFGGNMEQWIQFANTIKLRMLIRLSNTGQDAYIKQQIDLINANGMGYITEDVVANPNYSKDTNKQSPFWNYAGYNTSDAEQDRHDYTVASDYTIDYLTTTNDPRIGYLYSASEDGGEFKGVWQSTELPGEGFTSGDLSKIGVGLLKSFDQDQPIMLLSEALFLQAEAVVRGYLPGGAGEAQDLYEKAITASFDYLGVA…
F. aequoris|peg.1981	peg	184185	182641	-	Levanase (EC 3.2.1.65)	GH32			atgaacaagttttacctttttggggcattggctttgatgtttttaggttgtaaggaaaagaaatccgagagtgaaacagtcctggtacccacctattattcggaaccttaccgaccacagtttcatttttcgcccgaggccaattggatgaacgaccctaacggattggtgtaccatgatggggtatatcacttgttttatcagtattatcccgaggataccgtatggggacccatgcattggggtcatgcagtgagtacagatttaatccactgggagcacaaacccattgcattgtttcctgatgaacatggattgattttttccggcagcgccgtggtcgataaacataacacttcaggatttgctacaaacggggaaacacctttggtagcgatt…	MNKFYLFGALALMFLGCKEKKSESETVLVPTYYSEPYRPQFHFSPEANWMNDPNGLVYHDGVYHLFYQYYPEDTVWGPMHWGHAVSTDLIHWEHKPIALFPDEHGLIFSGSAVVDKHNTSGFATNGETPLVAIFTYHNMDGEKDGRTDFQTQGIAYSLDNGEAWTKYEGNSVIGNEGIKDFRDPKVFWHEASQKWILTLVAGDHAQFYTSPNLKHWTLTGEFGKEYGAHGGVWECPDLFPLQVDGENESEWVLIISINPGAPNGGSGTQYFLGNFDGKTFTTDQKEPKWVDYGTDDYAGVTYNNVPNDDRIFIGWMSNWDYARDTPTEKWRSSMTVPRKLALKKIGSDYFLTSFPIDGIDDLASSDLSKAWKINPKETTSRTIAGLDQSMIQLKTTSKD…
F. aequoris|peg.1987	peg	189812	188799	-	hypothetical protein	GH113			atgaagaaattgatagtgcttgttttgctgatttccatctcctgtaaaaagaaagtggaggacaaggtgaatggggtaagctttgtaagctcaggggaggaagtggcacagattcatgtaaaccctattctggatatccatgccaattatgcggccataatgcccttcggatttattccacagacggactcttccgaattgatttttaactctgaccgccaatggtttggcgaaaccaaggaaggtgcaaaacaatacattgggatgttgcacaaaaacggggtgcgagtaatgttgaaaccccaaatttggatacgtagaggggaattcaccggtaacctgaccatgcaaaccgaggctgaatggaaaaaactcgaggattcctattccaagttcatt…	MKKLIVLVLLISISCKKKVEDKVNGVSFVSSGEEVAQIHVNPILDIHANYAAIMPFGFIPQTDSSELIFNSDRQWFGETKEGAKQYIGMLHKNGVRVMLKPQIWIRRGEFTGNLTMQTEAEWKKLEDSYSKFILLYADLAQETQTDIFCIGTELASFVKNRPEYWSHLIEEVRKVYKGKITYAANWDEYAKTPFWNELDYIGVNAYFPICDRQNPTMQTMREGWQPWKTKLKELALEVKKPMLFTEFGYRSMDYTGKKPWLVDRNEEKVNLQAQADATQVIFEEFWDEDWFAGGFVWKWFMHHDKVGGLADNRFTPQNKPAESVIRKQYAKIKKYGP
F. aequoris|peg.1990	peg	193022	193711	+	Glycosyltransferase	GT2			atggcggatatcagagtcattattcccgcaatcaacgaaggagattccataggaaaggtcgtttccgaattgcccgaacatgttaccgaaattattgtagcagacaatggttcccaggacgatacggccgaaaatgcccgtaaagccggggcaaccgtagtcaccgaaacccgcaagggatatggctacgcttgcctaaaagggttggaatacatatccaaacaatccaaagtacccgatatcatcgtatttatcgacggagattattcagattatcccgaagagttggataaggtggtcgccccaatattggaaaatgatgtggattttgtggtaggagcgcgaaaaaagtcgctcagggaacctggttccatgactccacaacaagtttttgggaac…	MADIRVIIPAINEGDSIGKVVSELPEHVTEIIVADNGSQDDTAENARKAGATVVTETRKGYGYACLKGLEYISKQSKVPDIIVFIDGDYSDYPEELDKVVAPILENDVDFVVGARKKSLREPGSMTPQQVFGNQLATFLMRVLFRSRFTDLGPFRAIKYEKLKELGMQDTTYGWTVEMQLKILRKKMSYAEIPVRYKRRIGVSKVSGTVKGTIFAGIKILGWIFKYSLK
F. aequoris|peg.1991	peg	193711	195195	+	Glycosyltransferase	GT2			atgggacttactatcgcttacatcatcatcggcatttacagtacagccttaatcttgatttttatgtacagcctttctcagttgaatcttttgatcaactacttgggctataaaaagcgaaacgaggaggctcccaagttcaacctattagatcccaaggaaatcccctttgtcactatccaattgcccatctataacgaagaatatgtagtggagcgtttgttggacaacatcgccaagatcgaatacccaaaaagcaaattggaaatccaggttttggacgattccacggacgagtccgttttggagaccgccagaaggatcgaagaacttcagaaaactggattggacatccaacatatccgcagggaaaacagaaaaggatacaaggccggcgcc…	MGLTIAYIIIGIYSTALILIFMYSLSQLNLLINYLGYKKRNEEAPKFNLLDPKEIPFVTIQLPIYNEEYVVERLLDNIAKIEYPKSKLEIQVLDDSTDESVLETARRIEELQKTGLDIQHIRRENRKGYKAGALKEGLAIAKGEFIAIFDADFLPEGDWLKKTVPYFKDEEIGVVQTRWGHINRDYSTLTRIQAFALDAHFTLEQVGRNSKGHFINFNGTAGIWRKECILDAGNWEGDTLTEDLDLSYRAQLKNWKFKYLEDVETPAELPVVISAARSQQFRWNKGGAENFRKSFWSVITSKNISFKTKFHGVMHLLNSSMFLCVFIVALLSIPMLYIKNTYGHLGWIFEVTSFFIISTIILFICYWFTYKSIQGSSFDNFVDYIKLFFTFFSVALGFS…
F. aequoris|peg.2025	peg	227353	225482	-	Glycosylase BF2339	GH13			atgaaaaccaatcgcttcatcacttttctggtagtgctaggggtgttatcttcatgcaaatatgaaaccgaccagaaacaagttgagctgccaatgaaaaagaaaaccgtagtctaccaagtgttcacccgtttgttcggaaataccaataccaccaataaaccttggggcactattgaagaaaatggagtgggcaagtttgccgattttgacgagaaagccctgaacgaaatcaaagacctcggcatcacccatatttggtataccggcgtgccgcaccatgccttgatccatgattatacggcttacggaatctccaatgatgacccggatgtggtgaaaggtcgagctggatctccctatgcggtaaaggactactacaatgtcaacccagatttg…	MKTNRFITFLVVLGVLSSCKYETDQKQVELPMKKKTVVYQVFTRLFGNTNTTNKPWGTIEENGVGKFADFDEKALNEIKDLGITHIWYTGVPHHALIHDYTAYGISNDDPDVVKGRAGSPYAVKDYYNVNPDLATDPAKRLEEFKQLIERTHKVGMKVIIDIVPNHVARNYEGKTNPEGVEDFGATDDTSKEYDVNNNFYYIPGQAFKVPEWKEGYLPLGGEKNALADSKFEENPAKWTGNGSRLAQPDFYDWYETVKINYGIKPDGTEDFVELPDDFGGKDYQVHYDFWKDKTLPDSWHKFKDIALYWLDFGVDGFRFDMAEMVPVEFWSYLNSSIKMKNPDAFLLAEVYNPSLYRDYIFKGKMDYLYDKVELYDSIKHIMKGYGWTDHIPVVQKGMA…
F. aequoris|peg.2026	peg	229656	227350	-	Maltose phosphorylase (EC 2.4.1.8)	GH65			atgaatcaggattatataaaagccgattcttggtccattattgaagaaggttttgatcgtgaaagggtcaaatcctccgaaagcctattcagcataggaaatggggccatgggacaacgtgccaattttgaagaacagtattccggggaaactttccagggcagttatatagcaggggtttattatccagataagacccgtgtgggatggtggaaaaatgggtatcccgaatattttgccaaagtgctcaatgcacccaattggatagggatcaacgtggtcatcaaccaagagcccttggatttgaacacttgcaaaaaagtcgaaaacttccgtcgtgaactcaatatgaaggaaggatggtacaaaagaagctttgtggccactttgcccagtgga…	MNQDYIKADSWSIIEEGFDRERVKSSESLFSIGNGAMGQRANFEEQYSGETFQGSYIAGVYYPDKTRVGWWKNGYPEYFAKVLNAPNWIGINVVINQEPLDLNTCKKVENFRRELNMKEGWYKRSFVATLPSGLEVAVDVVRFLSLDLDETGAIQYNLQVLNGDAEVAMEPYLDGGIKNMDSNWDDKFWSITKIASEGNRAFVESHTMKTNFAVCTFMQAEIFVDGEKMEAAPKVEQTETLVAHAYSVKAAKNETITLIKFGGYTVDRNHPKEGLCTTANGVLDKASDLGFEALLQKQKEAWGHIWEMSDITIEGDVKAQQGIRFNIFQLNQTYLGKDSRLNIGPKGFTGEKYGGSTYWDTEAYCLPFYMATKNQQVAWNLLQYRYNHLPKAIENAEKL…
F. aequoris|peg.2028	peg	231108	234194	+	Outer membrane TonB-dependent transporter, utilization system for glycans and polysaccharides (PUL), SusC family		SusC		atgaagattacgctactaaaaagctttttgttgcttggggcattcttatgctttggcatgataaaggctcagacagtatcaggtaccgtttctgacgcaaatgggcctttgccaggggcgagcgtattggtaaaaggtactaccaatggtacgcagaccgattttgacggtaattacaccctaaatggcatcgatggtacggctactttagtgtttagttacattggcttcaagaccgtggaaattgcggtcaatggccaatctactattaatgtaaccttggaagaggatgcacaggcccttgatgaagtggtgatcattggttatggtcagaccaccgtaaaagatgcgaccggagccgttgcggttgttacgtccgaggacttcaaccaaggtgtg…	MKITLLKSFLLLGAFLCFGMIKAQTVSGTVSDANGPLPGASVLVKGTTNGTQTDFDGNYTLNGIDGTATLVFSYIGFKTVEIAVNGQSTINVTLEEDAQALDEVVIIGYGQTTVKDATGAVAVVTSEDFNQGVIASPEQLIQGKTAGVQITQSSGEPGAGINVRIRGTSSVRSNNNPLFVVDGMPLSGESTSADGADVGTGSSSAKNPLNFLNPNDIESISILKDASATAIYGSRGANGVVIITTKSGKTGKGQFEFTSNLSYSTPAKRFNLLNRNEFLTALPNYGGDPNALDYGYDTDWQELILRSTASQNQNLSYSKNYGSGNVRASFGYGKQFGVVEGYAQERLTGRINASQRFLEDKLKLDATLTVSRINDDGGAISNNSGSTGDLIGAAYFANP…
F. aequoris|peg.2029	peg	234208	235728	+	Cell surface glycan-binding lipoprotein, utilization system for glycans and polysaccharides (PUL), SusD family			SusD	atgaaagctttgaaactaaacaaaatatacatttgggcaatcgcgctggcaatggtgggttgtaccaatttggagatagaacagaccgactccatattcgcagatttgagtggtgaattcaatggagtggacgctgctggtagcttaactgggctttataattctgttagggatcaaatagagacacaagaaaatctatatgccttaaccgaagtaagtaccgatgaatttgtggtacctacccgtggaaccgattggggggacaacggggtatggagaacgttacattcccacacttggagcccaacccaccaaagggtgaaaaacgtttggaatgaccaaaacaagaatgtatacaatgctactaccgttatcgatagcagaagtaacccaaccgct…	MKALKLNKIYIWAIALAMVGCTNLEIEQTDSIFADLSGEFNGVDAAGSLTGLYNSVRDQIETQENLYALTEVSTDEFVVPTRGTDWGDNGVWRTLHSHTWSPTHQRVKNVWNDQNKNVYNATTVIDSRSNPTAQQAAEAKFIRAYSMFWLIDMFGQVPFRTPDEGPDVNPTVMTRAEAFDFAVKDLTEAIPDLPSIGPSTDLVGASKAAGMLLLAKFYLNKHIFTGTGTADASDMAQVISLVDDIKAEGFDLQEGYFELFEDSVNDETIWFTTSGVGPNIWNTLHYNQIVPDQAGGWNGFTTIAEFYDLFEGDPNINTPGSGQEERRGFVPTDGTNYGIGNGFLIGQQYDANGNPYKDRTGSPLVFTKELPGLLGNNERTGIRVIKYNPANGAFANHKI…
F. aequoris|peg.2068	peg	287434	286700	-	Dolichol-phosphate mannosyltransferase	GT2			atgtgcatggcagacggcttggtgatcatacccactttcaatgagattgagaacattgaggccattgtgaaaacggttttcgacctcaagaaggattttcatgttcttgttgtggatgataactctccagatggtacagcggcatgtgtcaggagccttcaggagcaattccctgaaaaattgtttttggaggtgcgcaaagaaaagtcaggattgggcacggcctatatccatggttttaaatgggccttggcacatggttacgagtacatttttgagatggatgccgatttttcccatcgccctgcggacctgtcccgtttgcatcgggcctgtgtcaatggtgccgatatggccgttggttcacgatacaaaaaaggggtaaatgtggtgaactgg…	MCMADGLVIIPTFNEIENIEAIVKTVFDLKKDFHVLVVDDNSPDGTAACVRSLQEQFPEKLFLEVRKEKSGLGTAYIHGFKWALAHGYEYIFEMDADFSHRPADLSRLHRACVNGADMAVGSRYKKGVNVVNWPLARILLSYGASFYVKFITGMKVHDPTAGFVCYRRKVLETINLDNVRFIGYAFQIEMKYRAYLKKFKIEEVSIIFTDRINGKSKMNSAIIREAIFGVIAMKFRSIFFKKNF
F. aequoris|peg.2154	peg	378038	377229	-	Similar to glycogen synthase (EC 2.4.1.21)	GT5			atgaatggtaaaaaggtattgtttgtatcttctgaattagtcccatacctcccagagaatccagtttccttaatgtcgtacgaagcgccacgaatggtcaatagcagcggggggcaaatacggatttttatgccaaggtacgggaatatcaatgaaagaaggcatcaattacatgaggtaatacgtttatccgggatgaacctggtcattaatgacatggacatgcccttaatcattaaggtagcgtccattcctagggaacggatccaggtttattttattgacaatgatgaatattttaagcggaaggccacttttagggattcggaaggaaatcttttccctgacaacgatgagcgtgctattttctttgccaagggcgtagtggagaccgtcaaa…	MNGKKVLFVSSELVPYLPENPVSLMSYEAPRMVNSSGGQIRIFMPRYGNINERRHQLHEVIRLSGMNLVINDMDMPLIIKVASIPRERIQVYFIDNDEYFKRKATFRDSEGNLFPDNDERAIFFAKGVVETVKKLNWSPDIIHVHGWMASLLPLYLRKYYSDEPLFADSRIVTSVYGKGFEGNLDMEMINKIAFDGIDKDEISALVQPDYNNLLKVAVDHSDAVILASDELEGDLKEYIDNLSKPVLPYVTLQEAEEAYTNFYKTEVLK
F. aequoris|peg.2259	peg	480925	482853	+	Amylosucrase (EC 2.4.1.4)	GH13			atgaaccaggccaacatacatagattggttgccacgcagctcaaacaaaaggatgccgatgccctttttgaccttcggttggcagcaaatcttcccttaatccaaaaattgttttcatccctctatcctgatgaacaccacataggtcattttcaaaagttgatggacctactctccagattatatgcgtcgagaccatcagaattaaaaaagcaggatcttgaaagattggactcgggcaattggtaccagtccgaaaaaataatgggcatgcaactctatgtggagcacttcaacaaagacctcaacggcctaagggaaaagttgccctactttaaagatttgggagtgaactttttgcatttgatgcccatcaccactcgccccaaaggtgaaagt…	MNQANIHRLVATQLKQKDADALFDLRLAANLPLIQKLFSSLYPDEHHIGHFQKLMDLLSRLYASRPSELKKQDLERLDSGNWYQSEKIMGMQLYVEHFNKDLNGLREKLPYFKDLGVNFLHLMPITTRPKGESDGGYAVNSYLQVDKKYGTKEDLLALTSEFRKEDMYLMLDFVVNHTSNEFSWAKKAMKGDKKYQGYYYTFEDYTIPSEFEKTLPEVFPETSPGSFTYVQEMDRWVMTVFNSYQWDLNYTNPEVFLEMLTNLVKLTDLGVDVVRFDALAFLWKKMGTISQNLPEAHNLVSLFRMCLQVVAPGVILLAEAIVAPTDIIKYFGEDQKMGNECEVAYNASLMALLWNSIATKRTSLLYKSWDHVPPKPVDCTWINYIRCHDDIGLGYENQL…
F. aequoris|peg.2336	peg	6085	7530	+	Hyaluronan synthase (EC 2.4.1.212)	GT2			atgggaaacactgcatataaccaatcgcaaaaaaaagcaaataacaatcttcatattgcctataaaaaacaaaagggttttcatctgaaacaaagaatcaggacttttttccaaacagcggatgcttggggcgtctttgtcctgggtagcacttttgtgcttatgttgggctctgcttatcttgtatatatcctgcagggcgattttgaacagttcaacttggaacggatgagttccacactgggtctttattttatggttttcgcaggggctttgttcctctttagggtcggcttttttctatacacggtatataggtactttaaatataaggccatagcctctgtatcggatgaggaactgcccacctgtaccgtaattgttccggcctataatgaa…	MGNTAYNQSQKKANNNLHIAYKKQKGFHLKQRIRTFFQTADAWGVFVLGSTFVLMLGSAYLVYILQGDFEQFNLERMSSTLGLYFMVFAGALFLFRVGFFLYTVYRYFKYKAIASVSDEELPTCTVIVPAYNEGKQVYHTLISLAKNDYPEEKLQLLAVDDGSQDDTWHWIQEAKRELGDCLAIYKQPKNQGKRHALYRGFNEGTGEVFVTVDSDSIVKRDTLRNLVSPFVTNPECGAVAGNIRVLNNEKALLPKMLDVSFVLSFEFVRSAESSLNSVLCTPGALAAYRSSAVFACLPDWINQTFMGKPSDIGEDRAMTNMILKQGHHVLFQRNAYCYTNVPEKYRGLYKMFIRWGRSNVRENIEMSKYVFKNFRKGPKAGTRFLFLSQFLRIVMSYPL…
F. aequoris|peg.2395	peg	46383	47978	+	beta-N-acetylglucosaminidase (EC 3.2.1.52)	GH3			atgaataaagttcatttgcccccaaaagaccagcttacgttgtcccaaaaagtggggcaactgttcatgcccgctgtctttatcaacgataccgaggaggaagtccaaaaaatggagctacttatctcggaacaccatattgggtccatttgttttttccatagccgtgccagtgcggccaccaattttgagggcaagaagaaggtagtccacaatgagaaaagttacgaccgtttaaagcagctcatcgcccgataccaaaaagcggccaaaatcccgcttttgattgccattgatgcggaatggggattggccatgcgcattgaaaatacgccacaatacccctatgccattactttgggagccttaaaaaatggcaacgacctcatccatcaaatt…	MNKVHLPPKDQLTLSQKVGQLFMPAVFINDTEEEVQKMELLISEHHIGSICFFHSRASAATNFEGKKKVVHNEKSYDRLKQLIARYQKAAKIPLLIAIDAEWGLAMRIENTPQYPYAITLGALKNGNDLIHQIGKAIGSDCLNAGIHWNLAPVVDINNNPENPVIGYRSFGDDKEDVFTKAQAFTRGMSDSGILNSIKHFPGHGDTATDSHLGLPVIDKSLQELKENELFPFQQLIQKGVDSVMVGHLLLPQLDNEGPATTSHKIISNLLREQMGFEGVIISDALNMHAVSKTFSKKGDLEAKAFAAGMDVLCFSENVNEGIQTILKQEKSERIEESFHRIWKLKEKAFSNTTATEGLGWETAASINADVAQNCITELYGSPSSCRALKTSPFLNLSLS…
F. aequoris|peg.2440	peg	91858	93975	+	Glucan 1,4-alpha-glucosidase (EC 3.2.1.3)	GH97			atgaacaaactgctgaccctcctttttttggtcgggacattgctttcctgtaccgaaaaaccagctactctaactgtatcatcgcccagcgggaacaattccatagattttcaggttacggacgatggtgctccaatttatttggtgaaccataaagacaaagtggtcattgacacttcttccatgggatttgattttaaagaccaagaatccatcaaaaatcatctcaagatcattggtagtagcacaaatactgtaaacgagacatgggaaatgccttggggtgaacaaaaggatgtggtcaatcattacaacgagttgaaggtagaactggaagagacccaagcaccgaaccgaaaaatcaacgtgtatttcagggcctatgatgacggtgtcggg…	MNKLLTLLFLVGTLLSCTEKPATLTVSSPSGNNSIDFQVTDDGAPIYLVNHKDKVVIDTSSMGFDFKDQESIKNHLKIIGSSTNTVNETWEMPWGEQKDVVNHYNELKVELEETQAPNRKINVYFRAYDDGVGFRYEFLPQQGIDSIIIMDENTEFQLTEDYTSFWIPGDWDIYEHLYNTSKVSEIDAIAKRNNADLAQSNIPENAVNTPVTMRSDSGLHLSFHEANLTDYAGMTLKVDNETLKLTSELVGSDRLGYKVKRALPFKTPWRTIQIADKATELIDSKLIVNLNEPNKIGDVSWFKPKKYVGIWWEMHIGKSTWDYAASQDMNSFTTDAKPHGKHGATTENTKHYIDFAAKNNITGVLVEGWNTGWEHWIGFEDREGVFDFITPYPDYDLEE…
F. aequoris|peg.2485	peg	136117	137079	+	Glycosyl transferase, family 2	GT2			atgagcaccgttaccgattcccttttatccatagtggttcctttgtacaacgaggaggacaacgtggtcttgttaacccagaaaatccatgaaagtcttccggggtacaactaccagatcgtctatatcgatgatttttccacggacaaaacccgccaaagggtcaaggaaatggataacgacaaggtccatttgatcgagctgaaaaaaaattacggccaaagtctcgccttggcggccggtcttgattacgccgaaggggaatacatcatcaccatggacggtgaccttcagaacgacccatccgacattcctcacatgttggaatacgccgttagcggtgaatatgatgtagtcacaggtatccgacaaaaaagaaaggattccctcgtcaaaaaa…	MSTVTDSLLSIVVPLYNEEDNVVLLTQKIHESLPGYNYQIVYIDDFSTDKTRQRVKEMDNDKVHLIELKKNYGQSLALAAGLDYAEGEYIITMDGDLQNDPSDIPHMLEYAVSGEYDVVTGIRQKRKDSLVKKIPSKIANFMVRRVTKLDIKDNGCALKVFTKDIAKGLNLYGEMHRFITLLAFLEGAQIKQVPVKHHARHAGVSKYGLERVFKVVADMMLLLFIRKYFQRPIHLFGILGVLLVILGVFINIYLLIVKLGLGEDIGSRPLLIFGMMFILGGIQLFTIGIVMELLIRTYYESQQKRPYRIKKITIGDGKAA
F. aequoris|peg.2487	peg	139587	137929	-	dolichyl-phosphate-mannose-protein mannosyltransferase family protein	GT83			atgatctccaccacccggtattggttttttattgccctcattgtgctggtgtacctcatcgggatgttcgtgaccctgttcgagaacgattccgcgcaatttgccgtaatggccatgcgaatggtccaggaacatgattttttaagccttttcaaaggcccggaggagtatctggacaagccacatatgcactattggttggcggccctttcctataagatttttggcatccatgattgggcgtaccgaattcccggtattctgtccaccttgttgggtgcttatagctgttatggccttggaagactattgtacaacaaggatgtaggccggtttgcctccttgatctttatgacagcccagacgatggtgctggccaatattgatgtacgtacggat…	MISTTRYWFFIALIVLVYLIGMFVTLFENDSAQFAVMAMRMVQEHDFLSLFKGPEEYLDKPHMHYWLAALSYKIFGIHDWAYRIPGILSTLLGAYSCYGLGRLLYNKDVGRFASLIFMTAQTMVLANIDVRTDAVLTGFTIFSIWQLVAYIEKNSLKNIALGAFGAGMAFSTKGQIALVVIGISVLCHLAYTRKWYRLLNWKLLVAVLVFGLTIAPMLYAYYHQFDLHPEKVIRGKDHRSGIFFIFWEQSFERMSGEGVGKNSSDFFFFFHTFLWVFLPWTVLALIGYWNQLKTFWQVKFAYRPNLEFLTLGGISILFFVISFAQFKLPHYMNILMPLYAILSAAFLYTLFQKEKAKMAKVILGFQYFILGLVVVFVLLVSFYIFPVEHWYGYVFLIVA…
F. aequoris|peg.2493	peg	143468	145042	+	beta-glycosyl hydrolase	GH20			gtgattaaaaaaacccttttgctgttcaccgcagtactctgcatggcagcatgccaaaccgaaaaaaaggaaatcaacttcccaaaaaccgacttggccagcgcccctttgatcccaaaaccagtcaagaccattgccacgcatacagcttttgggttggatagtagcacggtaatctacaccacgaccacagatccacaatttgaaaaagtgggcaagtttctttctgaaaaaataaagggaaaaacaggattggatcttatggtgaacgcttcccccgatggtggaaccgggcgactgatctacatcaaccaatccgatagtacagctctggaaacaccggaatcctatcaactctacattaaaaaagactccattttgttgaatgccaaaacagcg…	MIKKTLLLFTAVLCMAACQTEKKEINFPKTDLASAPLIPKPVKTIATHTAFGLDSSTVIYTTTTDPQFEKVGKFLSEKIKGKTGLDLMVNASPDGGTGRLIYINQSDSTALETPESYQLYIKKDSILLNAKTAAGAFRGIQTLRQLIPEKSNDTLTDHPLWVIPSGKIMDSPKYGHRGAMLDVARHFFTLDEVKKYMDALAYYKFNILHLHLSDDQGWRIEIKSWPKLTEVGGATEVGGGEGGFYTQEEYKELVQYAADRHITIIPEIDMPGHTNAASFSYPFLNGNGKKLEAYTGTHVGFSTFDAQKDTVYAFLDDVIGEIAAITPGPYFHIGGDESHSTKKSDYIHFVEKVEKIVQKHGKTMIGWNEIAQAKIAPTSIAQLWNEPHNAIRAAENGSK…
F. aequoris|peg.2498	peg	147718	148521	+	Glycosyltransferase involved in cell wall biogenesis	GT2			atggctggattgagcaccccaaagcaaaaattatcagcgctgatcatcacctacaatgaaatgggttacattgaaagatgtatcgattccgtttcctttgcagatgaaatcattgtggtagattcttttagtactgacggcacctttgaatatttgaccgaccatcccaaagtgaaagtgatacaaaatcctttcgagaattttacatcacaaaaatccttcaccctgaaacaggcgacaaatgattgggtcttgtttttggatgccgatgaagtggtaaccaaatcccttcaaaaagaaatcatcgctaccataaacaatcctgaagccgatgaagcctattggttctacagaaaattcatgttccaaaaccaacctcttaattttagcggttggcag…	MAGLSTPKQKLSALIITYNEMGYIERCIDSVSFADEIIVVDSFSTDGTFEYLTDHPKVKVIQNPFENFTSQKSFTLKQATNDWVLFLDADEVVTKSLQKEIIATINNPEADEAYWFYRKFMFQNQPLNFSGWQTDKNHRLFRKSKACFTDRKIVHETLEVDGKSGILKEKLIHYCYKDYEDYKGKMLKYGCLKAKEDFYKEKHFNYLLMMIKPAWKFFNHYVIRFGFLDGKRGITICYLNALGVLERFKERKRLEKKNELAYYLVMP
F. aequoris|peg.2499	peg	149336	148503	-	Putative two-domain glycosyltransferase	GT2			atgaacccgatggaacaagaagcaccaaaaatttcagtaatagtgagcacatacaacgcggaggagtggttgaggaaagtgttgtggggtttcaattgccaaattttcaaggattttgaggtagtggtcgccgatgatggctcgggtcccaagaccaaagcattgttggatgagctctccgaacaggttttttatccgattatccatgtttggcaagaggacgatggttttcaaaaatcaaggatcttgaacaaggcagtggaagcctgcaatgcggaatacatcatcatgaccgatggggattgtattcccagggaggattttgtggaggtgcattacatcaacaaagaaccgggttattttatttcagggggatattatatgttgcccatgaacatt…	MNPMEQEAPKISVIVSTYNAEEWLRKVLWGFNCQIFKDFEVVVADDGSGPKTKALLDELSEQVFYPIIHVWQEDDGFQKSRILNKAVEACNAEYIIMTDGDCIPREDFVEVHYINKEPGYFISGGYYMLPMNISKLITLEDIEKQNCFNIQWLKEMGIPKTFKNNKLTAKGFVSKFLNTFTPTNASWNGHNSSGWKKDILNVNGFDERMQYGGQDRELGERLFNFGIKSKQLRYSAVCVHLDHKRGYKTPESIAKNQSIRKETKSQKVVWTHYGITK
F. aequoris|peg.2585	peg	222721	224580	+	Neopullulanase (EC 3.2.1.135)	GH13			atgaaaaatatcatttcgttattcattctgatgacttttgccttcggcattggccaagtgcaacgtgtggaacctccttattggtggaccggcatgaagaacaccgaactccaattgttggtacatggaaaccaaatcagtgaactccaacctgaattcttgcccaatatccccatcaaaaaaattgagaaaacggagaacccaaactacctgttcattacggtggataccaagagcgtacaaccgggtaccatcaaaataaaatttaaaaaaggacgacgaaccatttcttcggtagactaccgattcttggagcgaagggaaggctcggccaaccgaaaaggttttgactcctcggatgtaatctatcttttgatgcccgaccgatttgccaatggt…	MKNIISLFILMTFAFGIGQVQRVEPPYWWTGMKNTELQLLVHGNQISELQPEFLPNIPIKKIEKTENPNYLFITVDTKSVQPGTIKIKFKKGRRTISSVDYRFLERREGSANRKGFDSSDVIYLLMPDRFANGDTSNDSHPKTIEMADRSQQGGRHGGDIQGIIDHLDYIDELGATTLWSTPLTLDNEKTYSYHGYACSDLYQMDPRYGSNEDFARLTEALHQRGMKHIMDYVPNHWGLSNWLIQDLPAQDWLHYWEGGENGFKRSNYIQTTQLDPNASKYDAKGCMDGWFDYTMPDMNESNPMVINYLVQNTIWWIESANLDGMRVDTYPYNDKVGITEWVTRVMEEYPNLNIVGEVFMHETAHIAFWQKDSKIGAIQGFNSNLPSVMDFPLHDIFPQ…
F. aequoris|peg.2699	peg	16519	18414	+	1,4-alpha-glucan (glycogen) branching enzyme, GH-13-type (EC 2.4.1.18)	CBM48+GH13			atgtccaaggtagtttcacacagcttttttacggatttcgatattgacctttttaaggcaggaaagcattttagattgtacaataaattgggatctcacctgaccgaagttgaaggtgtcaagggaacctattttgcggtttgggctccatcggccaagtcggtaagtgtgattggggacttcaattactggaatgctggtgaacatgaactttatgtgcgttgggacagcagtggcatttgggaaggatttatccccggtgtggacaaaggcaccaaatacaaatacaagatccattctaacaacaacgatatttggaccgaaaaggcagatccctttgccaggttttgtgaacaacccccgaacactgcctccttggtttgggatgctccctataca…	MSKVVSHSFFTDFDIDLFKAGKHFRLYNKLGSHLTEVEGVKGTYFAVWAPSAKSVSVIGDFNYWNAGEHELYVRWDSSGIWEGFIPGVDKGTKYKYKIHSNNNDIWTEKADPFARFCEQPPNTASLVWDAPYTWKDQDWMDTREEKNGLDKPYSVYEVHLGSWKKKHGWESLTYLEMADELVNYVDEMGFTHVEFMPVMEYPYDPSWGYQITGYFAPTSRFGKPEDFKVLVDKFHQKGIGVILDWVPSHFPEDAHGLGYFDGSHLYEHPDRRRGYHPDWKSLIFNYGRNEVRAFLISNAIFWLDQYHVDGLRVDAVASMLYLDYSREDGEWEPNMYGNNENLEALSFLREMNQEVYASFKGIQTIAEESTAFTGVTKPVHYGGLGFGMKWMMGWMHDTL…
F. aequoris|peg.2700	peg	18511	20910	+	Alpha-glucosidase, family 31 of glycosyl hydrolases, COG1501	GH31			atgataaccaacacggaaatagagagaaggggcaatcaattgcccaaccatatagtcgattttaaacaggaaaacgacaagatatacttcaccacccaaaacggggtgatactccagataaccattttacgcgatagcgtggttcgattccgttatgccacggaatatgtcttcgaacccgatttttcatatgccatcagcgaagatgtgaacttggggtacaacgagctttcggtaaaggaagagattcccgagtatgtgatcaccacttccaagatcaagatctatgtgaataaatcggacctcaaggtccagattgtggatttggatgatgtggtgttgagcgaggaagagctgggtttccattgggaggaaaatttcgactatgggggcaatgtt…	MITNTEIERRGNQLPNHIVDFKQENDKIYFTTQNGVILQITILRDSVVRFRYATEYVFEPDFSYAISEDVNLGYNELSVKEEIPEYVITTSKIKIYVNKSDLKVQIVDLDDVVLSEEELGFHWEENFDYGGNVVKMSKVCHSGESFYGMGDKASHTNLKGKRVNNWVTDSYAFGKDQEPLYKAIPFYVGLKEGIAYGIFFDNSFSTYFDFANEKRNVTSFWADGGEMNYYFFYGPKMSHVVESYTDLTGVPELPPLWALGFHQSKWSYYPESKVRDIASTFREHQIPCDAIYLDIDYMEGFRCFTWNNRYFPNPKKMIQEMEEEGFKVITMIDPGIKIDRDYWVYQQAMDNGFFCRRADGPHFKGKVWPGECKFPDFTDPDVREWWAGLYKEMIAGMGV…
F. aequoris|peg.2851	peg	67830	68501	+	Outer membrane TonB-dependent transporter, utilization system for glycans and polysaccharides (PUL), SusC family		SusC		atgaaaacaaaaccgccaagattatattttatcattctctattttatgttcgtaggtacacttatagctcaaactgctgaatccaaatcggttagggtaagcggtgccgtattggacccagggcataatcccgttaaaaaggccattatctatttggactcggtcaataccaggatcagaaccgataaaaagggccatttcgaaattgacttgaatcatgataacaaagttatcatggcattttcctcgatttatggaatccaatccgttgatttggatggaagcgaagaaatacagattgtttttcctgaagacggccctgtcatcaccgaggataaattgtcggaacttgggttcgatacgaaaggaaaagcacggagcaaaagagagccgaaagat…	MKTKPPRLYFIILYFMFVGTLIAQTAESKSVRVSGAVLDPGHNPVKKAIIYLDSVNTRIRTDKKGHFEIDLNHDNKVIMAFSSIYGIQSVDLDGSEEIQIVFPEDGPVITEDKLSELGFDTKGKARSKREPKDYSKYLDMYQLIATEVPGAQVNGTKIRLRGNALNSVNSGQEPLLIVDGTVVSSIEYILPRDVASVEVIRDENASLYGARGANGVIVIKMKK
F. aequoris|peg.2865	peg	82702	85740	+	Outer membrane TonB-dependent transporter, utilization system for glycans and polysaccharides (PUL), SusC family		SusC		atgaaaattaaaagcaaactattgctaatctcgttcttgttgtttcaggcggtacttttcgcacaaaacaatacaacgatttcgggaacggtgtacgatgatcaggggcagccgttgcctggtgccaacgtcgttttaaaaggtactactacaggtatccagactgattttgatggaaattatactttggacaatgtgcccggagatggaattctggtgttcagttacatcggatttacaacccaggaggtgcctattaataatcgagcgactattgaggtaaccttacaacaggacacccaaagcttggatgaagtggtggttgtaggttacggtacgcagaagaaagcggaccttacaggttcgattgtgaccgttgattcggagcaaatcgaaaag…	MKIKSKLLLISFLLFQAVLFAQNNTTISGTVYDDQGQPLPGANVVLKGTTTGIQTDFDGNYTLDNVPGDGILVFSYIGFTTQEVPINNRATIEVTLQQDTQSLDEVVVVGYGTQKKADLTGSIVTVDSEQIEKTPSANPVQSLQGKVAGVQIVTTGSPGASPTVRVRGLGTYSNATNILYVVDGMFYSNIDFLNPNDIKSMNVLKDASSSAIYGVRAANGVIIIETKSGGKNRKPQIEYNGYTGVQRAQNVLKMANAEQFVTMAVESGSTADVQFVLNAMQRYGRSRINPNVPAVNTDWYDEIIRDGLIQNHSLSVMGGTDNVSYSMGTNYFSQEGLLDMKNEYERFNIRSKLDIDVLDNVKVGVNTVFSNATQYTPEDSAWFKAYFAVPILPVFDELN…
F. aequoris|peg.2866	peg	85751	87295	+	Cell surface glycan-binding lipoprotein, utilization system for glycans and polysaccharides (PUL), SusD family			SusD	atgaaaaatagtataaacccagtatataaattggtatttgtcttgatggccatgctttttgtgcagtcgtgcgatgacaaattcaatgacattgaaggtcagctcaatgcggatgacctggattactccgctacagaagacatggtccaggcgttggtgggagcttataacgtattggcaacccgtgggtgggaagaaccattgttgctttccgtacgtggtgatgatgtgaatgcaggaggtttgggagaccaacaacaatttgccgataccgacaactttgtatatgaccaaggatattggatgtataactcactgtggaacatacattatggtgatatcgtaagtttgaacaccgagatcagtcttattgaaaaattccaggattttgcctctgaa…	MKNSINPVYKLVFVLMAMLFVQSCDDKFNDIEGQLNADDLDYSATEDMVQALVGAYNVLATRGWEEPLLLSVRGDDVNAGGLGDQQQFADTDNFVYDQGYWMYNSLWNIHYGDIVSLNTEISLIEKFQDFASEEGKATGDQYIAEIKVMRAWLHFNLARVWGDVFIIQTNQPDAEIADGPASKNDVMQFISDQMDEVIPLLPNMRPNERTDIPGGITRYTAYALKALAHLEMEDYQGVADASAAIINSNKFSLYPDYYSLFKKPGELSDESLLELQFSDYGSSTGDTFYHLYDPFGPIGWTPARENAAGGWGFYEPSMKFIKFMLDRGETERLETSVLWTDRGIAELQTDPNYATLPSFVSNTTRDGDVFNDYARALFASGKHYLPSVQLTDGRNQYAG…
F. aequoris|peg.2868	peg	89733	91100	+	FIG01018870: hypothetical protein	GH144			atgaggttagttttaattccattggccgttgcatccatgctgatagggtgcaatggccataaaactgaaaaggaaaaagaatcaaggacaagtaaggataccatagcgtacactgatgaggagttgatggattctgttcagtaccagacttttgaatatttctgggatggtgcggaacccatatcaggattggcaagggagcgcctccatatggacaatgtttacccgagccatgataaggatatcatcaccacaggtggttcaggttttggcctgatggctattttggtgggggtggaacgcaagttcatttcacgtgaacaagcactggaacgttatgaaaaaatcgttgacttcttagagaaggctgatcgcttccatggagcttggccccactgg…	MRLVLIPLAVASMLIGCNGHKTEKEKESRTSKDTIAYTDEELMDSVQYQTFEYFWDGAEPISGLARERLHMDNVYPSHDKDIITTGGSGFGLMAILVGVERKFISREQALERYEKIVDFLEKADRFHGAWPHWMEPTGKVSPFSPKDNGGDLVETAFLVQGLLAVKEYFKDGNEREQVLAKKIQELWEGVEWDWYTKGGQDVLYWHWSPEYQWEMNFPVGGYNECLIMYVLAASSPTHPIKKSVYEKGWALDGEIAKDTVYYGLKTELNHYEHDKAPVGPLFWAHYSYLGLDPKGLTDQYADYWKLNVNHAMIHYKYALDNPKGYKGYGKDSWGLTSSYSMKGYAGHRPGEDLGVISPTAALSSMPYTPEESKQFLRHLYTQQDSLIGKYGPYDAFSEQ…
F. aequoris|peg.2869	peg	91093	92463	+	hypothetical protein	GH144			atgattaaaaaaactttatacctgtctactctgttgctgctgttcatagcatgtggtggaggggacgattatacctatatacccacaacacctgaaattccagatgatggctccaacgaggtgcctaccataagtgacggtgatttgctagacttggttcaagaggaaacctttaaatacttctgggattatgccgaaacgaattctggcggggccagggaacggtatcatcccaatgacccaggtctcaatgccgaagtggttacctctggcggtacaggttttggtctaatggccattttggtgggtatcgaacgcggattcattacccgaagcgaagctgtggaccgattgaccactcttttggattttttggaaaatgcagatcgttttcacgga…	MIKKTLYLSTLLLLFIACGGGDDYTYIPTTPEIPDDGSNEVPTISDGDLLDLVQEETFKYFWDYAETNSGGARERYHPNDPGLNAEVVTSGGTGFGLMAILVGIERGFITRSEAVDRLTTLLDFLENADRFHGAWSHWINGSTGAVIPFSSMDNGGDLVETAFLTQGLICVKEYFKNGSDAEKALAQQADDLWKGVEWNWYTQDQNVLYWHWSPNFGFDINLQLKGYNEVLITYILAAASPDFSIEKPVYTNGWASGGGIKSANTQYGFPLLVKHNGNEQFGGPLFWAHYSYLGLNPKTLSDEYVDYWDVNVNHSKINYTYCVTNPKGFEDYGEDCWGLTASYSRNNDGSLGYNAHSPANDTGVISPTAAISSIPYTPEESLKAMHYFYKNKDKLLGPA…
F. aequoris|peg.2872	peg	95052	97319	+	beta-glucosidase (EC 3.2.1.21)	GH3			atgtactataaaaaattacttttcgccgtaatggcactaacctttggtgctatcagtgcccaacaaaggattccagaagtggaggcactcttacaaaaaatgaccttggaggaaaaaataggtcagctgaaccttttgacaccaggcggaggtgtggccactggcgaagtagtgagcaaaaatgtggaggccaagatcaaggccggggaagtgggtggccttttcggggtggccggaccagacaaggtacgagtggcccaagaactcgccgttaaaaaaagtcgattgggtatcccgttgctgattggttctgatgtgatccatggctataagaccacctatcctatccctttgggattagcttccagttgggatatggatttggtacaacaggcggcc…	MYYKKLLFAVMALTFGAISAQQRIPEVEALLQKMTLEEKIGQLNLLTPGGGVATGEVVSKNVEAKIKAGEVGGLFGVAGPDKVRVAQELAVKKSRLGIPLLIGSDVIHGYKTTYPIPLGLASSWDMDLVQQAAQMAAKEATADGINWNFSPMVDIARDPRWGRIAEGAGEDPYLGSRIAEASIKGYQGDDLAAAHTMLACVKHFALYGAAEAGRDYHSVDMSKIKMFNQYLPPYKAAVDAGVASVMSSFNDVDGIPATGNKWLLTDLLRDKWGFNGFVVSDYTSLNEMIPHGLGDLQAVSALALNAGLDMDMVGEGFLTTLKKSLEEGKVTEEAITNACRRILEAKYISGLFEDPYRYLDSKRPAKDILTKENRALARTLAAHSFVLLKNENNILPLQK…
F. aequoris|peg.2888	peg	111439	114561	+	Outer membrane TonB-dependent transporter, utilization system for glycans and polysaccharides (PUL), SusC family		SusC		atgagaaacatttatttgacatttgttgcagtgttttcttgtattgctgcgtttgggcagaccattacggggaccgtatccgatacttcgggtactcctttgcctggggtgaccatagtagtaagtggtacaaacaatggtacaactaccgatttcgatggaaattacaccatcaatgcctccagtgggcaagtgctgagattttcctatttggggatgaagccaaaagacattaccgtagggtccgaaacaaccatcaatgtagctttggaagaagattccacacagcttgatgaggttgtggtgaccgcatttggtgtggaacaaaagcagaagtcgttgggatattcagtgaccaaggtcaataccgaggaccttaacttggccggccagtccaat…	MRNIYLTFVAVFSCIAAFGQTITGTVSDTSGTPLPGVTIVVSGTNNGTTTDFDGNYTINASSGQVLRFSYLGMKPKDITVGSETTINVALEEDSTQLDEVVVTAFGVEQKQKSLGYSVTKVNTEDLNLAGQSNPIESLQGRVAGVQINRSSGTSGGGVDILIRGVTSINPNRSNQPLIIVDGLALNNDTFAGEVRPSSGSNSPSSSEQFAFSNRAMDLNPEDIESFNVLKGAAATALYGVRASNGAIVITTKKGKQGKAKINLTASTTFRNVTTTPPLQTTYREGFNGAPRTLYDPNSETGFDRVQNATSFYSWGPEYALDSYDLGEGNIVDLSNDRFYSPYDIFRTGFNSQLNLSLSGANDRLSYYFSLGNNNEQGILPNTDYKKTNFRLKAGYKVTD…
F. aequoris|peg.2889	peg	114572	116053	+	Cell surface glycan-binding lipoprotein, utilization system for glycans and polysaccharides (PUL), SusD family			SusD	atgaagaaaataaatataattaaggtttttctgttatgtgccacgataacctacgtgggatgtagcgaagattattttgatgtgaacacgccttccaatacggctaaactggaagacttgcgaatgaaagatctaatagctcccgttattcacagcactatggagggacagcgttccgcggaattgtcatttggcaattatgtgcagaattttgtgtccgctgggggtggcgctgccgggcagacctctgtgagtggtctttggagtcaggtctatctgtatgttttgcccaatcttgaagcggtgaaggacaaggcagcggaaaccggggcaacgcatattgacgccattgcggatatattgattgcggccaatattggaattgctacggattcttgg…	MKKINIIKVFLLCATITYVGCSEDYFDVNTPSNTAKLEDLRMKDLIAPVIHSTMEGQRSAELSFGNYVQNFVSAGGGAAGQTSVSGLWSQVYLYVLPNLEAVKDKAAETGATHIDAIADILIAANIGIATDSWDNIPYSEASGGPDNNFATFDTQETIYTEIFSLLDGAIAKLSAADNSGFELGSSDLIYGGDSAKWLRAAYSLKARYQLHLMNKGLISASEVLATVDNGFTSNDDNFAMYYDEKNINPWYSSEILARNTGNLSNDIASQLVSSMNGDYYPFQGGLVEIDPRLPLFAQNDDEAEYKGFVSGGGGIAPDGTDANARFRTGGFYTSVDSPLMLITYAEVLFIKAEAAFMANGGTTTSVGSDATAYAAYMDGIAASMDMYGVEGTDYMADGA…
F. aequoris|peg.2946	peg	171813	169603	-	Alpha,alpha-trehalose-phosphate synthase [UDP-forming] (EC 2.4.1.15) / Trehalose-6-phosphate phosphatase (EC 3.1.3.12)	GT20			atgggcaaaactatcattatctcaaaccgattacccgtacaattacaaattagcaatggaaccatcaatgctataccaagtgtgggaggattggccacaggaatgaaatcggtgcacagtggtagcgaaagcctatggatcggttggtccggacttacagatgaggaaacacctcccgagcttgaagatgatatcgacaaggcactggccaaaaatggctgtgccaaggtaaaattgaatgcaggggaaatcgatggtttttactttggttttagcaacagaacggtatggcccttgttccactattttttggaatattccgaatttgaacttgatttttggaacacctacaaagcagtgaaccaaaaatttgcggacgccatcatcgagaagtcagat…	MGKTIIISNRLPVQLQISNGTINAIPSVGGLATGMKSVHSGSESLWIGWSGLTDEETPPELEDDIDKALAKNGCAKVKLNAGEIDGFYFGFSNRTVWPLFHYFLEYSEFELDFWNTYKAVNQKFADAIIEKSDEDDTIWVHDYQLMLVPQMVREKRPDTTIGFFLHIPFPSYEIFRTLPWREEILEGLLGSDLIGFHTYDYERHFLSSVRRLLGLDVSFNEIYLDNRVIKVDSFPMGIDYKKFKDAAILHSSKSEGERSDLQMRLDSHKASAPDTKLILSIDRLDYSKGIAKRINAFEYFLNKYPEYKEKVRLIILAVPSRSNVPQYQLLKKEIDELVGRINGELSTVNWTPIWYFYRSLPFDNLIDLYTSSDIAWLTPLRDGMNLVAKEYIATRTDKT…
F. aequoris|peg.2947	peg	171917	173716	+	Glucoamylase (EC 3.2.1.3)	GH15			atggacaacctgaattatggaattatcggtaattgtcgaagtgctgccttgatctccaaggaaggttccttggattggtgttgcctacctgaatttgattccacttctatttttgccaagttattggatgagaaaaagggaggcagtttcgagatcattccccagggagaatgcacgatccatcaggaatattttcagaacacggccatattggtgacccgtttcacccaaggggatgatgtttttgaagtgcacgactttatgccaaggcaccacaagatgaacggaaagtatatggcgcctccagagatcatccggtttgtgaaacacatttccgggaagcccaaagtggttgtaaaatatgatccgaagttggaatatgccatgggcgagaccaag…	MDNLNYGIIGNCRSAALISKEGSLDWCCLPEFDSTSIFAKLLDEKKGGSFEIIPQGECTIHQEYFQNTAILVTRFTQGDDVFEVHDFMPRHHKMNGKYMAPPEIIRFVKHISGKPKVVVKYDPKLEYAMGETKHFIKKDFIASITHEMKYDTLFLYTSIHKQSILDGKVITLEGDEYFLICYHEKILRPTTEKMALELERTKVYWLDWVDKTPTYKKFNNEIIRSAITLKMLTYDKTGAVLAAATTSLPETIGEVRNWDYRFCWIRDASMVIKVVSELGHKNSAKRFLQFIIDLMPDKDEKLQIMYGINKEKNLTEISLDHLEGYQGSKPVRIGNAAYMQKQNDIYGILMDVIYEQIRSFSNDIENVEELWSITKGIVWIVGNHWQEPDKGIWEFRGED…
F. aequoris|peg.2967	peg	199196	198249	-	Glycosyl transferase, group 2 family	GT2			atgcagatttccattgtaattcctttactcaacgagcaagaatcgcttaaagaactacatgattggattgtacaggtgatgcaatccaatcattttttatatgagatcatctttattgatgatggcagtaccgatggttcttgggaaaccatcatggagctttcgcaaaaaaatgaacatgtgaaaggtatccgatttttgaagaacttcggaaagtcccaggctcttcatgctggatttaaggccgccgaaggcgatgtagtcatcaccatggatgccgatttgcaggacaatccagaggaaatccccgaaatgtaccgcatgattacccaagaaggcaaccaagtggtttccggctggaagaaaaaaaggtatgactcggtcattgccaagaacatc…	MQISIVIPLLNEQESLKELHDWIVQVMQSNHFLYEIIFIDDGSTDGSWETIMELSQKNEHVKGIRFLKNFGKSQALHAGFKAAEGDVVITMDADLQDNPEEIPEMYRMITQEGNQVVSGWKKKRYDSVIAKNIPSKLFNWAARKTSGVKLHDFNCGLKAFDHQVVKAIEVHGEMHRYIPVLAKNAGFSNISEKVVQHQARKYGTTKFGMERFINGFLDLITIWFVSKFGRRPMHLFGALGVLMFIVGFGFSLYLGIDKLFLNPTGRLITQRPQFYIALTAMIIGTQLFLAGFLGEIMVRSRKNDTRYTISDKINL
F. aequoris|peg.2992	peg	224066	225037	+	Membrane-bound lytic murein transglycosylase D	GH23			atgaaacacatcaagaacatattggcatttataggactaattgcggtggtaagcaccttgatttttgcggttcagtcagaacctacggaagagaaagcccaagatcagcaggtgcagaaagatgatgaaaccgataaaagtgtggcggatggttaccagatcagcgccattgaaattccagaagacctcaattttgcaggggaggcagttccattggatgatcccgagatcatggagcgagtggatcgtgagtttttggtgaacacctattggcagtccaatgcccttttgttgatgaagcgtgctaataaatatttcccgatcatagagcccattttgaaaaagaacggcatcccggatgactttaagtacttggccgttgccgaaagtggccttgaa…	MKHIKNILAFIGLIAVVSTLIFAVQSEPTEEKAQDQQVQKDDETDKSVADGYQISAIEIPEDLNFAGEAVPLDDPEIMERVDREFLVNTYWQSNALLLMKRANKYFPIIEPILKKNGIPDDFKYLAVAESGLENVVSPAGATGFWQIMKGTGREYGLEVNDNVDERFHIEKATQVACDYIKKWKERFGSWTLTAAAYNAGPAGIQKYMGIQQVDDYYDLLLGQETGRYVFRIMAIKEIISHPEKYGFELEQKDMYEKVPTFTVEVDTAVTSWADFAELYEINYKVLKRHNPWLREPHLNNASHKKYVIEIPNKGYYRVGNVGK
F. aequoris|peg.3037	peg	269929	268262	-	Periplasmic alpha-amylase (EC 3.2.1.1)	GH13			atgtcgattcttcccctttttataggctgcaaggaagttgaaaaacaaccgcagaccacagcacaggtagttcaagaaaaacaggagaaaaaggaagtccctttcgtttgggaaggtgccaacgtatacttcctgcttaccgaccgtttcaacaatggcaaccctgaaaatgatgtaaattttgaccgcaccaaggaaaccggggttctaaggggatttgaaggcggtgatatgcagggtatcatccaaaaaattgaagaaggttattttaccgatttgggcatcaatgccatttggctcacgcccattgtggagcaaattcacggttccacggatgagggaacaggcaatacttatgggtaccatggttattggaccaaggattggacggccattgac…	MSILPLFIGCKEVEKQPQTTAQVVQEKQEKKEVPFVWEGANVYFLLTDRFNNGNPENDVNFDRTKETGVLRGFEGGDMQGIIQKIEEGYFTDLGINAIWLTPIVEQIHGSTDEGTGNTYGYHGYWTKDWTAIDPNFGTKKDLEKLVKTAHAKGIRILLDVVLNHTGPVTDKDPVWPDDWVRTGPPCEFTTYENTTECTLVANLPDILTESDEPVELPDALLAKWKDEGRLSKELDELNLFFERTGYPRAPRYYIIKWLTDYINDYGVDGFRVDTVKHVNENAWQDLHKEAVYAFEMWKKKHQDRILDENPFYMVGEVYNYGISGGRDYDFGDRKVDFFSYGFKSLINFELKTDANNDYETIFSKYSNLLNTKLKGKSVLNYLSSHDDGGPFDRERKQPY…
F. aequoris|peg.3098	peg	327503	328528	+	Glycosyltransferase	GT2			atggcttttctatttcatatggatgtatttttttccatagtggttccggtgtacaacaggcccgaagaggttcgggaattgttgcaaagtcttacacaacaggattttgaaaaggattttgaggtggtgatcgtggaggatggctcttcggagagctctgaggacatagtggagacctttaaaggaggactgcagatatcctattatttcaaggagaattccggccccggtgactctaggaactttggaatgcaaaaggccaagggaaattattttatcattttggattctgactgcatcttaccaaaacaatacctttctgaagttgataaagaactgaaagcgaaatttatgcattgttttggaggtcctgatgcggcggatgcttccttcactttg…	MAFLFHMDVFFSIVVPVYNRPEEVRELLQSLTQQDFEKDFEVVIVEDGSSESSEDIVETFKGGLQISYYFKENSGPGDSRNFGMQKAKGNYFIILDSDCILPKQYLSEVDKELKAKFMHCFGGPDAADASFTLVQKAINYVMTSFFTTGGIRGGKKSVGKFQPRSFNMGISKEAFQKAGGFGRIHPGEDPDLTFRIWKAGFETRLFPKAYVYHKRRIDWNKFYIQVNKFGMVRPILNKWHPGTARLTYWFPTLFMIGLVVALIMSIFGFVIPIVLYGIYFMVLFLDALLREGNIKVALWALYATIIQFTGYGIGFFKSTMLLNFSNKDPEELFPKLFFKKR
F. aequoris|peg.3253	peg	489964	488963	-	Glycosyltransferase	GT2			ttgaaaatcgccgtagtcatactcaattggaatggggaagcccttttggagcggttcctcccttcggtcatggagcattccaaaggagcggatatttatgtggtggacaatgccagcaccgatggttccttggattttttaaaacaacactatccatccattggtgtggtgcaaaatgatgtcaacggtggttttgccaaaggctacaacgatggattaaaacacattgaagccgacctgttctgccttttgaactccgatgtagaagtgactgaaaattggctgggacctatcatcaaggcctttgatgaaattccggaagcggccatcatacaacccaaaatattggacctgaaacaaaaggaccattttgaatatgccggtgcagcaggtggtttt…	MKIAVVILNWNGEALLERFLPSVMEHSKGADIYVVDNASTDGSLDFLKQHYPSIGVVQNDVNGGFAKGYNDGLKHIEADLFCLLNSDVEVTENWLGPIIKAFDEIPEAAIIQPKILDLKQKDHFEYAGAAGGFIDMLGYPFCRGRIFQSIEKDEGQYDDIKEVFWATGACMFIKSEVFRSLNGFDEDYFAHQEEIDLCWRAKNAGHKVFYVGQSSVYHLGGSTLSNMNPKKTFLNFRNSLFSITKNLPRKKAWPIVLIRLLLDGIAALRFVFQLKFDHCFAILKAHLSFYANFSKMYKKREKANFLLKYYPVTSIVWSYFVHHIKNFNILVKD
F. aequoris|peg.3284	peg	528369	526360	-	Outer membrane TonB-dependent transporter, utilization system for glycans and polysaccharides (PUL), SusC family		SusC		atgaaaaatacagctattctctttgtattggccccttttttcctttttgccaacgaatcaaaaataccttccaagattaaagaggttacggtatacctcagcggtgcccaaattacccgaaccgctacctgttcactccaagagggctccaatgaggtagtttttactggactttcccacaaaattgatgagagcagcatccagatttcaggattgggtcccgtttccatcctttccctagtgtacaacatcaactatttggagaaatccgaaagcaatcccaaggtaaaggaatgggaaaacgaaatcatccggttggaacatgaaatcgccatgttgaaaaataccattgccggtctcgaggaagaagaaaaagtcatcacctccaaccgattggtc…	MKNTAILFVLAPFFLFANESKIPSKIKEVTVYLSGAQITRTATCSLQEGSNEVVFTGLSHKIDESSIQISGLGPVSILSLVYNINYLEKSESNPKVKEWENEIIRLEHEIAMLKNTIAGLEEEEKVITSNRLVNGDRQVLDLDRMKQIGAYYRERTTAIKNEIFKTNLTINKLKLEVGDLQHQLAEVNNAPEVPQGEITITFDAPIATNLNATLTYLVRDAGWVPNYDIKSTGLNAPLNLAYKANVYQKTGQDWNNVHMVLSTGNPNYNIAKPNLEAKYLNFVSSYQKRYAPSVKKKGYAFNPNVKKVVGTITDESGQPLPGVDIIIKGTNKGTQSDFDGNYTIDVAQGQELVYSYIGMHQQELPIYSSIMNVSLEEDIQTLDEVVVMSYGSTSKALSG…
F. aequoris|peg.3365	peg	589628	588042	-	Trehalase (EC 3.2.1.28)	GH37			atgaaaaaatggttattcggcaccctgattgtagtcttcttcataagttgcaagacagatgccccgatcaagaccgagccggtcagcttttatgatacccaactgtttaaggacgtgcagatgtccgccatttttgaagactccaaaacctttgtggacctggtacccaaaaaggatatagcagcacttgaagaagaataccttcaaaacaaagataatcaaggatttagccttaaggattttgtactggaaaactttgaggacaagtccatgagggggcttcaatttgaactggataccacccaaaacatgtacacccacatttcgcatatgtgggacaagctgaaaagaagtccggacagtgtcatctcccattccacccgaattgctttgccctat…	MKKWLFGTLIVVFFISCKTDAPIKTEPVSFYDTQLFKDVQMSAIFEDSKTFVDLVPKKDIAALEEEYLQNKDNQGFSLKDFVLENFEDKSMRGLQFELDTTQNMYTHISHMWDKLKRSPDSVISHSTRIALPYNYIVPGGRFQEIYYWDSYFTMEGLLVDEQQEVAQSMVDNFAFLIDSIGFIPNGTRDYYKTRSQPPYFALMVDAIARKDQQLLVKYLPEMTKEYNYWMEGARAGDSIDPEKRVVNLNGGITLNRYWDAGNTPRPESYKEDFLLASSLPSDSLKQLLYKNLRSAAASGWDFSSRWFGEEGGLGSTEILSILPVDLNSLLYFMEKTLAKANGLKGDKSAQNHFQELAETRKKAIQEYFWNAEDGYFHDFNFEKGAMTPSPTLAGVSPLF…
F. aequoris|peg.3399	peg	614868	615980	+	hypothetical protein	GT4			atgagaatctgtattacccgttccgaaaagcatgcctactccgaaacctttattcgtgaccaaatcgctggattttccaaattggcagaggtgttcacggtgtatggtggaagatatcctgaacgggaagaaagcgggaaattactgagtcctaaacccttttgggtggcccataaagcggttaaacttttggttggtcgaaataatttcttcagtaattacggtatgaagaagttcctgaaaaagaatcaaattaatgtggtcttggccaattatggtatgtgtgctgcccatatggttcctgtttgcaaggctttggacattccgctgctggtcatttttcatggtcatgacgccacggaccaaaaacttcttggaaaatatagagggaagtatcaa…	MRICITRSEKHAYSETFIRDQIAGFSKLAEVFTVYGGRYPEREESGKLLSPKPFWVAHKAVKLLVGRNNFFSNYGMKKFLKKNQINVVLANYGMCAAHMVPVCKALDIPLLVIFHGHDATDQKLLGKYRGKYQKLFGYAASIIVVSNDMAAKLTELGAPAEKIQVVPCGVDTDKFKPTEQPAQEQKFLAVGRFAAKKGPLYTIDAFSKVYQKFPDATLTMVGKKTGLFDECEAKVAELGLENAVTFTGILDQSQIAELMGEALAFVQHSITAPNGDMEGTPVSIMEAGASGLPIVSTEHGGIKDAVVHGRTGFLVKETDADAMANFMMQLCEDPIQAKAMGLEGREHIQKNYLQKEQIKKLYDLSVAACK
F. aequoris|peg.3405	peg	622530	621286	-	hypothetical protein	GT2			atgaccaaaaagcttttagtgatcggccatgtgtggccagaacccaacaccacagccgccggagggagaatgctccaactgttggaagcttttttgagctttggttaccaagtatccttcgcttgcactgcaagcaaaactgagtatagcaagagcctttctgagataggagtaaaggaggaattcattcaactcaatcatcccagtttcgatgcttttattgaaaatttgaatccggatttggttctttttgaccgttttatggtggaagaacaatttggttggcgggtggtcgaatttgcccctcaagccattcggatattgaacacagaggatttgcattccttgcgaaaggctagggaagaggcaataaaagatgaagtggaattcaatataggg…	MTKKLLVIGHVWPEPNTTAAGGRMLQLLEAFLSFGYQVSFACTASKTEYSKSLSEIGVKEEFIQLNHPSFDAFIENLNPDLVLFDRFMVEEQFGWRVVEFAPQAIRILNTEDLHSLRKAREEAIKDEVEFNIGQWKTHPLTLREVASIYRCDVSLMVSTFEMGILQEQLQVPQGLLLHLPLMLEVPTAKNIKEWPSFDERQHFITVGNGKHAPNVDAIKILKKEIWPLIRNQLPNAEIHIYGAYLPQMIQEMHAPKQGFHIKDWVENLDEALQNSRVLLAPIQFGAGIKGKLLEAMKNGTPSVTTSIGAEGMHGDLPWNGAISDEWDTFAHAVVELYQQRKLWEQAQHNGINLLHTYFDKEKLHDRLARSIVKIGENLDAHREQNFIGRLLQHQTLNST…
F. aequoris|peg.3470	peg	674726	673314	-	UDP-3-O-[3-hydroxymyristoyl] N-acetylglucosamine deacetylase (EC 3.5.1.108) / 3-hydroxyacyl-[acyl-carrier-protein] dehydratase, FabZ form (EC 4.2.1.59)	CE11			gtgagcaaaataagcaataagcaacgcaccattgaaaagaaagtaacgctacagggagtagggttgcacacgggcgaaaatgtaaccatgagttttttgcctgcaaaggaaaatcacggatacgcgttcaaaagaatagatttggagggcgaacccattatagaggccgatgccaattatgtggtgaatacccaacggggcaccaatttggagaagaacggtgtcaagatccatacctctgagcacgttttggctgcacttgtcggacttgagatcgacaatgtcctcatagaattggatgctcccgaacctccgatcatggatggctcttccaagttttttgtaaaggctttggaagaagcaggcattgtggaacaggaccaagagcgtgaagaatac…	MSKISNKQRTIEKKVTLQGVGLHTGENVTMSFLPAKENHGYAFKRIDLEGEPIIEADANYVVNTQRGTNLEKNGVKIHTSEHVLAALVGLEIDNVLIELDAPEPPIMDGSSKFFVKALEEAGIVEQDQEREEYIVKDVISYKDETTGSEITVIPADHYQVTTMVDFGTKVLGTQNATLEKMSDFKEEIADARTFSFLHELEMLLEHGLIKGGDLNNAIVYVDKEISESTMKKLEKAFNKEKLSVKPNGILDNLTLHYPNEAARHKLLDVIGDLALAGTRIRGKVIANKPGHFVNTQFAKKLSKIIKIDKRNKVPTYDLNQTPLMDVTQIMKMLPHRSPFLLVDKILELSDTHVVGVKNVTMNEPFFVGHFPGAPVMPGVLQVEAMAQTGGILVLSTVPD…
F. aequoris|peg.3518	peg	716607	717614	+	Glycosyl transferase, group 2 family	GT2			atgcaacaaggcaaagtaagcatcgtcatcccgtttaagaacactgctcattatttaccggagtgtttggattccattctaggccaaacctattccaattgggaagttttggcggttgatgatcattcaaatgaccagagttttgaagtcttgagtcaatattcaagcaaagattctcgcataaaagtctttaaaaatgaaggggaagggattatccccgccttacagactgcctatgccaaaagtagcggagccttcatcacccggatggattctgacgatatcatgaaaccgcaaaggttgcaacgaatggtcgataatttgatagcaaccggcaaaggacacgtcgctgtgggacaggtgaaatacttctctgaccgtgggatcagtaatggttac…	MQQGKVSIVIPFKNTAHYLPECLDSILGQTYSNWEVLAVDDHSNDQSFEVLSQYSSKDSRIKVFKNEGEGIIPALQTAYAKSSGAFITRMDSDDIMKPQRLQRMVDNLIATGKGHVAVGQVKYFSDRGISNGYERYEKWLNGLTSKGTNFDEIYKECVIPSPCWMVHREDFERCGGFEPLRYPEDYDLTFRFYEGGLRIIPCDEILHLWRDYDTRTSRTHEHYAQNYFLDIKLHYFLKLNFNGNRPLVVWGAGFKGKAIAKGLQHHGINFTWLCDNPNKIGKKIYHEELMHFDVLKTLKNPQSMITVANSKEQREIKKYLKGLGQKPMEDYFFFC
F. aequoris|peg.3533	peg	734091	732823	-	TPR/glycosyl transferase domain protein	GT4			atgcaaaagatcttggtcatagcatactattggcctcctgctgggggaccaggggtacagcgatggctaaagtttgtaaaatacttgcctgaacttggttatgaaccagtggtttatgtccctgaaaatccaagttatcccatcacggaccgtaatttggtaaaggagagtcccgcaacaattcaaatcctgaaacaaccaatcaaggaaccctatggttgggccggactgctatccaaaaagaaaaccaagaccattagttcgggaatcattcaagataaaaatccttctttagcggaaaggatacttttgtggatacgcggcaacttttttataccggatgcccgtaaaggttgggtaaaaccctcaatccattttttggccaaggttattgcggat…	MQKILVIAYYWPPAGGPGVQRWLKFVKYLPELGYEPVVYVPENPSYPITDRNLVKESPATIQILKQPIKEPYGWAGLLSKKKTKTISSGIIQDKNPSLAERILLWIRGNFFIPDARKGWVKPSIHFLAKVIADEGIQTIITTGPPHSLHLIGLGLKRKYDIHWIADFRDPWTSIGYHKKLRLTPWAAKRHKSLEKEVLVSADKIVVTSQTTRKEFEDITPKPIKVITNGFDENLSPRELDQDFTISHLGSLLTGRNPLGLWQAIKELIAENETFQKALKIKLAGVISTEVQKSLQSFGLDTFVQQLGYLPHDQVLETMQSSQALLLLEIDSEETKGIIPGKLFEYLNAKRPILAIGPKDWEAGSMVEKSKAGKFLQHSDVALLKTVLLDWFNQYQEGKL…
F. aequoris|peg.3599	peg	817727	817005	-	N-acetylglucosaminyl-L-malate N-acetyl hydrolase	CE14			atgaaattagacattttagtattcggggcacaccccgatgacgcagaacttggagctggtgcgacaatcgccaaagaagtttccaaaggaaaaaaagtaggaattgtggatttgacccgcggggaattgggaacccggggatcggcagaaatcagggacagggaagcgacagcttctgctaaaatcttagggatttctgtacgggaaaacatggaattcgccgatggtttttttgtaaacgacaaagaacatcaacttgagcttatcaaaatgataaggctgtacagacctgaaattgtattgtgcaatgccgtggatgatcgccatattgaccatgggaaggggagtaaactggtaagcgatgcctgttttttgagtggtctcgtcaagatagacaca…	MKLDILVFGAHPDDAELGAGATIAKEVSKGKKVGIVDLTRGELGTRGSAEIRDREATASAKILGISVRENMEFADGFFVNDKEHQLELIKMIRLYRPEIVLCNAVDDRHIDHGKGSKLVSDACFLSGLVKIDTKMDGDDEWQEPWRPKVVYHYIQWKNLEPDFVMDVTGFIDTKIAAIKAYGSQFYDPNSDEPETPISSKNFIDSVIYRARDLGRIVGVEYAEGFTVERFAAVDSLGDLI
F. aequoris|peg.3965	peg	265892	269146	+	Outer membrane TonB-dependent transporter, utilization system for glycans and polysaccharides (PUL), SusC family		SusC		atgaattcactaactattaaacaatttatcaagttgacattccgtacattttgctttatgatcatcttggcactgttgaatccggtgttggcagccaatgtaagggggcaaaaactggagaactacagggtggatgtatccgtgaacgatgccacggtagttgaggtcttgaagcagatagaggaacaaacagacttcaaatttgtgtatgaccgcaaagtggaacgattgcacaagacttacgacattgcttacaacaaagtttcccttaggtccattttggaattgatggccaaggatgcggaccttacgtttagaaggatcaacaataccatttccatagatgtaaaacccaaagcacccaaaagagtcgtggaaattgcctttatcaccgttaca…	MNSLTIKQFIKLTFRTFCFMIILALLNPVLAANVRGQKLENYRVDVSVNDATVVEVLKQIEEQTDFKFVYDRKVERLHKTYDIAYNKVSLRSILELMAKDADLTFRRINNTISIDVKPKAPKRVVEIAFITVTGTVTDENGVPLAGASVQEKGTGNGSITDFDGNYTIDVESNAVLQFSYLGYTPKEVAVDGRTTIDVQLLQDATQLEDVVVVGYGTQRKTDVTGSIASVESEDFNKGIVMNPGQLLQGKVAGVNISNVSGEPGAAQDVIIRGVGSLRSGTTPLYVIDGFALDNTSTGVPTNPLNFINPQDIESIDVLKDASAAAIYGARAANGVIVITTKKGKSGRTQMDLSVSTGFSSLANKVDVFSANEFRQQVVAAGGNLDDGGANTDWQDALSR…
F. aequoris|peg.3966	peg	269166	270911	+	Cell surface glycan-binding lipoprotein, utilization system for glycans and polysaccharides (PUL), SusD family			SusD	atgaagaacaaaataataatagcactattggggatctccttattctcaaacctgagctgtaccgacttggaagaagaagttttggacgaatccttggaaggaagcggacaggcggaactgatcagcggagccattgcaccagcttatgggcaagtggcatggacttggaggcataccaattattacggactgcaattgattgcggccgatgaggccatattgccataccgtggaggaacggattggtatgatggtggtaaattcttggaaacccatgctcataccatttcaacaggtaatgatttggtgggaagctcttggaacgaagtgaccaagaacatttcaagggccctttcggccattgaagtattacaaccccttgccgaggcaggtgataca…	MKNKIIIALLGISLFSNLSCTDLEEEVLDESLEGSGQAELISGAIAPAYGQVAWTWRHTNYYGLQLIAADEAILPYRGGTDWYDGGKFLETHAHTISTGNDLVGSSWNEVTKNISRALSAIEVLQPLAEAGDTEAEGALYEMIALRAYMNMLVLDSWGLVFKKETSEDLSEILRGQDAIDYIESEFLSVVDVINTSKGPGRITQAAVWGFLARLNLNAAVYRDPYGTPSFSNEDMDKVIQYTDNIINSGAFSLSPEYFDLFNDDNNDNSEIIFAADQRGVMKNEHSRWAYWSLAGSWFPRPEFPDADGTDGPAITSDFYQTWVDAYGATDPAEADARFFKENQMIPAELQDLTGVTPENDEDHYYCISAEDFEINRGIIRGVIWGPRKDEGGSFYTCDG…
F. aequoris|peg.3982	peg	288735	291857	+	Outer membrane TonB-dependent transporter, utilization system for glycans and polysaccharides (PUL), SusC family		SusC		atgaagctaactaagtcatttgtgctgtgtgctttatccttaatgctatccatgtatgtacaggcccagaacatcactgttcgtggtatggtcaaggatgatggtggtgtcccgctcccaggggcatctgtaataatcaaaaacacagataagggaacttctacagattttgatggcaattttgaaattgaagcaccctcggatgggattttggttttcagttacattggctatgtgccagtggaagaatcggtcaatggtagatcacaaatttcggtcaccttgaattccgatgtaaatcttttggatgaaattgtagtggtcggttatggtacccagaagaaaagcgtcgtgaccggtgcgatttcaggggtaaaggaatccgacttgcaagatttg…	MKLTKSFVLCALSLMLSMYVQAQNITVRGMVKDDGGVPLPGASVIIKNTDKGTSTDFDGNFEIEAPSDGILVFSYIGYVPVEESVNGRSQISVTLNSDVNLLDEIVVVGYGTQKKSVVTGAISGVKESDLQDLPINRVEQSLQGRASGITIAANSGQPGSSSTIRVRGVTTLNNNEPLWVVDGVIVDAGGIGYLNQSDIASIEVLKDAASAAIYGSRAAAGVILVTTKSGKSGKLSVNYSGYTGMSAPARKLDLLNATQYASLRNEASVAGGGGILFPNPESYGKGTDWQELIFNNSAKRENHEVSISGGNEKSTFYASFGYLDQEGIVVSDISHYIRKNFRLNSTHKINDYLRFGQTFGYSNEKNAAIDGNTFYGGPLSSAVNLDPITPDIETDPAVL…
F. aequoris|peg.3983	peg	291868	293379	+	Cell surface glycan-binding lipoprotein, utilization system for glycans and polysaccharides (PUL), SusD family			SusD	atgaaactgagaaacataaattatttggtttttggttcaataatggctctggcatttacctcttgtagtaaagagtatttggatgtggagcccaaagggacctacttggaagaaaattattatagcaatgagacccaggcctattccggtttgatcgccatctatgatgttttgggaaaggaatccaggggatttgaaaatatggtgaccatgatgaacgcaggttcagatgatcactatgcaggtgggggaggtccagatgatggtgccgggatccatgcgttctccaattattcgattacagcctccactattcctgcgagttattggggagactactaccagggaatttttagggccaatgtgctaatttctaaactccccgatattccaatggga…	MKLRNINYLVFGSIMALAFTSCSKEYLDVEPKGTYLEENYYSNETQAYSGLIAIYDVLGKESRGFENMVTMMNAGSDDHYAGGGGPDDGAGIHAFSNYSITASTIPASYWGDYYQGIFRANVLISKLPDIPMGEANRARFTAEAKALRGYFYFQLVRMFGNIPLIVDPLPTADIYNVEQASKEAVYAQIETDLEDAKSSLPDMVNLTTEAGRFSKGAVQALLGKVYLYDGKNAQAADELAEVNGTPGGTSKYGYRLLDNFADLWDFQNTFNSESILETTNTNQSNADWGFWGSGADEGNSINIMVGPRSYVRSSGSTAPDFAPGWSFNVFTQGFYDLIKDDPRFDATVADLKAYEEADEIEYLHGDQDTGYYLRKFMPLNSDATTGGGVKELNYQQHVY…
F. aequoris|peg.3985	peg	294322	295851	+	Glycosyl hydrolase	GH30			atgggctatttaaacatgccggtctttgccggccccaatgccatgaaatttacccccgtttacattttttcttttttatgtttcctaagtatttcttgtgatgataccgtaaagagcagtacatcctccgatactgcagaggaagaggccatagatttttccgccaagggaaaaccaataaccatttacaccactgccgatagcactgctcttcggcttgccgtttctgaaggtcctgtattctcagacgctgagcaacccttggaaaaagaggtttcggtatttgtggaacctaaaaaaatgtttcagaccattttgggaattggcggggccattaccgatgccagtgcagaaacgtttgcgaagttggatgctacaaaacaagaagagctgttggat…	MGYLNMPVFAGPNAMKFTPVYIFSFLCFLSISCDDTVKSSTSSDTAEEEAIDFSAKGKPITIYTTADSTALRLAVSEGPVFSDAEQPLEKEVSVFVEPKKMFQTILGIGGAITDASAETFAKLDATKQEELLDAYYGKDKGLGYTLLRTNIHSCDFSSGSYTYIQEGDSALTSFSIAHDQEFRIPMIKKALSRAGGALVTYVSPWSPPAFMKSNKNMLQGGTLLPEYYQSWANYFVKFIQAYEEENIPIWGLTVQNEPMAKQTWESCIFTSEAERDFVKNYLGPTLEKSGLAEKNIVVWDHNRDLMNQRANVIFGDPEASKYIWGMGFHWYEDWSGGDQLYENVGKVQESYPSKNLLFTEGCNDRFDAARYQFWPHAERYGKSMINDFNNGTVGWTDWN…
F. aequoris|peg.3986	peg	295876	297351	+	Glycosyl hydrolase, family 30	GH30			atgaacacaaaaaatatattgattgccgcatcctttgcgataggattgttgctggtgcattgttcatcttctactgatgatggtggttcggatagcccaacaccaaaccctccaaacacagggacaccgcctaccgtttcggaatccgtggatgtttggttgaccaagccggacaaaagtgtattgctgacgaaacaggcgaacgccctgccgttcggtaccaatcccaacaactatccaaatattgaggtaaatccatctttgacctatcaaactatcgacggtttcgggtttacattgacagggggtagtgcggaggtcatcaaccaattaagtactggtgataggaacgagttgctgcaagaattgttcggtacctcggaaaacgatatatccatc…	MNTKNILIAASFAIGLLLVHCSSSTDDGGSDSPTPNPPNTGTPPTVSESVDVWLTKPDKSVLLTKQANALPFGTNPNNYPNIEVNPSLTYQTIDGFGFTLTGGSAEVINQLSTGDRNELLQELFGTSENDISISYVRVSIGASDLNAGPFTYDDMPDGETDESLDNFSLDQDREGVITVLKEILEISPNIKILGSPWSAPVWMKDNGSFVGGSLKPEYYGVYAQYFVKYIQAMEAEGITIDAITIQNEPMHDGNNPSMVMTAEEQAEFIKNHLGPAFEEANISTKIIVWDHNCDNPQYPITVLSDPDAYPYVDGSAFHLYNGDISALSTVHNSFPEKNLYFTEQYTSSNGSFDGDLKWHVKNVIIGSMRNWSRNALEWNLANDESFGPHTDGGCSICKG…
F. aequoris|peg.3987	peg	297365	299101	+	FIG00487463: hypothetical protein	GH5+CBM6			atgaaaaaaatactattccttttaaccattcttataagttcaacagtattcggtcaaggctttttgcataccgatggacaaaaaatcgttgacggccaaggcaacaatgtgctccttaggggtctcggtctgggcggttggatggtacaggaggggtatatgttgcaaacagctggttttgctgggccacagcactccatcaaacaaaagataacggaactcattggcaagagaaatactgaggagttctatgaggcctatttggcgaatgggattaccaaacgtgacatagattcactaaaagcttggggattcaattccgttaggttgcccatgcactacaacctgtacaccccacctattgaagaagaaaaggatggaacaaatacatggttggaa…	MKKILFLLTILISSTVFGQGFLHTDGQKIVDGQGNNVLLRGLGLGGWMVQEGYMLQTAGFAGPQHSIKQKITELIGKRNTEEFYEAYLANGITKRDIDSLKAWGFNSVRLPMHYNLYTPPIEEEKDGTNTWLEKGFIMTDNLLKWCADNEMYLILDLHAAPGGQGHDANISDYDDTKPSLWESEANKQKMIAFWEKMAERYKDSPWMGGYDIINEPNWNFEGENPNGCDEMNNAPLRQLMVDITTAIRKIDKDHIIIIEGNCWGNNYNGVFPLWDDNLVISFHKYWNFNTTASIQQVLDYREKYNAPIWLGESGENSNVWFKDVLSLMESHNIGWAFWPMKKVENIAGVTSVTKNPGYETLLNYWQNGGKKPSVEYAKNALMQLAENYKMENVTVKPGV…
F. aequoris|peg.3988	peg	299117	300433	+	hypothetical protein	GH16			atggtacgaataaactgtatgctgtttttgttcatggttctgattctttcgtgtagtggggatacgacagatcaaggccctgtcaacaatttaaagccttccaatctatccattgacgtcgaaattgcggggcaatccagtgaaaatcctaatggggatggtagtggagaggtcaatcttacctttcaggcggccaatgcaacactatacaagatacttatcgaaggtcaacttaaggaatctacctccaataccttgtcctatacctttactgacgaaggcacccatgattatagcatagtggtatcggcctataaccaaggacaatttataagcaagaccatttccgttacggtttatgttgaagaacttatagggctgatatggtccgatgagttc…	MVRINCMLFLFMVLILSCSGDTTDQGPVNNLKPSNLSIDVEIAGQSSENPNGDGSGEVNLTFQAANATLYKILIEGQLKESTSNTLSYTFTDEGTHDYSIVVSAYNQGQFISKTISVTVYVEELIGLIWSDEFNNRSLDLNKWNYETGTGVNGDWGTGQLDRATDRSENISFQNGIIDADGGCLVITTRDETFMDREYTSGRINTRDKGSWGPGHRIVARVKASGVRHQGQGFAFWMMPQEKPVTVDAIMWPQGGEIDIMEYVGSIPYHNLGTVHYAWEWQNNQYQDWNHGHLGGYYSYETQQTPNPEEPGYGNFPPPENDPNAGSSGFHEYGIDWYDDRIEFFVDDSIYHIHYLKDGGAYTVDGQDEKSVELVDGRRVTISEYSNHFDEWHPFEHKMY…

## Sheet: F. algicola
Table S4. The information about annotated CAZymes and SusC/D proteins.
feature_id	type	start	stop	strand	Function (RAST)	CAZyme (Confirmed)	SusC (Confirmed)	SusD (Confirmed)	nucleotide_sequence	aa_sequence
F. algicola|peg.21	peg	24073	26217	+	LysM-repeat proteins and domains	CBM50			atgaaaaaacatcttgtattattgggttttgtggcatttttcttggccactgcgcaactttctgcgcaaaagtttacaacacatgccgtaaaggagggagaaaccttgcagagcatttcccaaaaatacagggttacgccttataccattatacaatccaataaggagataaaaactgctgctgatattaaggtcaataccctgttggtcattcctttggacggtagtgtcatgacccctgaaactgagccgaaagtggaaaaggtggtggaagagcgcaaacctacaagctttattaggcacagggtacggaagcgtgaaaccctatttggacttacccagcgctatgagataacagaggagcagttgaaaaggcataatcgacagttgtatgcagaa…	MKKHLVLLGFVAFFLATAQLSAQKFTTHAVKEGETLQSISQKYRVTPYTIIQSNKEIKTAADIKVNTLLVIPLDGSVMTPETEPKVEKVVEERKPTSFIRHRVRKRETLFGLTQRYEITEEQLKRHNRQLYAEPLKKGMILQIPVYPELTEEEERALDFETYTVQPKETRWSIAHKYGITVDSLLKLNPELDKTSDYLAIGQELNLPRPKGDSLEQEIDLFTSFTVPPKQTLYSLGKEYGIPSDSIVKLNPEIMKQGGLKEGMILRLPKKKNKSGEVNTDNFIFYEVKPKQNIFRLTQNLKISRDTLFALNPTLENGLKAGMVLKLPKASSEELVVKNALIIDKINLADSVNLENRPKVVFMLPFRLDRIDLNDRKKTSSQISTRRDLKLSLGFYSGAL…
F. algicola|peg.65	peg	63827	65722	+	1,4-alpha-glucan (glycogen) branching enzyme, GH-13-type (EC 2.4.1.18)	CBM48+GH13			atgtccaaagtagttgcccatagtttttttactgagtttgacatcaatctttttaaatcgggaaaacatttcagactttatgataagttgggttcccaccttacggaaaaggatggagcgacaggcacctattttgcggtttgggcgcccacggcccaatcggtctccgtgattggggattttaatttttgggatggaaaggagcaccaactaaatgtgcgatgggatgcaagcggtatttgggagggatttattcctgatgtaaagaagggcgataagtataaatataagatccattcccataataacgatatttggacggagaaggcagatccatttgcccgctattgcgaacaacctccaaatactgcttctgtggtatgggaggctccctacacc…	MSKVVAHSFFTEFDINLFKSGKHFRLYDKLGSHLTEKDGATGTYFAVWAPTAQSVSVIGDFNFWDGKEHQLNVRWDASGIWEGFIPDVKKGDKYKYKIHSHNNDIWTEKADPFARYCEQPPNTASVVWEAPYTWKDKAWMETREQHNALDKPYSVYEVHLGSWKKKNGWEFLTYTEMADELVNYVSDMGFTHVEFMPVMEYPFDPSWGYQLTGYFAPTSRFGTPEEFKILVDKFHEKGIGVILDWVPSHFPEDAHGLGFFDGSHLYEHPDRRRGYHPDWKSLIFNYGRNEVRAFLISNAVFWLDQFHVDGLRVDAVASMLYLDYSREDGEWEPNMYGNNENLEAMSFLREMNTEIYASFKGIQTIAEESTAFNGVSKPVDLGGLGFGMKWMMGWMHDTL…
F. algicola|peg.66	peg	65821	68220	+	Alpha-glucosidase, family 31 of glycosyl hydrolases, COG1501	GH31			atgattaccaacaccgaaatagaaaaaaggggaaatcaatttcccaaccatatagttgattttaagcaggagaacgataagctttttttcaccacccacaatggggttatcctagagttgaccattttacgggatagtgccattcgtttcagatttgccacggaacatgtttttgaacccgacttttcatacgcccttagtgacgatgtgaatttgggatacaatgaattagaggtaaaagaggaaattccggagtatgtgattaccacttccaaagtgaaggtttatgtccgcaaggcggatttaaagattcaaattgaggatttggaaggaaccgtgattttggaggatgagcttggattccattgggaggagaattatgattacgggggaaacatt…	MITNTEIEKRGNQFPNHIVDFKQENDKLFFTTHNGVILELTILRDSAIRFRFATEHVFEPDFSYALSDDVNLGYNELEVKEEIPEYVITTSKVKVYVRKADLKIQIEDLEGTVILEDELGFHWEENYDYGGNIVKMGKVSHSGESYYGMGDKASHTNLKGKRVNNWVTDSYAYGKDQEPLYKSIPFYVGLKESIAYGIFFDNSFSTYFDFAHEKRNVTSFWADGGEMNYYFFYGPKMSQVVEAYTDLTGVPELPPLWALGFHQSKWSYFPEKKVKNIASTFRKMKIPCDAIYLDIDYMEGFRCFTWDNKRFPNPKKMIEELEEDGFKTITMIDPGIKIDPDYWVYQQAMDNGFFCRRADGPHFKGKVWPGECKFPDFTDPEVRDWWAGLYKEMIADLGV…
F. algicola|peg.101	peg	102429	104684	+	Alpha-1,2-mannosidase	GH92			atgagaaaaaaccgttttatcctgctcgtttcagtattaattttgggctgttcccaagtaaaggaaactccggttgcagcgcaagaggactatgtagatttggtatacccatttttggatacggccaattcccgctggtttttcttctcgtctgctagccgtccttttggcatggtcaatttaagcccagacacagaaaccgagggggcatgggggagtggctaccgatataaaactaccaacattaaaggattttcgcatgtgcatgcctggcaaatgtcaggcccatcagttatgccgttaatttcagatggaacgcaaaaagattatgccaattttcattctgattttacacacgaaacagagaaagtacatcctggttatcattacgttgaattg…	MRKNRFILLVSVLILGCSQVKETPVAAQEDYVDLVYPFLDTANSRWFFFSSASRPFGMVNLSPDTETEGAWGSGYRYKTTNIKGFSHVHAWQMSGPSVMPLISDGTQKDYANFHSDFTHETEKVHPGYHYVELQKHGINVELTSTTRVGFHQYSFPSKSNKVIMFNLEGQNGPSKMIEPELEIVGNKMISGKVVNAPTSRRPKPITVYFHALLDTAIETLESKEGKFLIRLDDEGKKVKMKLAISYTSIANAKENMEAELSHWDFDEVVQDSRSQWNQMLGRVKVEGNTQEQRRRFYTDLWHALQGRRIISDVNGAYPDNTNKDVRIGQIPLDQEGNPKFNHYNSDSFWGAQWTIAVLWQLVYPEIADEFVQSLLQYYQDGGMVPRGPSGGNYTYVMTG…
F. algicola|peg.136	peg	143805	146126	+	Alginate lyase precursor (EC 4.2.2.3)	PL6			atgatacaaaaaagtatattgattataagtgcatttctgttactgcttgcctgtggagaaaggtctactaaagtaggtatctatgtaaaagatatcaatgaattgaacgccgcgatagcccaggcaaatccgggagatgagattattatggcaaatggggattggaaggatgttcaaattcgatttgttggttatggaaataacaagcagcccattactttaaaagcagaaactccaggtaaagttcgaatcgtgggaaaatccgatttgaaactcggcggtgaatacctagtggtaaacggtttgtattttaccgagggctcctccccaacgagagctgtaatagagtttgccatcaacaacgatacagtggccaaccactcccggatgaccaattgt…	MIQKSILIISAFLLLLACGERSTKVGIYVKDINELNAAIAQANPGDEIIMANGDWKDVQIRFVGYGNNKQPITLKAETPGKVRIVGKSDLKLGGEYLVVNGLYFTEGSSPTRAVIEFAINNDTVANHSRMTNCVILDYNKTQRNQSDLWVQFKGRHNALDHCYIAGKSNRGPTVRVDLAGNKSIKNYHKITNNYFGPRPPKGGPSAETIQLGNSFTSMAPSYTLVADNFFDRCNGEVEVISSKTNFNEFRNNVFYKSEGSLVTRHGNYCIVDGNYFIGDVNSEQIGGVRLIGTGHWVTNNYFYNLKGKVFRSPLAVMNGIPKSPLNRYIQVTDVVVAHNSWINCTSPLQFGVGSNVDQKDVLPASEIRSERPIRTIVANNLVYNDKSDTYPIVAHDSLD…
F. algicola|peg.137	peg	146139	148376	+	heparinase III protein	PL12			atgaaagtctccatattttttctatgctcttttttttcactttgtctttgtgcacagcaaataccatccaacaacgttttaaaaacagaagggctccaagcttttttaaagcgtgaggtcaaagatcaaatatcgcctaatggggcattgtcagaggcgcaacttgccgcctatttcagagaaaaattttcggaacgcttcttttacaattacaagacttttaaacaacgccttccacactacaacaagctttatcagaatcaagaaaatcataaacaacgagcgtttgaccatcttgggaaataccccgattccacacaatgggttttgccatttaattacttgaacggtcaaaaagtgaatgcctatgcgctccgtcatttagcaaggcagcacaaa…	MKVSIFFLCSFFSLCLCAQQIPSNNVLKTEGLQAFLKREVKDQISPNGALSEAQLAAYFREKFSERFFYNYKTFKQRLPHYNKLYQNQENHKQRAFDHLGKYPDSTQWVLPFNYLNGQKVNAYALRHLARQHKMVDIILLYFNEGRNPKYIRYFENQMESLNAALQSGAYEKIEDGNGVYEVFRSGYRILNWLWIHNMILNEPEYSDQDQLTTIATLLQHGQHLYERNDTFQSGNHQTRGMSALAMLSILFSDFKGTDLWYDRAMKRLGEHLDKEINKDGFQFERSVHYHMSDINNYFYVYQLAKQNRIQIANDWTVKLRGLFSTLVKIAYPDKSAPVLQDDTEIPWAEKNDISGVMTLGYLLFEDPEFGYFASNRVNERMYWFLSQTQVQMLENIQRK…
F. algicola|peg.138	peg	148732	150780	+	Alginate lyase (EC 4.2.2.3)	PL7			atgaatttcaaaataacaaaaccaacgtatacacattataccttattagtgagtatcattttgctgtttattagttgtgttgaaagtaaaaagaaagaaacaggtcatcttgaaaaggcggaaattggacttcatgcacaagagattataccttttttccagcattggaacttaattctaggcgacggttccaatgtgggtacggcaaccaactttgaggataagaatttcttttatgcggcagcagacgacaatggggaatgggtagtgtttaaaacaccaaatgcgggcaacacccatgggacttccaacaatacaaggaccgagctggcacagttgaaaaagtggactccaatggaggaagccaagatgaacgctacccttaaagttatgaatgta…	MNFKITKPTYTHYTLLVSIILLFISCVESKKKETGHLEKAEIGLHAQEIIPFFQHWNLILGDGSNVGTATNFEDKNFFYAAADDNGEWVVFKTPNAGNTHGTSNNTRTELAQLKKWTPMEEAKMNATLKVMNVSTTGDARVASTYSVVVGQIHSADGHENEPLKIFYKKFPGHTKGSVFWNYEINTAGDDNSKRWDYSYPIWGYDLSMVGTDKTTYPPEPKDGIALGEEFSYEVEIREGIMHLQFTSEGHETKTFSKNLMTSEYAKRSDMPEQVANLFVPVGQDGVERENAYADEGLFFKLGCYNQTNGKDPKINKVWCSGAETHGGDIQKQYTDGNYAEVWFKSASISISDDAISNAGYFLANDGLSKKTVYPHEVIPFMDKFKILMGNGTHVEDLTK…
F. algicola|peg.140	peg	151526	154627	+	Outer membrane TonB-dependent transporter, utilization system for glycans and polysaccharides (PUL), SusC family		SusC		atgaattttaaatcgaaactattattgattgcgatattgctggtcggtatacaatcatttgcccaggactcttatagcgtttctggaatcgtacaagatgcagataatgtccccattccaggggtaaacgttatcgtactcaacactacacgcggtactcaaaccgattttgatggtaattatgcactttctgtttccgataatgaggtaatccaattttcatacatcggttatgccacacaaacggtaattatttctggacaggcaactatcaacattacacttcaagaagataccagtgagttggatgaagtagttgtggtaggttatggtacccagaaaaaatcaaccttgacaggatcaatatccaaagttgtcaatgatgatctggaccaaatt…	MNFKSKLLLIAILLVGIQSFAQDSYSVSGIVQDADNVPIPGVNVIVLNTTRGTQTDFDGNYALSVSDNEVIQFSYIGYATQTVIISGQATINITLQEDTSELDEVVVVGYGTQKKSTLTGSISKVVNDDLDQIAVSRVDEALIGQVSGVNIQATNAEAGGAPTITIRGFGSITADSGPALVVDGIVVSSEFLANIDMNDVESFEVLKDAASAAIYGSEGSNGVIMITTKSGKAGKTQFSYQTYIGFKEAHGSDDYRKSVADWARIEQAATGTLSGETLYAQDLVRITGIDRDWQDVFFDGGNVTSHSFSARGGSENTKFSASLRALHDEGVVITDDYTSYIANVKLDTKLTDKLKFGLRASPSFTEQRRLPTSIHNPTRQSPWLPIYHTEETLEFINRS…
F. algicola|peg.141	peg	154645	156093	+	Cell surface glycan-binding lipoprotein, utilization system for glycans and polysaccharides (PUL), SusD family			SusD	atgaaacatataaaatatttagtctttgccatcacggcatttgtgcttacttcctgcagtgatgagtttttgaaccctttaccggacacttcggtagccgtggatgcttttttccaatccgatgaggatgtattggccggtgttattgggatttacgacgcccttcaaggggtaaatgaaaatacagtgaccaatattggtaccgccaataggggagtgcaatttgaacacttattgaccgagcacagaacggacaatacaagaaatgcgaccctcgaaggttccaagtcagatttccatagatatgtggtcaacgccaacaatgtggaatccgaagattattacgcttctatgtatgaagtgattttcagagcgaacaatatcttaaactttattgat…	MKHIKYLVFAITAFVLTSCSDEFLNPLPDTSVAVDAFFQSDEDVLAGVIGIYDALQGVNENTVTNIGTANRGVQFEHLLTEHRTDNTRNATLEGSKSDFHRYVVNANNVESEDYYASMYEVIFRANNILNFIDVADAGNRARYTAEAKFLRAYAYFKLVRLYSDVPLVTEVVGPTDEEALFTRIPEEQIYTQIVADLQEAVDVLDNSFKSRASRASAQALLAKVYLTQPSPNYTGAEQLCEAIISSGNFALEPNFYDVFYSELNDEIIFAIQYESGNALESQSFSSEFTSAIRAGREDGQNIVNDNLITDFVAFGGARTAISYTTVNGSNEVAKFFPDGFDSTAEPDPYGPNARNAGNDYIAIRYADVLLMHVEAAIGSGTTTSDAGALVSFQMIRDRA…
F. algicola|peg.143	peg	158208	159122	+	Alginate lyase (EC 4.2.2.3)	PL7			atgaaagttctccaaaagaaatatctggtactttttataatggccttttcggttgttgttgtcacggctcaaagagataccaatagtgttgcggcatcagatgttaaaccagcaaagaagaaacaaaagaagaagaaaaaggtaaaacttccgagcattgatttgagtcattggaaggtgaccattcctgaaggcaaaggcaagggaggtgccataagtgttgcccccccggagattttggaatatgcaaccaatgaaaccttaaaaccatatatgtacaatgattccacagcaggtgccttggtgttttatgcatttccaaccgcggccactaccgcgaatacgaaatattccagatcggagctgcgtgaacaaatggtaccaggaaacgataatgtg…	MKVLQKKYLVLFIMAFSVVVVTAQRDTNSVAASDVKPAKKKQKKKKKVKLPSIDLSHWKVTIPEGKGKGGAISVAPPEILEYATNETLKPYMYNDSTAGALVFYAFPTAATTANTKYSRSELREQMVPGNDNVNWTFPQGGTLKAKLAMDEVSRDKNGKYHRVIIAQIHGRLTNEQKELIGQKDNNAPPILKIYWHNGKIRVKTKELVNPAVSSKGILYKEAWKDDKGKNFQEEVGFGKFNLEVKVSDGKMVVSLNKNEFFVYDNPSIKRWGIFENYFKAGNYFQSRDEGAYAKVKFYELSVTH
F. algicola|peg.144	peg	159134	160060	+	Alginate lyase (EC 4.2.2.3)	PL7			atgagcaactatacacatatattaggcttgccacttgtactctttatgggtttgatcctattcaattgtgaaccatcttcagaggaggtcccagaaaccacacaagtggaggatgacccaatggaagatgtggttgatgatacggtttcggaaaatgaggaaccagactatttgcttccagaaattgatttgagtcattggaaagtaaccttgccaattggagggcccgatgaagtaaaaccaccagaaattctggattatgccactaatgaggcattgcttccatatatgtacaacgattccacagatggctcgttggttttttacacctttccagggtcgtccactcctaattccacgtattccagaacagaattgagggagcaaatggtgccaggg…	MSNYTHILGLPLVLFMGLILFNCEPSSEEVPETTQVEDDPMEDVVDDTVSENEEPDYLLPEIDLSHWKVTLPIGGPDEVKPPEILDYATNEALLPYMYNDSTDGSLVFYTFPGSSTPNSTYSRTELREQMVPGSNSTNWTFSEGGRMRGTLSVPFISEDENGNKYRTIIMQIHGRLTNEQRDLIGEDDNNAPPVLKIYWNDGKVRVHTKKLKDLNVSDEELLTTSAWEDDEPYSFPNPVGTEKFSLEVIATEGRIEVILNGEESFIKENEDLEKWGVFENYFKAGNYLISKDEGTSATVKYYELEVEH
F. algicola|peg.156	peg	170886	174482	+	Outer membrane TonB-dependent transporter, utilization system for glycans and polysaccharides (PUL), SusC family		SusC		atggaaaaaaaggggtttccatatgattgcatgagcaattttatggacaaaatcaaaaaagtgatgaggtttctgacactatttttattgctcttcacactttattcttacacagatgcttactcacaaagaacaaagctaaaggtcaacctgaaggatgctactttattggatattatccacagcattgaaggccaaagtgagtttgtttttatgtatggggaggatttgatgtcaactttaaaggagaaaaagggagattttaaaataaagaaccaaaccattgacaatgctttggagcagcattttaagcctaaccggatagattatcatatcaatggcagacaagttgtgctgaaaaaaaatgaagcacagcctgaatccaattctaaggaggag…	MEKKGFPYDCMSNFMDKIKKVMRFLTLFLLLFTLYSYTDAYSQRTKLKVNLKDATLLDIIHSIEGQSEFVFMYGEDLMSTLKEKKGDFKIKNQTIDNALEQHFKPNRIDYHINGRQVVLKKNEAQPESNSKEETPQMAVSGTVTDDVGPLPGASIVVKGTTDGTTTDFDGNYSIEVPDGNAILVVSYIGYLTQEIPVNGQTTVNVVLKEDAQALDEVVVTALGFEVRTDKLGTAVSSVKPEALVRSGETSVANAIQGKMAGVNITRSNGDPGSGSNIRIRGANTIFGSTQPLIIVDGIPISNSSTQGGASSATGNGTSQQSRLNDINPNDIETLQVLKGASAAALWGSRASNGVVIITTKSGRRGFRVNLKTAISLDEVNAIAPLQSNYGQGLDGRFRH…
F. algicola|peg.157	peg	174494	175882	+	Cell surface glycan-binding lipoprotein, utilization system for glycans and polysaccharides (PUL), SusD family			SusD	atgagagtatacaaaatagcaaccattatagtaattcttttcaatgttcttgcttgccaagacatagttgatgatataaatgacaatgacccaaacaccattagtagtgtagatgggcagagcttatttaccggaatgcaattggccgatattacagcgcagttgggatatttgaattgggcagctggggtttggaccggcaattttgtggggagtggaagatttgctcccattcaagaataccaatatggaaataccaattctgacaccccttggttcaatatttatgtgggagtggtgcaacaagcgagggagttacgaagtggcatcccagttaccaacaaggattttttctttggagcttcaaaggttttggaagcccatgccttgggtacagcc…	MRVYKIATIIVILFNVLACQDIVDDINDNDPNTISSVDGQSLFTGMQLADITAQLGYLNWAAGVWTGNFVGSGRFAPIQEYQYGNTNSDTPWFNIYVGVVQQARELRSGIPVTNKDFFFGASKVLEAHALGTAASMFGDVPFSEAVNADIPTPIYDGQLEVYGNVQTLLDEGIADLQTAATGGGIAEDLFFGGDSSSWIKAAYTLKARLYLEVGDYANAIAAAQSGISLPSESMQYHPPAVVLTGDTNLLNQFFTGSFPDDLTTEGGYLIELMTGAGNRNNAKTDEVDRVAYYFDGTQINLNGIAGVAEPMNLISLQENLLTWAEAAIRSNDFASALGKLNEHRANLRSGEHFAITTGIYDDYVDTDFDAGGIENVDGSLTRDEALLREIIQERYVSFF…
F. algicola|peg.164	peg	183800	187321	+	Outer membrane TonB-dependent transporter, utilization system for glycans and polysaccharides (PUL), SusC family		SusC		atgaaaaaacttcttacacctaaaagaagcctatttccagtatttaaatatgacctaaaaatgaaactcagtacgttgttcatcttggctgccttattttccatgcaggccaatgatgcctacggacaacgtacgaaagtgacgctggatttggacaacgtttccgttggacaattaatagatgaaattgaaagtaaaaccgagtttgaatttgtttacaagataaaagatgtaaacatcgaccggattgtatcgatcaaagtagatcgggagcgcataagcaaagtacttaaccagatttttcaaaataccaataccaccttcaaccttaatgaccggcggatttatttggtgaaacgcaccgaacccgaaccaacttcccaaccgcaagagtccaat…	MKKLLTPKRSLFPVFKYDLKMKLSTLFILAALFSMQANDAYGQRTKVTLDLDNVSVGQLIDEIESKTEFEFVYKIKDVNIDRIVSIKVDRERISKVLNQIFQNTNTTFNLNDRRIYLVKRTEPEPTSQPQESNVQPNLQFTVNGTVTDVDGQPLPGASIIEQGTTNGVSSDFDGNYTIEVSSSDAVLEVSYLGFSTQQIAVSGQSTVNVQLQPDAGKLAEVVIIGYGSTTKEKFNGAVSKVDSEALNNFSTANFEQALAGNVSGIQILGNGKNPGENSVVQIRGLNTLTAGTNPLIVIDGNPLSEGSSFSSINTQDIESVNILKDAASAAIYGSRASNGVILITTKKGKKGSLKVTYDTYYGFQDRIDNFELVDAYDAALFDSDSRNFGYVSGGPGRSV…
F. algicola|peg.165	peg	187367	188755	+	Cell surface glycan-binding lipoprotein, utilization system for glycans and polysaccharides (PUL), SusD family			SusD	atggttggtgtcttggtaggattgacttcctgcgaaaaggaattggacattgtacctataacggaaaaggcttccaacaatttttattccaacgaacaggagttggaaagtgctgtggcgggggtgtatgcccaacttcagaatggagggctttacggactggatttaattggtgttggcgagatttccggagaggattcctttgaagaaatcgccgccaatgatggaggtcgctttggacaattggacgacttttccaccaatgccggaaatgacttggtaggagatatttggagagaatcttaccgaggaatccaacgggctaataccgtgctgaaccgaattacagatatcgagtatgaatccagcgctttaaagaccaacagaataggggagatg…	MVGVLVGLTSCEKELDIVPITEKASNNFYSNEQELESAVAGVYAQLQNGGLYGLDLIGVGEISGEDSFEEIAANDGGRFGQLDDFSTNAGNDLVGDIWRESYRGIQRANTVLNRITDIEYESSALKTNRIGEMKFVRALLYFNLVRLYGDVPLVVIETESPFDFFGQGRTASSEVYAQIQADLNDAIQDLPVEKSSGKPARGAAQALLGDVLLTQGNFSGALTNYEAVVNSGVYDLAPTTADIFGVANEGNSEILFEVQFASGFLVDGEFEGSPAGSQFRPSGTTANAKGHNLPTQAFIDSYEAGDTRLNDYVAVDVGANPFYFSTKYEVSTTGADDGGSDHLIIRYADVILKYAEALNENGQTAEAIVQLDAIRARAGLAGTTATTQSDVRDAIEQER…
F. algicola|peg.171	peg	196798	199839	+	Outer membrane TonB-dependent transporter, utilization system for glycans and polysaccharides (PUL), SusC family		SusC		atgaaatttggaaacgtattattggtaatatcacttttgtgctgccaaattgttgcatttgggcaaagtaatattacagtttcaggaaccgtgaatgatgagctgggagaacctttgcccggagcttcagtgatcttacagggtacaacaacaggagtacagacggattttgatggaaatttctccatttccaacattgaccccaatggcactttggtgtttagctatattggctatagtacacaggaaatagctgttaatggtcaaacaaccattaatgtaacacttcaggaagatacccaattccttgatgaagtggttgtggtgggttatggcgaattaaaggtaaaggaccttacatccgctatcaccacggttgattctgaggtactggaacta…	MKFGNVLLVISLLCCQIVAFGQSNITVSGTVNDELGEPLPGASVILQGTTTGVQTDFDGNFSISNIDPNGTLVFSYIGYSTQEIAVNGQTTINVTLQEDTQFLDEVVVVGYGELKVKDLTSAITTVDSEVLELAPVGQPMQALQGRVAGLQIVNNGGPGQSPTVRVRGIGSYDTNLNDNIDPSQPLYVVDGAFFGDITFLNPTDIASVSILKDASAAAIYGVRAANGVVLVETKSGKFNQKPQITYDGYSGYQVPQNVLKMANAEQFTTLALESGSDPDAEFILNAMQRYGRSRINPNVPDVNTDWYDEVMRLALIQNHSIGISGGSENATYAIGANYFEQGGILKMKNEYERFNLRSKIDYKANDWLKVGGSVVFSNSTRFDAETSAWRAAYFAVPIL…
F. algicola|peg.172	peg	199850	201388	+	Cell surface glycan-binding lipoprotein, utilization system for glycans and polysaccharides (PUL), SusD family			SusD	atgaagctaactaagaaaatcaagaacataaccctagcggtactccttcttttggccgcagtaggatgctcggacaaactggatgaaccacaattgaacaacaattttgccggtggtacggactttacaaatacagatgacatgatactctccattattggggtgtatgaggcctttcaatccagaggttgggaacaacctttgctgatagcagtacgtggagatgatgtcaatgctggcggattgggggatcagcaagattttgcagaaacagaccttttcaattacaacaaagattattggatgtataattccctttgggaaaacatctatgtggatgtgattacggcccatacaggtatggagcaaatagccagataccaggaagttgctgatgcg…	MKLTKKIKNITLAVLLLLAAVGCSDKLDEPQLNNNFAGGTDFTNTDDMILSIIGVYEAFQSRGWEQPLLIAVRGDDVNAGGLGDQQDFAETDLFNYNKDYWMYNSLWENIYVDVITAHTGMEQIARYQEVADAAGQALGDQYIAEAKVLRAIMLFHISQVWGDVFIPTSSETSELFDVETVPTQAEVMQHISDQMDEALPFLPNMRPNERQDLPGGVTEYTALAIKALANQELGNYQVVADACSEIISSNKFSLFPDFYELFKTPGKLSDESILDMQYSDFGQGEGDRESHLYAPYGPQGWTPAVDGASSGWGFFEPSMKFIKFMLDRGETVRLETSVLFTDRGITELQTDPNYATLPAFVSNTTRDGDVIEDYARALFASGKHYLPSNQLISGRTAYG…
F. algicola|peg.174	peg	203832	205202	+	hypothetical protein	GH144			atgaggttatttttaatttcagttcttttggtcgttgcattcacagtagcgggatgcaatggccaaggaactagcaaaaaggctatagctcaaaatacttcagctaaagcatattcggatgaagatttgttgaacctcgttcaagaacagaccttcaattatttttgggaaggagctgaaccaatttcaggacttgcccgcgagcgtattcacttggataacatttatcccagccatgacaaggacgtaatcaccattggaggttccggctttggcttgatggccattttggtgggcgtggaacgtgggtttataaacagggaacaggcacttctgcgatatgaaaaggctgtgtcctttttggaaaaggccgatcgatttcacggggcttggccacat…	MRLFLISVLLVVAFTVAGCNGQGTSKKAIAQNTSAKAYSDEDLLNLVQEQTFNYFWEGAEPISGLARERIHLDNIYPSHDKDVITIGGSGFGLMAILVGVERGFINREQALLRYEKAVSFLEKADRFHGAWPHWLQPSGKTAPFSPKDNGGDLVETAFLIQGLLTVKAYFSNGNEQEQQLCERIQKLWEEVEWDWYTKNGEKVLYWHWSPEYQWEMNFPVGGYNEALIMYILAASSPTHPIEKNVYEKGWAKSGNITKDTIYYGLETELDHYEHDSSPVGPLFWAHYSYLGLNPKGLTDAYADYWKLNVNHARIHYNHSLENPKGFKGYGEECWGLTSSYSPKGYASHRPDRDIGVVSPTAALSSMPYTPKESMRFLRYMYTEQDSLVGKYGPYDAFSL…
F. algicola|peg.175	peg	205195	206574	+	hypothetical protein	GH144			atgggtaaagcccccttttttttagtctttttactctgtcttatttatgcttgtggagaagatgattacacctataccccaatcgcatttccagatgatgacgagcctgtggtgccagaacctacaatcagcgatgaagaacttctagacttgacacaaagggagaccttcagatatttctgggattttgcagagaccaattctggtggagccaaagaacggtatcaccccaatgatccgggcagggactcgcatgtggtcacttctggtggaacaggcttcggactgatggccattttggtaggggttgaaagaggatatatcacgcgggagcaaggggtacgacgtctttcacaattgctggattttttggaaaatgcagataggttccatggagct…	MGKAPFFLVFLLCLIYACGEDDYTYTPIAFPDDDEPVVPEPTISDEELLDLTQRETFRYFWDFAETNSGGAKERYHPNDPGRDSHVVTSGGTGFGLMAILVGVERGYITREQGVRRLSQLLDFLENADRFHGAWSHWINGSTGNVIPFSPTDNGGDLVETAFLVQGLICVKEYFKNGTDVEKEISGQADTLWKGVEWNWYTQEKNALYWHWSPNFGFDINLELKGYNEVLIAYVLAAASPDYGITKEVYTNGWASNGGIKSSNTQYGIPLIVRHPGAQQYGGPLFWAHYSYLGLNPKGLSDEFANYWSVNLNHTNINYNYCVENPKNFEDYGPDCWGLTASYTRNSDGNLGYNAHHPANDTGVISPTAAISSIPYAPEKALEAMHYFHRNKDKLLGPAG…
F. algicola|peg.176	peg	206590	208899	+	beta-glucosidase (EC 3.2.1.21)	GH3			atggggcaatccttttcgaaacgatttaacatgaccaaaatccaacactactttttgttcttcctgataggctttttagtaactggacatacccagggccaaatcaaatcacccattccagaggtggagactttgctggacaaaatgaccttggaggaaaaaatagggcaattaaacttacttacaccaggaggtggggtggcaacaggcgcagtggtaagcaaaaacgtagaagccaaaatcaaggcaggtcaggttggaggtttgtttgggatttccggtcccgacaaggttcgtatggcacaagaaatggcagtaaaccatactcggcttaaaattccgttgctgataggagcagatgtcattcatggataccaaaccacctatcccattccactg…	MGQSFSKRFNMTKIQHYFLFFLIGFLVTGHTQGQIKSPIPEVETLLDKMTLEEKIGQLNLLTPGGGVATGAVVSKNVEAKIKAGQVGGLFGISGPDKVRMAQEMAVNHTRLKIPLLIGADVIHGYQTTYPIPLGLSCSWDMDLMEEAARMAAKEATADGIMWNFSPMVDIARDPRWGRIAEGAGEDPFLGSAIARAMVKGYQGLDLMAPNTMLACVKHLALYGASEAGRDYHSVDMSKIKMFNQYLPPYKAAVDAGVASVMSSFNDIDGIPASGNKWLLTELLRERWGFNGFAVSDYTSINEMVAHGLGDLQAVSSLAIKAGLDMDMVGEGFLTTLKKSVKEGKVTEAEITQACRRVLEAKYKAGLFDNPFRYLDPNRPKQDILTAENRTLARKLATRS…
F. algicola|peg.203	peg	236699	235518	-	Glucuronyl hydrolase	GH88			atgaagtatttcaaacttatatcattatccctgctatgtctcatactgtctttttgcaccaaaaaagagacaagcctaaatgccgaacaattgttggctaaggccaaaacccaattaaactatttgcttcaagaggccgaaaaagccaatgatattcccagaaccttaaatgccaacagggaagtacattggatcaataaggggttcgattggacagaaggattttttcccggaagctgctggtacttatatgagcatacaggtgatgaaaaatggaaaaaggccgcagaaaagtttcaagccccttatgaatcccataaatacaacattgataatcacgatcttggctttatcttcaactgttcctacggaaatgggtacagagtgacccaaaatcca…	MKYFKLISLSLLCLILSFCTKKETSLNAEQLLAKAKTQLNYLLQEAEKANDIPRTLNANREVHWINKGFDWTEGFFPGSCWYLYEHTGDEKWKKAAEKFQAPYESHKYNIDNHDLGFIFNCSYGNGYRVTQNPAFREVMATAADSLITRFNPKVGCIQSWNVDKGWQAERGWKFPVIVDNMMNLELLFEVSKLTNNPKYANIAITHANTTLQNHFRPDYSSYHVVDYDPETGEVRSKETAQGYAHESSWARGQAWGLYGFTLCYRYTQNPEYLKLAENIASFYLQHENLPRDLIPYWDFNAPSIPEAPRDVSAAAIVVSALIELDAFSSTSYRPVIDKILSSLASEAYTAAIGENKGFVLDHSVGSIPHGAEIDVPLNYADYYYIEALTRYKK
F. algicola|peg.234	peg	272332	275247	+	beta-glycosyl hydrolase / Uncharacterized esterase	GH3			atgcggataaacttttactttcccctctttttatttgttctagttagtatgcaggcccagcacaatccgttggtggccaacgatactttggcacaacagaactgggtggatgcccagtacaatgccatgacgttggaagagcggataggtcaattgtttatggtcatggcaacttccaaccagaacagggaggccagcgataaaataaagaaattggttgagaagcatcatattggcggagtggtattttccagaggaggcccggtgcgacaagccaaattgaccaatgaatttcaggaagcttccaaaacacctcttttggttggtttggatgccgaatgggggctcgccatgcgtttggactccacccatgcattcccttggaatatgaccttggga…	MRINFYFPLFLFVLVSMQAQHNPLVANDTLAQQNWVDAQYNAMTLEERIGQLFMVMATSNQNREASDKIKKLVEKHHIGGVVFSRGGPVRQAKLTNEFQEASKTPLLVGLDAEWGLAMRLDSTHAFPWNMTLGAIKDSCIIEKIGFQIGKHAKRLGVHINFAPDIDVNNNPQNPIIGNRSFGEDPKSVAQKGIAFMDGMERAGVLSCGKHFPGHGDTATDSHKSLPIIESTKQRLDTVELLPFKSLIENGLSSVMVAHLEVPQVEFLRAGLPSSLSDQVITELLQNELGFKGLVVTDALNMNAVSEFAPEGEVELNAFLAGNDMLLMPKDVLQAKEKLVEAYNRGIVTELRLSTSVKKILMAKYKVGLHEYRPVELDGLHEDLNTVDNDALHEEAMENA…
F. algicola|peg.235	peg	275277	276419	+	UDP-N-acetylglucosamine:L-malate glycosyltransferase	GT4			atgaaaattgcaatagtttgttatcccacttttggaggtagtggtgttgtagctaccgaattgggaattgccctggccgaacgtggacacgagattcattttataacctacaaacaaccagtacgtctggaacttttgggcaacaacatccattttcatgaggtgcatgtaccagaataccctctgttccattatcaaccgtatgaattggctttatccagcaaattggttgatacgattaaattctatgggatagaactcttgcatgtacattatgcaattcctcacgcctatgccggatttatggctaaaaaaatgttacaggaagaaggcatatttatacctatgatcaccacccttcacggcacggacattaccttggtaggcaaacatcctttt…	MKIAIVCYPTFGGSGVVATELGIALAERGHEIHFITYKQPVRLELLGNNIHFHEVHVPEYPLFHYQPYELALSSKLVDTIKFYGIELLHVHYAIPHAYAGFMAKKMLQEEGIFIPMITTLHGTDITLVGKHPFYKPAVTFSINKSDVVTSVSEALKQSTLETFAIEKEIEVIPNFIDSSKYSQDYTDCQRSLMANDDERIITHISNFRKVKRIPDVINIFYKVQKEIPAKLIMVGEGPEKEYAEQQCEDLGIKEKVVFLGNSTEIDRILCFTDLFLLPSESESFGLAALEAMINRVAVVSSNTGGIPEVNKEGISGYLAEVGDVDTMAVKALEILCNDEVLDRFKENAFKVASKFDILNILPLYEEVYEKAFKYRFKNTY
F. algicola|peg.258	peg	301793	300576	-	hypothetical protein	GT4			atgaaaatactttacatacaccaatacttcgcaacaccaaaagaaccaggaggcacccgatcgtattggataagtcgcaagcttatagaagaggggcatcaagttactatgttggccacctccagtaaaatagattcaaaaatcaaaaggatcaacattgatgggatagatgtcatctatttaaaggtaccctacagtcagtacatgagtatttttaaaagattgctctcctttgtcagctttatgctcaaatcggccagaatggcccttaaggaaaaaaatgtggatttggtcattgccacctccactcccctaaccataggttttccagcgctggtggtcaaaaaattcaaaaaaaccccattcctttttgaggttagggatctatggcccgaagta…	MKILYIHQYFATPKEPGGTRSYWISRKLIEEGHQVTMLATSSKIDSKIKRINIDGIDVIYLKVPYSQYMSIFKRLLSFVSFMLKSARMALKEKNVDLVIATSTPLTIGFPALVVKKFKKTPFLFEVRDLWPEVPIQMGGLNNKLLIKLALWFEKTIYVNAEHVVALSPGMEDGVIKRGISPEKVSMIPNMSKIDVYWNREKNNAFCMELGLNPNSFKTVYFGSMGLANGMDFIIEGIKNLKDNPEIEFLFMGGGATEPILKAKCDQLGIQNAHFLGGFGLKELSEIVNLCDVSMVTFADIPILATNSPNKLFDSLSAGKPIIVNSPGWTKDMVEKYECGVFVDPKNPEDLANQITFLKDNPEVCKKMGLNARNLAETKYDKSILCKEFAEVVNSVSENI…
F. algicola|peg.261	peg	303415	304539	+	hypothetical protein	GT4			atgaaaatattggtagtatctaataattatccatcgttagagtatccaacaagaggtgtgtttgtctacaacctaattcagcaattttgcaaattgggacatgaggttactgtaatttcccctaaaaacatcttggcttccagtaccaaaaaggttgaaacttatggagaggagaattgtacggtttaccgccctacatttatctcggcatccgcaagaaaaataggtcccttatatacttatatgattaccaattggggtcaggtaagagcggttcagaggacagtgagaaagcacagtttggagtttgattttgtttacgcacattttatgatgaatgggataattgccgtaaacgcactcaaaaaatacaataaaccggtgttctgcgctataggt…	MKILVVSNNYPSLEYPTRGVFVYNLIQQFCKLGHEVTVISPKNILASSTKKVETYGEENCTVYRPTFISASARKIGPLYTYMITNWGQVRAVQRTVRKHSLEFDFVYAHFMMNGIIAVNALKKYNKPVFCAIGESNLLGFTKWYPKDYFKKSSHGIHGYVAVSNKLKDQLVGFGISPDRIYMKPNAVDLTKFYKRNKKEMRQKYNLPPDLKLVAFVGRFMYHKGPLRVLEAVKNLNNVGALFMGSGPQEPEGDSVVFKGSVPSYQIPELLSASDLFVLPTQKEGSCNAIAEALACGLPVVSSDIPEVRDQCTSSFSILVDPLDVEALEKGIDTILSNEQRRVEMSKNALEYSKNFEIGERASSILNFIKGSIEA
F. algicola|peg.266	peg	310357	309224	-	hypothetical protein	GT4			atgaagattctccacctcaatgcatattatatagataaccatctctactcccaattgtataccatattggatgctgatttggaacaacgggtctacattcccattaagacggatagaaaacctgaaaatgtagtggacttaaatcaaggagagctgatttttgagaaggtcataaaacccaaccataagtataattatttccgcaaaatcaaggagattaccaacgcactgatccaaaagcaagcacatcaagatatagactttatacatgcccacaatctatttacagatggtgtggttgcttataatctaaagaagaaatttggtctaaaatatattgtggccgtccgcacaaccgacatcgccttgcaatataagtatatgtatcaccgaagattc…	MKILHLNAYYIDNHLYSQLYTILDADLEQRVYIPIKTDRKPENVVDLNQGELIFEKVIKPNHKYNYFRKIKEITNALIQKQAHQDIDFIHAHNLFTDGVVAYNLKKKFGLKYIVAVRTTDIALQYKYMYHRRFRAKKVLEEAEQVIFISPTYRDKLFQMMSDTFVSRISPKVKIMPNGINDFWLENLQNPSGKSLDKRVNLLYVGQIMQRKNVLPLIQALQKLNETTDKEFHLTVVGGENQYEKEFYNRFLNEIKSNDWVDYKGKIKDKEKLLQAYRHADIFAMPAKGELFGLVYIEALSQGKPVLYASGEGIDGFLEGRGVGVSVNPDNLEGICDGISQIVDSYETYRDFTKVVKPFNWNSIANLYKTMYQRNEQD
F. algicola|peg.300	peg	346853	349159	+	hypothetical protein	CBM47			atgagcattacatcatttcgcaccctattgattgctttggtctgttgctcttgcttggatagggcgtctgacagctatgaaaacaaggtgccggatgtggttgattttaattttcacatacggcccatactttctgacaagtgttttgcatgccatggccctgacgccaataaaagagaggcagaccttcgtttggatacccaggaaggagcctatgcagccctaaaggattacaacgacaaatttgctattgtttccgggcaacccgagcaatccgaagtttacctgcgaatttcctctacagactccacggtgatgatgcccccgccggaatccaatttaaaactcagttcgtaccatgttgaactcataaaaaagtggatagaacaaggagcgggt…	MSITSFRTLLIALVCCSCLDRASDSYENKVPDVVDFNFHIRPILSDKCFACHGPDANKREADLRLDTQEGAYAALKDYNDKFAIVSGQPEQSEVYLRISSTDSTVMMPPPESNLKLSSYHVELIKKWIEQGAGYKPHWAFVPPAKSDLPEVLNEDWCANEIDRFILKKLHEKKLKPNETAVKSQLLKRVSFDLTGLPPTIAMQEAFEQDTSPEAYEKVVDELLSNAHYGEKMAIHWLDIARYADSHGYQDDSPRTMWPWRDWVIHAFNKNYPFDQFLTWQLAGDLLPEQNEETLLATGFNRNHKITQEGGVIDEEYRIEYVTDRTNTFGKAFLGLTFECAKCHDHKYDPISQHDYYSTFAFFDKVPEKGLVGTFDENTADPPRMEITDEMVNDVLTFVN…
F. algicola|peg.340	peg	389023	389745	+	N-acetylglucosaminyl-L-malate N-acetyl hydrolase	CE14			atgaaattagatattttagtttttggcgcccatcctgatgatgcagagcttggggcaggaggaaccattgccaaggaagtggcaagaggtaaaaaagttggaataattgacctgacccgaggagaacttggtactcggggaaccgctgagattagggatgaagaggcggcgaaagcagcagagattctaggggttgcagttagggaaaacatgcaatttgcggatgggttttttgtgaatgacaagaaccatcaaatggaaatcattaagatggtccgcaaatatcgtccagaggtggtgctttgcaatgccgttgatgaccggcatattgatcacgccaagggcagccaactggtgagtgacgcctgctttctgagcggtttggtaaaaatagacacc…	MKLDILVFGAHPDDAELGAGGTIAKEVARGKKVGIIDLTRGELGTRGTAEIRDEEAAKAAEILGVAVRENMQFADGFFVNDKNHQMEIIKMVRKYRPEVVLCNAVDDRHIDHAKGSQLVSDACFLSGLVKIDTKMDGDDQWQQPWRPRVVYHFIQWKNLEPDFVMDVSGFIEKKTEAILAYSSQFFDPNSDEPETPISSKNFIDSVTYRARDMGRLVGVEHAEGFNVERFVAIDNLDALL
F. algicola|peg.383	peg	437907	441137	+	beta-galactosidase (EC 3.2.1.23)	GH2			atggcggtcttgtgtcttctcgcaacctggaccgcactctcgcaatctcccaacgattgggaaaatccgttggtgaccagtattaacaaacttcctgcgcgcgcaacttccgtttcgtttcctgatgaagtcatggcccttaagggagaccgaaaagccagtccccgttatcagagccttaacggtacttggaagttcaattttgccccgacagtggagcaaggaaagacccatgaggacttctatcaaatgacatttgatgtgtcaggatggaatggcattcctgttccagccaattgggaacttcatggttatggacgggccatttacaccaatgtgacctatccgtttgtgcctgtggacccaccttatgtcccaaaagatgatagtcccgttgga…	MAVLCLLATWTALSQSPNDWENPLVTSINKLPARATSVSFPDEVMALKGDRKASPRYQSLNGTWKFNFAPTVEQGKTHEDFYQMTFDVSGWNGIPVPANWELHGYGRAIYTNVTYPFVPVDPPYVPKDDSPVGFYRTNFTIPANWDNNKIIIHFGGVTSAFYLWINGKKVGYSQGSRLPAEFDITDYLQKGENVLAAQVFRWSDGSYLEDQDHWRLSGIHRDVYLEALPKTHIYDFFVRASLDDAFENGKLSVRPKLQLEEGVDVSNWELSMQLFDGNNAPVLDKAVARPVSELLKEHYPQRATIDFAFLEAEVDNPKKWSAEHPNLYTLVLYLKDANGAIAETRSSKVGFRSIEIRDGEFFVNGQPVLLYGVNRHDHSQHTGKVVSKEIMRKDALLMK…
F. algicola|peg.391	peg	449241	450524	+	TPR/glycosyl transferase domain protein	GT4			atgcgcaaagtgttggtcatagcgtactattggccacctgctggtggaccgggggtacagcgttggctgaaatttgtgaagtacctgcgcgattttaatgttgtacctgtagtctatgttccggaaaatccgcattatcctttggtggatgaaaatttactttcggaagtgccaaagaatgtccagattctaaagagaccgatcaaggaaccttatgggtgggcatccctattgtccaaaaagaaaactagaaccattagttctggaataatcccagagaaaaagccatcatcccttgaaaaaatcttgctttgggttagggggaatctatttattcctgatgcacgcaagtactgggtaaaaccctctgtcaaatttcttgcagggattatccaaaaa…	MRKVLVIAYYWPPAGGPGVQRWLKFVKYLRDFNVVPVVYVPENPHYPLVDENLLSEVPKNVQILKRPIKEPYGWASLLSKKKTRTISSGIIPEKKPSSLEKILLWVRGNLFIPDARKYWVKPSVKFLAGIIQKEGIKTIITTGPPHSLHLIGLELKTKMDVQWISDFRDPWTTIGYHKKLRLTSISQKKHRDLEKKVLTNSDKIVVTSKTTQLEFESLTNRPIKVITNGFDEVLSPLELDSKFTISHLGSLLTGRNPIALWKVLRELVNERPEFAKHLIIQLAGVVGEEVWESIGQHGLQPYTHQLGYLPHKQVVELQQKSQILLLLEIASEETKGIIPGKLFEYLNARRPILALGPKDWEAGRMVQETKAGISLSVADAQALKNVLLDWFEQFEKGAL…
F. algicola|peg.402	peg	461645	465226	+	Outer membrane TonB-dependent transporter, utilization system for glycans and polysaccharides (PUL), SusC family		SusC		atgaaaaaaaagagactttttttttcgtcaatcccctttattcggattatgaagatttactttctgttggtatgttttagtatggtaaaagtcttggcatcagacctttacgctcaaaacattaccctaaacatgaaaaatgccaaactcaaaacgattcttaaagaaattgagaaaaagagcgattacagctttttttacaacagtagcattgtcaatgttgataaaaaacggtcgctgagtgtcaacaataccgttattgatgacgcgttgagtgtactgtttttggaaaccgagattgattacagttatgtaaggaaccaaatcatcctttttcccaaaaaccagccggagatcaaagaaaaaatcgagaaccttttacgcgagaacgagcaaaag…	MKKKRLFFSSIPFIRIMKIYFLLVCFSMVKVLASDLYAQNITLNMKNAKLKTILKEIEKKSDYSFFYNSSIVNVDKKRSLSVNNTVIDDALSVLFLETEIDYSYVRNQIILFPKNQPEIKEKIENLLRENEQKVSASISPEKINEVLIDHLQNTITGTVVDAATNIAVPGASVVVKNTNNGTATDFDGLFTLEAAPDAVLIVSYLGYRTMEVPVNGQTNLTIQMQEDASQLDEVVVVGYGTQRKATVTGAVTAVKGAVLESSPAISVSNSLAGRLPGVVIIQTSGEPGNDESNITIRGTNTLGNNQPLVVIDGIPDRDGGIGRLNPNDIENISVLKDASAAIYGARAANGAIIVTTKQGQTGKPTITYTADFGLSQPTFVPEMSNAVEYADIRNELPIY…
F. algicola|peg.403	peg	465238	467115	+	Cell surface glycan-binding lipoprotein, utilization system for glycans and polysaccharides (PUL), SusD family			SusD	atgaaaattatgaaaaaatgggttgcatttgttttgatggccttcgcgctgtttatttcgtgcaacgacgactttttgaacacagagcccaaggatagtgtatcttcggatgccacttggggagatgccgctttgtcacaagcttttgtttttggaatttattctgcactaggaaatgcaggatttgaagaagaaggactttcagctttgacggatgaagcaatgtttacacactcaggaaggggaattgatgttcttatggagggaacttcaacgccgtccaaccttggtaacgagagaattctaccaacttgggaagaattatatggtgccatccgtaatgccaacattgcactaacggagttaccagaagcaacctttgacgatgctgacctgaag…	MKIMKKWVAFVLMAFALFISCNDDFLNTEPKDSVSSDATWGDAALSQAFVFGIYSALGNAGFEEEGLSALTDEAMFTHSGRGIDVLMEGTSTPSNLGNERILPTWEELYGAIRNANIALTELPEATFDDADLKERLMGESHFLRAYYYHQLLRHFGGVPIIDVAYNLGDDFSIARNTYAETVDFIISDLDTAAGMLASKDITKGRASQLAALALKARVLLYAASDLHHGPTASGNSGTLSSFSNLELVAYTSGDQASRWQAAKTAAKTVLDMSSGYKLDLNAPVSAEEGEANYVSLSMGGGSSVGDAAAAVELIWERTHTGLYTEENDWPLGGINVGVNNGPNGYHNWAGNTPIQQLVDDYEMMDGSQFDWNNPTHAADPFANRDPRFYATVLYDGSDW…
F. algicola|peg.414	peg	481925	480918	-	Glycosyl transferase, group 2 family	GT2			atgcaaaatccaaccgttagtctctttatcccctttaaaaatacccaagaatacctgccagcttgtttggattccattctaacgcagacctattcgtattgggaagtgttggcggttgatgatcattctgaagatcaaagtcgggaaattctggaggcttacgcaaagaaagataaccggataaaagtttattccaattccggaagtggaattattccagcgttacgaacagcctatacccagagttcaggtgaattggtgtcccgcatggattctgacgatatcatgaaacccaatcgcgtggaagtcctggcagaattgttgggttaccatggtaaaggtcatgtggctgtagggcaagttcagtatttttcccatagaggaatcagtgacgggtat…	MQNPTVSLFIPFKNTQEYLPACLDSILTQTYSYWEVLAVDDHSEDQSREILEAYAKKDNRIKVYSNSGSGIIPALRTAYTQSSGELVSRMDSDDIMKPNRVEVLAELLGYHGKGHVAVGQVQYFSHRGISDGYARYETWLNALTANGNNYTEIYKECVIPSPCWMLHRDDFELSGAFNPNRYPEDYDLTFRFYENQLKIIPCNDVLHLWRDYDTRTSRTHEHYAQNYFLDIKLHYFLKLDRDPIRPLVVWGAGFKGKSIAKSLVKQGLDFVWLCDNPAKIGKKIYGQELEHFESLKKLKNPQSVVTVANGTAQMEIREFFSTLGQQAKKDYFFFC
F. algicola|peg.473	peg	537015	538421	+	UDP-3-O-[3-hydroxymyristoyl] N-acetylglucosamine deacetylase (EC 3.5.1.108) / 3-hydroxyacyl-[acyl-carrier-protein] dehydratase, FabZ form (EC 4.2.1.59)	CE11			gtgagcaagactagcgtaaagcagcgcactataaaagacaaggttaccctgaaaggtgtaggcttgcataccggggaggatgtaacaatgaccttcgttcccgccaaggaaaaccatggatttgcctttaaacgcgttgacctcgaaggtgagcccatcattgaggccgatgccaactatgtggtaaacacacagcgaggtaccaacttggaaaaaaatggggtcaagatccaaacttctgaacatgtgcttgccgccttggttggtttggacgttgacaatatcctaatagaactggatgcaccagaacccccaatcatggatggttcttccaaattctttgttgaggcattggaagaagctggtattgtagagcaggagcagaatcgtgaggagtat…	MSKTSVKQRTIKDKVTLKGVGLHTGEDVTMTFVPAKENHGFAFKRVDLEGEPIIEADANYVVNTQRGTNLEKNGVKIQTSEHVLAALVGLDVDNILIELDAPEPPIMDGSSKFFVEALEEAGIVEQEQNREEYVVKDVISYKDEATGSEITVIPAEEYKITTMVDFGTKVLGTQNATLQHICDFKEEIADARTFSFLHELEMLLEHGLIKGGDLNNAIVYVDKEISESTMKKLEKAFNKEKLSVKPNGILDNLTLHHPNEAARHKLLDVVGDLALAGTRIRGKVIANKPGHFVNTQFAKKLQKIIKQERRNYVPDVDLSAPPVKDVNQIMDMLPHRPPFLLVDKILELSEEHVIGLKNVTMNEPFFVGHFPGAPVMPGVLQIEAMAQTGGILVLSTVPD…
F. algicola|peg.544	peg	603029	604606	+	Trehalase (EC 3.2.1.28)	GH37			atgaaactacgattcatcgcatttgttcttctttgtttacttatcatttgctgcaggcagcaatattccgctacacccgaaagtttatatcaaacagaactgttcaaagctgtccagctctctggattgttcaaggattccaaaacgtttgttgatttagtaccacaaaagcattttttaaaacttgaaggggagtaccttactgctaaacaggaggaggggtttgatttatccgtttttgttgcaaataactttgaagaccaatccatgaaagcattggaatttgaaacagacaccaccaaaaccatgtatgaacacattgcgttgatgtgggacaaacttacgcgaggaccagataccgctgtgccgcatgcttctaggatatcactgccttataag…	MKLRFIAFVLLCLLIICCRQQYSATPESLYQTELFKAVQLSGLFKDSKTFVDLVPQKHFLKLEGEYLTAKQEEGFDLSVFVANNFEDQSMKALEFETDTTKTMYEHIALMWDKLTRGPDTAVPHASRISLPYKYVVPGGRFQEIYYWDSYFTLEGLLVAGRDDLATNMVDNFSFLIDSIGFIPNGTRNYYRTRSQPPFYALMVGAIARKDHELTVKYLPQLIKEYEFWMQGSADGKIEAAVQHVVPMGQSGFLNRYWDKGTTPRPEAYKEDLHLASELSTDSSKQTLYKNLRSAAASGWDFSSRWYGEKGKFETTETTAIIPIDLNCLMYYLEQLIATGANLDGKPELEEKYTLLAEKRKTLIQEYLWNQEEGFYLDYNFEKEGSTPNPTLAAMFPLYF…
F. algicola|peg.608	peg	655904	654531	-	alpha-galactosidase (EC 3.2.1.22)	GH4			atgatcaaaattacttatataggtgcaggaagtatacagtttggacccatcattgtccaagatattctgatgagtgatgtacttactgcaaatgaccttgaaattcatttgatggacattgagcgttcacatttggatcatgtcgttgaacatggaacctatgtcagtcaaaaactctcccggaacgtaaaaattatagctacaacagatagggatgcagctataaaggatgcccattttgtcatctgtgccctggagaaagatagaaatgtgtactggtcccaagactttcatgtacctcggaagtatggatttaagcaagtgtatggcgaaaatgggggagtggggtcactctttcatgcgttgcgaaatattaaagtaatcatggaactggcccac…	MIKITYIGAGSIQFGPIIVQDILMSDVLTANDLEIHLMDIERSHLDHVVEHGTYVSQKLSRNVKIIATTDRDAAIKDAHFVICALEKDRNVYWSQDFHVPRKYGFKQVYGENGGVGSLFHALRNIKVIMELAHSMEKLCPNATLLNFSNPEHKICEAVTRLTSIQTVGLCHGVFMGREQLSQLLDIPLEDLQTKACGINHFTWFQEVKQKSSGEDLYPKLTEIEQQGDWLAQWHEIALGRILFRRFGQWPSPASNHYGEYLRWAEEFVIPQLQFFYDPAEGHPWENNQIPEGVYTVDRVDYEREWTKDWSKKLLPVGSTEEIQLENEDGSFKSSGEIATLIMESIISDKKQWLEAVNMPNRGAIPNLPDELVVEAPAYVDASGIKLVPMEPIPEGIAAT…
F. algicola|peg.625	peg	677133	675532	-	Cell surface glycan-binding lipoprotein, utilization system for glycans and polysaccharides (PUL), SusD family			SusD	atgaaaaatataaaagtaatcttattgataatcgcttcgtgctttttttcctgtgacgattatttggaggaagaattgactggcgggatcactgctgatggaatttattcaactccagaaggtattcattttggtttgaatgccacttacgctgcctttaccgcgttaatgggcaatgatgatggtggagataacagagaaaatggatggaccttgttgacacttggtaccgatacctataccaatggatctgatggaggcaacaaatcctttaacagatatgatacggacttgaacgcaagtgctggtattttgcaagctgcctgggaggaattatatgttgggatcaacaccgccaatactgtaatcaatagagctccagaaatcattgaagacgct…	MKNIKVILLIIASCFFSCDDYLEEELTGGITADGIYSTPEGIHFGLNATYAAFTALMGNDDGGDNRENGWTLLTLGTDTYTNGSDGGNKSFNRYDTDLNASAGILQAAWEELYVGINTANTVINRAPEIIEDAGELSQILAEARFLRGYYYFWLVRQWGAVHYSADETTGVESEANRTPVPEVYTRILEDIEFAEQTLPEVQNDQGRPTSWAAKMVLAEIHLTQGNYDQAAQLSEEVINSGTFSLVRPVEDLWNLDTNENNGEVIFSFQYADDPNFDGSGNPAHLFFLMEYDKLDGMKRDIANGRPWKRFKPTDYLLNLYDMEDERYDASFTSVYFSNNPDTAPPGVMEGDTVVWLPRTPLSQAEKDTRPFSSQIYNQDELTERIFPTSRKWEQPNRAS…
F. algicola|peg.626	peg	680526	677152	-	Outer membrane TonB-dependent transporter, utilization system for glycans and polysaccharides (PUL), SusC family		SusC		atgaaaaaatgccataaaggcagtagattcagcattccgctgcctaaaattgatttaaaaatgaaacttacaacctttctacttctagtttcattgttgaaaataaacgctagttcgtattctcagaacaccaaattgaccttaaaactagacaatgtaactgttgagcaagtttttaatgaaatcgagtccaaatccgaatttcgattcttgttcgaaagtgaacaactcaacttaaatcggaaagtaagtctggatattgaaagtaaagatatcagacacgttcttaagttacttttcaaaaatactaatgttaaatacagaactctcaaccgtcaaattttactatcccgcaaaaaactggataagatatccggttttgataccaatgccgaaact…	MKKCHKGSRFSIPLPKIDLKMKLTTFLLLVSLLKINASSYSQNTKLTLKLDNVTVEQVFNEIESKSEFRFLFESEQLNLNRKVSLDIESKDIRHVLKLLFKNTNVKYRTLNRQILLSRKKLDKISGFDTNAETDDDEMVQQQISGNVVDSNGVPLAGASVVEKGTVNGTQTDFEGDFNLEVADNNAILVISYIGFATKEVSVGQQTTFKVTLSESTAGLEEVVVVGYGSQRKSDVTGAITSVSGDDVNVTKESNALNALAGKAAGVDVSFDSNQPGSSPSILIRGRSSLNFSNQPLFVVDGIPVSGDLSDFNPNDIQSIEILKDASSAAIYGARGANGVVLITTKRGKAGKAQISYESYIGFSEPYENIDLMDSDQWVAMRLESQRAASEQEQVLAPGT…
F. algicola|peg.637	peg	692153	695038	+	Cytochrome c, class I	CBM35			atggaaacctgggtttttagatcggttttggataaaaaaccgcgaatggttacggctgcgttgcacaacaatatgtggttagcctatgatacccaggatggcaccttgtacaaagcttggaaaggtggggtaaactttgatggtgccgtttatacaacaaaacacggcccccagcctacaagtttgggatatgcttatttatccaacaaggagcaatggacccttaccaaagatggcaagcagaccgaagcccaggtacaatacaagggacataaatttaccaatggaggggtgagtttcaactatgtgctaatgactccggatagtgaaatcattgaagttgtagagacaccaacctacattgctgaaggtgataagaatgggctacagcgcagtttc…	METWVFRSVLDKKPRMVTAALHNNMWLAYDTQDGTLYKAWKGGVNFDGAVYTTKHGPQPTSLGYAYLSNKEQWTLTKDGKQTEAQVQYKGHKFTNGGVSFNYVLMTPDSEIIEVVETPTYIAEGDKNGLQRSFEISNPTDYQVVLETVVSSLQNENDYSTTGSFTDTSKEEIQFEDGEILQIKGSLVFNEPKTIFSAYFHPGFDKLEQNNNELALEENTKKMSLGARLIEGSDCKACHNEEVKTIGPSYMAIAEKYPMNDATIKNLSEKIKLGGNGVWGEAMMTAHPDLPDADVEEMVKYILALDTDSDEEEDELPAEFTLDTESIPLDFKEKVKPKSGNGLVAHLFLAGDEDIETNAASNKTTTSNVHILKTDDFGGINANFKLVLKGQITIPQTGSY…
F. algicola|peg.645	peg	702079	705429	+	Cytochrome c551/c552	CBM6			atgagcgtgacaaaatatgtagtggcacttttggtgctcctcaccgcagtttcctgtggtaaaaaacaaaaggagatattggtattgagcaaaaccgaaggctttaggcatggttccattgaggctggaattgtagccctgcaaaaactaggaacagagaacggccttcaggtggtcgccactgaggatgtgtcatacatcgtagaagattccttgaaaaattatgacgctgtggtctttctaaataccacaggtgacatcttgaatgcagttcagcaagccgattttgaacgctatattcaggctggtggcggttttgttggagttcatgccgcaacagacacggagtacgactggccatggtttaacgaattggtgggcgcctatttcatgggacat…	MSVTKYVVALLVLLTAVSCGKKQKEILVLSKTEGFRHGSIEAGIVALQKLGTENGLQVVATEDVSYIVEDSLKNYDAVVFLNTTGDILNAVQQADFERYIQAGGGFVGVHAATDTEYDWPWFNELVGAYFMGHPAVQPATLNIIDGTHSSTQMLDSTWVKEDEWYNFKSFNKDVNVLIEIDENTYEGGNHGEHHPISWHHDYDGGRAFYTAMGHTDETFTDETFLKHLMGGINYAMGNRSLDYSKVKTDRVPLENRFTKKILDFNLDEPMELAELPGRGILFIERRGSLKLYDFKTASTKVIAKLDLFYGNEDGLLGMAVDPNYEKNNWIYLFYSSAEKVEQHVSRFTLKDDVLDLDSEKILLEIPLIRECCHSGGGLEFGPDGNLFIGLGDNTNPFES…
F. algicola|peg.653	peg	714595	713411	-	Protein YzbB	GH171			atgaaagtcttatcaggtcttgatgttctgacccaggacaaaagtcttcagcaacaatataagggcaaggtggccctgctgtgccataacgcatccgtggatagcatctatacccatgccaccattcggtttaaggaaatgtttggccccaggtttataaaactgtttggcccccaacatggtttttctaccgatgtacaggacaatatggttgaaaccgatcatgtaatacacccatattttcagattccggtctattccctctattcggaaacgcggattcccacagatgaaatgttggaggacattgaccacatatttgtggatcttcaggatgtgggctgtaggatctacacctacatctatacacttacccttttgttggagaaatgtgccgac…	MKVLSGLDVLTQDKSLQQQYKGKVALLCHNASVDSIYTHATIRFKEMFGPRFIKLFGPQHGFSTDVQDNMVETDHVIHPYFQIPVYSLYSETRIPTDEMLEDIDHIFVDLQDVGCRIYTYIYTLTLLLEKCADKDIQVIVLDRPNPINGEDIEGNLVEADFVSFVGLHPLPIRHALTIGEVGLMHQKLWAKKKAKLEVIQMKHWDRAMYFEDTGLPWFLPSPNIARPESTITFAATVFLEGTQLSEGRGTSQPLEIVGHPKIEPYSLYEKQISQSIKTSKLQGFALRPITFLPTFQKHGNAVCGGFQIHVTDRKTFKPWRVGQFVIRELYHVLGEDFKWKHPPYEYNYDQNPIDVINGTGKLRKWVERNDSVAALDDFEHLEDYKKSFEAITLY
F. algicola|peg.655	peg	719561	716244	-	Outer membrane TonB-dependent transporter, utilization system for glycans and polysaccharides (PUL), SusC family		SusC		atgaaaaaactaatgaactcattggtgagatgttcccgcgtcttaccgaaactagatctcaaaatgaaattttcactcttgtttttcatggtggccctttttcagctaaaggcagaaccgaattactcgcaaaaagtcaagattgatctagatttaaaagatgctcctatctctcggattattgaggagatagaatccaaaaccgattttaagttcttctatagcagggaggagctgaatttggatcgaaaaattgacattcaggtcaaaagccaagagatacgcaaggtacttggcaagcttttccctaatggcaacgtcctttacaaaataattgaccgccaaatcgtattgacgcggaaccaagacgaagcgccaaaaccaaagactccagcccca…	MKKLMNSLVRCSRVLPKLDLKMKFSLLFFMVALFQLKAEPNYSQKVKIDLDLKDAPISRIIEEIESKTDFKFFYSREELNLDRKIDIQVKSQEIRKVLGKLFPNGNVLYKIIDRQIVLTRNQDEAPKPKTPAPKLELQQTYNLSGTVTDEIGDTLPGVTVQIEGTNQGAITDFSGNYVLQADLDPGDYVLIFRSLGFTTQELTVTLGSQTDVTNDITLGTDILGLDQVVITGVGALTAKKQIGNTISSVEGTDIAASGAVDITGALSGKLAGIQVSQNSGDPAAGISVRLRSASTVNGSSDPLYIIDGVIVNNNSTNVLDVTSVVQNRLSDINPQDIDRVEVIKGAAAAAIYGSRASNGVVQIFTKKGRSGKPVIKVASSVNLNFLRKKREFNEEPLDW…
F. algicola|peg.775	peg	849423	850424	+	Glycosyltransferase	GT2			ttgaaagttgcggtcgtcatactgaattggaatgggaaagctttgcttgaaaagtttctccccaccgtcatgtcccattccgaaaacgccagtgtccatatggtggataatgcaagtgaggacgattccgtccaattcctaagagcaaactatcccagtgtacaggttattacgaatgccaccaatggcggatttgccaagggctataacgatggcctaaaacatgtggatgccgatatcctctgtttattgaattccgatgtagaggttactcccaattggttggatcctgtactggaagtttttaagacacgacccgaaactgccatagttcaacccaagattttggatctaaaacggccagagtattttgagtatgccggagccgcaggagggttc…	MKVAVVILNWNGKALLEKFLPTVMSHSENASVHMVDNASEDDSVQFLRANYPSVQVITNATNGGFAKGYNDGLKHVDADILCLLNSDVEVTPNWLDPVLEVFKTRPETAIVQPKILDLKRPEYFEYAGAAGGFIDRLGYPFCRGRIFQALEKDSGQYDDIKEVFWATGACMFIKSEVFRSLGGFDEDYFAHQEEIDLCWRAKNQGHHVLYVGHSHVFHLGGSTLTNMDPKKTFLNFRNSLYSITKNLPGKVAFTIIFFRLLLDGIAGVRFILQLKFGHCLAIMRAHLSFYSNFRKLYKKREKAKVLLKYYSATSIVWSHFVHQVKRFNILVKD
F. algicola|peg.784	peg	860450	862708	+	Alpha-1,2-mannosidase	GH92			atgaatcgtcttctgtccgttttaaccccgttccttttgttggcctgtacgcctactcctcaagaatcggaagttgaaagggatgtactaggttatgtagacccgtttatagggacaggatttcatggccatacttttccagggccggtaatgccccatggtatggtacaattgagccctgacaccaaattgaatggttgggatgcgtccagcggttatcattatagtgacagcaccatttatggattctcccacacgcatctcagtggaactgggattggggacatgggtgatattcttgttcttcccttcactggggaagaaaaaaacaaaccgatagcccaatttaaaaagtccgatgaaagggctgaggtcggcaagtacgccgtcaagttcacc…	MNRLLSVLTPFLLLACTPTPQESEVERDVLGYVDPFIGTGFHGHTFPGPVMPHGMVQLSPDTKLNGWDASSGYHYSDSTIYGFSHTHLSGTGIGDMGDILVLPFTGEEKNKPIAQFKKSDERAEVGKYAVKFTNYDVEAELAVTERAGLHKYTYGANQNKQLLLDVGHILQQTWGHGNISNSLEIVNDSTVRGLKHSRGWAYDHKVYFHAKFSSPFQVDSIIVDGQASNKIEDVYKGQNIYSRLSFPSLSIGKPLLVKVGISAVDEKGAQTNLENELPHWDFEAVVSQTREKWKKELNRIQVRTADEDVLTTFYTSLYHSMIAPALHQDVDGRYRGMDKEIHQSTNGAINYTVYSLWDTFRALHPLMTIIDEPKSIAYVNNLILKYDEGGLLPKWPLVS…
F. algicola|peg.854	peg	949874	947532	-	Alpha-1,2-mannosidase	GH92			atggagactatcttttttaaattgcgaacaaagcaacattggggaatagctataactatgtccacaattgcatgttgtttgctgctagggtgtaaaaagcaggtccaaacttcccaaacacaacttgttagctacgtcaatccgttgatcggcacagcgcccgcctcaacagcaagtgccttaaaacatggacatgggaaggagaacaacgcccaagtagtgccctatgttacggttccattcggaatgaccaactggacaccccagaccaaggcgacagaaaccaaatgccacgccccatactattatactgattccattattcagggatttcgggggagtcattggctcagcggttcctgtgtacaggattatggaagcatgaccctcatgccgata…	METIFFKLRTKQHWGIAITMSTIACCLLLGCKKQVQTSQTQLVSYVNPLIGTAPASTASALKHGHGKENNAQVVPYVTVPFGMTNWTPQTKATETKCHAPYYYTDSIIQGFRGSHWLSGSCVQDYGSMTLMPIAGKLKCLPEERGSKFLHENEKATPYSYEVSLADYDIEAKMTATKRSGLFQFTFGTTGEAHVVVNPNSDEGQGYVKVLPESNEIIGYNPVHRIYQGWDEPAGFSGYFVVKFDRSFKSYGIYDQAEILEKVAEISNQKDIGGYATFDIRQGETIQLVVGSSFTSMDQARKNLEYETQQLDFETAKTNLKETWENLLNRVKVEGRSEADKTTFYTALYHSYLQPRIFNDVDGSYPSFAGGAQVLNTGGTDYFSDFSMWDTYRASHPLFN…
F. algicola|peg.855	peg	951564	949936	-	glycoside hydrolase, family 28	GH28			atgttatgtaaacttcgagtttcaaatattactatctcccttttggcgagtctgtttttacttgatgcatgtaaagaaactgcttccaaggagcacatggattcccaaaacgttgccagcaaagaatacatcaaaaagactgatgaccaagaatatgaagtcactggtcatggggtggttggtgacgggcttaccttaaatacaaatgcccttcaaacccttattgaacaagtggcacagaaaggcggaggaaccttggtatttcctgcaggggattacctttccggcagtttggaaatgaaatcaaatgttagcctctatcttaaaaaagacgcggtgctcttgggcagtcccaatccctacgattataaagaaattgtgatggaaggaagaccagat…	MLCKLRVSNITISLLASLFLLDACKETASKEHMDSQNVASKEYIKKTDDQEYEVTGHGVVGDGLTLNTNALQTLIEQVAQKGGGTLVFPAGDYLSGSLEMKSNVSLYLKKDAVLLGSPNPYDYKEIVMEGRPDSPKKDDNSQMAFLVAYKANNFKIYGQGKIDGQGRELALSIDSLHHTGERIDPKYNYRRMRPNETARPKLFRFSSCKNVDILDLSLYNGSCWGLSFELCENLKLDNLKVVNRAYWNNDGMDITDCKNVKVTNCDVDSADDGICLKSYYPDHYNDNIYIANCTVRSSASALKFGTASHGGFKNVTIENIEVFDTFRSVIAIESVDGGVIENIKVSNIVAKNTGNAIFIRLGHRSGETPGIVKNVHIKDIKVEVPFGRPDIDYDLRGPE…
F. algicola|peg.856	peg	953639	951576	-	hypothetical protein	GH92			gtgaaacttataaccatatcgttttgtttgttaattggtacatccagtcttcttgcacaaagcaatgcggccgtggaaaagcagaacgttgattacgtggatccatttatctgcactgggagtgatcacggccaaacagaccctgctgctgcggttccctttggcatggtaaaaccagcccctgatacctaccctcttggacattcgggatatgattacgatgccattgaaattctgggtttttccaatactcgtttttctggtgtgggttgtaggggagtaggaggaaaccttagggtattgccctatgttggttcaaattcaccatacccggagccacaaccctttaaaaaagattcggaaaaagcacatgctggattttatgctgtagaattggaa…	MKLITISFCLLIGTSSLLAQSNAAVEKQNVDYVDPFICTGSDHGQTDPAAAVPFGMVKPAPDTYPLGHSGYDYDAIEILGFSNTRFSGVGCRGVGGNLRVLPYVGSNSPYPEPQPFKKDSEKAHAGFYAVELENGIQCQLTASRLVAFHKYTFPESEASGLTLDMSSSLSKFYNEVHQFRADGILTGEVSGANVCDKGKYTFYYALSINMENYNIEEEDGKLSFSFKTFADQEVELRCALSTVSPQNALQNLQHLGTKQFDEVKEETRREWADLLSVVDVVGENEEHKTLFYTHLYHLLQTPFQVQDKDGSFKGSDGETYYTSGRSQYHGWSIWDTFRTKLPLLSLLYPKQYSDIVNSIGKLYRQGKADWATQTEPFITVRTEHSSIVLLDAHKKGLLP…
F. algicola|peg.857	peg	955490	953823	-	Cell surface glycan-binding lipoprotein, utilization system for glycans and polysaccharides (PUL), SusD family			SusD	atgaaatcatttttaaaactaaaatatgtgcttcttgggatgcttgcgaccttgtttttggcttgcgaagactatcttgaagaggagttcttctcggatgtgaccgcagaaaagttcattgatgaaaataatgccgaccaattaattgcaggtatttatgccaaccttagggatatctacaaaaggtatgatatcaatatgtatggtaccgatgtgtattctgcaaaatcaatggtacaggagtttaatagcttaaacgactatttcggattaagttctgataacggaaatattgaagattattggagagacaattacgatctaattgccgatgccaacattgctataaatcgttatgaaaaccaaatttcttggaatgattcaaatctaggggctaga…	MKSFLKLKYVLLGMLATLFLACEDYLEEEFFSDVTAEKFIDENNADQLIAGIYANLRDIYKRYDINMYGTDVYSAKSMVQEFNSLNDYFGLSSDNGNIEDYWRDNYDLIADANIAINRYENQISWNDSNLGARDYGVAQARALRALAFYNLVQHFGGLVLDLEETTTIRSDYARSSEADTYAQIIEDLEAAIPGLLDAPDTGRFSRRAAQHLLADVYLTRAYTSFGNASDFDTAASLAEQAIGSYDIRSQTYAEVFDLGNQVNSEVLFAVQYGTQGSDADRTNTKHGFAMNSIENYAGVGRNSQYGASSSGVMPTPYFYGLFADNDTRDEVTLHRVLFAAEDASFTSGDGQPVDDIITGDTVIYYPKNAVDAAELADKLDRYWVYQPDQYLFGLPDDVP…
F. algicola|peg.858	peg	958572	955510	-	Outer membrane TonB-dependent transporter, utilization system for glycans and polysaccharides (PUL), SusC family		SusC		atgatgaaaaaactaaacgtattactgctcttcctatttatgggaactgcaaccatttcgtgggcacaacaagccgtgtccggagtggtttatgatgaccaaaatgtacccttgccaggtgccaacattttggaaaagggaacaagtaacggagtggtcactgactttgacgggaattttaccatatcggtacagaacggcaatgctgtactggtggtctcttatatcggatttgactccaaagagattcagttggatggatctcccaactattccattcaactggtggcgtcaaccactggattggatgaggttgtggttattggttatggtacaaccacaaagaaagatttaaccggttctgtagtttccttgggaagcaaggatgtggtggaacaa…	MMKKLNVLLLFLFMGTATISWAQQAVSGVVYDDQNVPLPGANILEKGTSNGVVTDFDGNFTISVQNGNAVLVVSYIGFDSKEIQLDGSPNYSIQLVASTTGLDEVVVIGYGTTTKKDLTGSVVSLGSKDVVEQRKTDVAQAIQGRLAGVDVRTLNNKPGAPLSINVRGNTALRNDNTGNDGINDDPGRDLGQPLYVVDGIFFDNINALNPADIQQIDVLKDASSTAIYGSRGANGVVIITTKNGFEGKARFTYDATFGVRSPVNVPDFYDGDEYVAFVNDVVRAREFGTLFPGTPTVADYDAINPDLTTEFIGDEELNNVAQRNYTDWIDLAQETGIQTSHTFGVTGGENGLIYNASIGYLKDEGVVGIEDYERYNLTGALTKKMNDKFSFGIKTYLSF…
F. algicola|peg.860	peg	959407	959162	-	hypothetical protein				ttgttccaacatcccttaatctcctatactgcaaatgcaacctttaagttcaacggaattaccatcctaaaaaatcaaaatcccacacaagctggggcttggtgggatttattttttcaagctgaaccaaagttgcgcttgattgcggaggaagagggattctttgcaagacagacatcccaaaatggaatccaatacaaagaaaagctcctaacagagccatttttattttctatcgcaaattga	MFQHPLISYTANATFKFNGITILKNQNPTQAGAWWDLFFQAEPKLRLIAEEEGFFARQTSQNGIQYKEKLLTEPFLFSIAN
F. algicola|peg.864	peg	962744	964492	+	putative cellulase family	GH5			atgacctcaaaaaacaaggaaacaaaaatttcaagtagagggccattggcacttttgctcattgcaatactatttggcctaggcctctcatgtaaggaaaaacaaaagaatctggaaaaaacaaacaatgccacagcacagcgatggacaaaagaacgaatcaacgcttggtatgagaatcaaacttggctggtcggtgccaattttgtcccatcttctgctatcaatcaattggaaatgtggcaggatgatacttttgacactttgaaaatcgacaaagaactttcctgggcccatgatttggggttcaataccatgcgcgtgtttttgcacgacttgttatgggaacaggatgcccaaggatttattaaacgtgcggaaagatatcttgaaatagcg…	MTSKNKETKISSRGPLALLLIAILFGLGLSCKEKQKNLEKTNNATAQRWTKERINAWYENQTWLVGANFVPSSAINQLEMWQDDTFDTLKIDKELSWAHDLGFNTMRVFLHDLLWEQDAQGFIKRAERYLEIADRHQIKTMFVLLDDVWDPNPKLGKQHEPNPHVHNSGWVQSPGHEVLVDSTQYKKLEHYVKGVLNHFKDDPRVIIWDLYNEPGNPNSNSYGELEPENKEIHSLRLLKKVYQWAREVNPSQPLSIDVWTSVNKELNEMSDIDKFAFENSDVINFHCYANAEATAQMVERLSTANRPLFCTEYMARSVNSTFQDILPIFKKHKVASYSWGFVSGKSQTIYPWDSWQKEYTAEPELWFHDVLREDGSPYKEEEVSFIQSITDDAEILVDA…
F. algicola|peg.935	peg	1032085	1031075	-	Glycosyltransferase	GT2			atgaacctatatttctccataatagtcccggtttacaacagacctgatgaggtgcacgaactacttcaaagtttgcaagagcaagaattcactgatgactttgaggtggttattgtagaagacggatcttcggaaaggtccgatgatattgtggaaggatttaatgataatctgaatatttcctactatttcaaacccaattcgggccctggggattcccgaaattttggaatgcaaaatgctaaaggaaattactttatcattttggattctgattgtattttgcctccccaatacctagttgaggttgaaaaagagctcaaagccaattttgtacattgctttggaggtccggatgcggcacacgagtcatttacaacagttcagaaagccatcaac…	MNLYFSIIVPVYNRPDEVHELLQSLQEQEFTDDFEVVIVEDGSSERSDDIVEGFNDNLNISYYFKPNSGPGDSRNFGMQNAKGNYFIILDSDCILPPQYLVEVEKELKANFVHCFGGPDAAHESFTTVQKAINYVMTSIFTTGGIRGGKKSVGKFQPRSFNMGISKTAFEKAGGFGRIHPGEDPDLTFRIWKADFDSRLFPKAFVYHKRRIDWNKFYIQVNKFGSVRPILNQWHPGTAKLTYWFPSFFMLGLMTSIALIFVKIYLPLLLYGIYFALLFVGAAVQNKNLLVAFYAIFAVLTQFTGYGLGFLRSTILLNFSKKEPEELFPKLFFKRKS
F. algicola|peg.1009	peg	1100752	1102437	+	Periplasmic alpha-amylase (EC 3.2.1.1)	GH13			atgaaaaaactacttgctatcatgacagtcctgtcttttttgcttggttgtaagcaaataaaaaaaccagagaaaaaagatgatcaagtgaccctcgaggtggttgaaaaaaaggatgtaccctttatttgggaaggtgccaatgtatactttcttttaacggatcgattcaatattggcaatcccaaaaaaggagtgcaatttgatcaaaccaaggaaagcgcggttctgaggggatttgaaggaggtgacatccaaggtattacccagaaaattaaggaaggatattttacggacttgggcatcaacgccatttggttcaccccgatagtggaacaaattcatggctcaaccaacgaaggaacgggcaatacctatggctaccatggatactgggcc…	MKKLLAIMTVLSFLLGCKQIKKPEKKDDQVTLEVVEKKDVPFIWEGANVYFLLTDRFNIGNPKKGVQFDQTKESAVLRGFEGGDIQGITQKIKEGYFTDLGINAIWFTPIVEQIHGSTNEGTGNTYGYHGYWAKDWTAIDPNFGTRKDLEKLVKTAHSKGIRVLLDVVLNHTGPVTDIDPVWPEEWVRTGPKCEFTTYENTTACTLVENLPDILTESDEAVELPDALLAKWKDEGRLSQELDELQLFFERTGYPRAPRFYIIKWLTDYINDFGVDGFRVDTVKHVNEDAWTDLYKEASYAFETWKKKHPDQVLDDNPFYMVGEVYNYGISGGREFDFGDKKVDFFDYGFKSLINFDLKTDAHKDYESTFKKYSKLLNTKLKGKSVLNYLTSHDDGSPFD…
F. algicola|peg.1058	peg	1143963	1142995	-	Membrane-bound lytic murein transglycosylase D	GH23			atgaaacatgttaaaaacatactggccgtaattggactagtggttgtggtaggaagtttgatttttgcagtacagtccaaaccggaggattttgttcaagccaaatcgggagaacaaggtgttgaaaatgataaaaatgtagctgatggataccgaatcagtgctattgaaattccagaagatttaaactttgcaggggagccagtacctgtagatgacccggaggttatggagcgagtggaccgggagttcttggtaaacacctactggcagtccaatgcattattattaatgaaaagagccaacaaatacttccccataatagaacccatacttgccaaaaatggaattccggacgatttcaaatatttggcggttgcggaaagtgcactgattgat…	MKHVKNILAVIGLVVVVGSLIFAVQSKPEDFVQAKSGEQGVENDKNVADGYRISAIEIPEDLNFAGEPVPVDDPEVMERVDREFLVNTYWQSNALLLMKRANKYFPIIEPILAKNGIPDDFKYLAVAESALIDVASPKGAAGMWHFMRATGREYGLEVNSNVDERYHIEKSTQAACEYINKWKKRFGTWTLTAASYNAGPGGIQKYMNIQKVDNYYDLLLGQETGRYVFRILALKEILSNPDKYGFDVEQEDFYKTVPTFSVQVDTAVTSWADFAKLYEINYKILKRHNPWLREPHLNNASRKKYVVEIPNKGYYRNISAGE
F. algicola|peg.1069	peg	1152949	1153896	+	Glycosyl transferase, group 2 family	GT2			atgcagatttccattgtaatccctttacttaacgagcaagattcacttacagaactccatgattggattgtacaggttatgcaatccaatcattttatgtatgagattgtttttattgatgacggaagtgaggatgattcttggaataccattcgtgccctatcggaaaaaaatgaaaacgtcaaagggattcgatttttaaagaattacggaaagtcccaggcgctgcatgccggttttgaagccgcgaaaggagaggttgtcattaccatggatgcggatttgcaagacaatccagaagaaatcccggaactgtacatcctcatcaagcaggacaattaccatgttgtatccggatggaaaaagaaacgctacgattccgtaatcaccaaaaacatc…	MQISIVIPLLNEQDSLTELHDWIVQVMQSNHFMYEIVFIDDGSEDDSWNTIRALSEKNENVKGIRFLKNYGKSQALHAGFEAAKGEVVITMDADLQDNPEEIPELYILIKQDNYHVVSGWKKKRYDSVITKNIPSKLFNWAARRTSGVKLHDFNCGLKAFNRDVVKNIEVSGEMHRYIPVLAKNAGFSNITEKVVQHQARKYGSTKFGAERFVNGFLDLITIWFVSKFGRQPMHLFGAMGVIMFMVGFGFSIYLGIDKLFLNPTGRLITERPQFYIALVAMVIGTQMFLAGFLGEIMVRSRKNDTRYTISKKINI
F. algicola|peg.1094	peg	1181265	1179466	-	Glucoamylase (EC 3.2.1.3)	GH15			atggataacctaaattacggaataattggtaactgtagaagtgccgcgttgatttccgatactggctccctggattggtgctgcctaccccaatttgattccacttcagtttttgccaaactcctggataacaagaatggtgggagttttgaaatcaaaaccaaatacaattacgaaatacatcaagagtactatagaaatactgctattttggtaactcgctattccgatggtgaaaacacttttgaggttcatgactttatgccgaggtaccataagttgaccggaaaatacaatgccccaccggaaattgtgcgatatgtaaaacacatctctgggactccaaggtttagcgttcattacgatcccagattggaatatgcgcaagggaataccgcc…	MDNLNYGIIGNCRSAALISDTGSLDWCCLPQFDSTSVFAKLLDNKNGGSFEIKTKYNYEIHQEYYRNTAILVTRYSDGENTFEVHDFMPRYHKLTGKYNAPPEIVRYVKHISGTPRFSVHYDPRLEYAQGNTANHVKANFIVSLTNKQKFDTLFLYTSFNKNRVMDGEEIVLKEDGYFLICYNEKILKPTTEKMSLELERTKIYWLDWVDRTPTYKQFNDEIMRSAITLKMLTYDKTGAVLAAATTSLPETIGEVRNWDYRFCWIRDASMVIKVVSELGHKNSAKRYLQFIIDLMPDKDEKLQIMYGINKQKTLTEKTLEHLEGYKGSKPVRIGNAAYKQKQNDIYGILMDVIYEQLVKFSNDMENGEELWSITKGIVWIVSKHWREPDKGIWEFRGED…
F. algicola|peg.1095	peg	1181369	1183579	+	Alpha,alpha-trehalose-phosphate synthase [UDP-forming] (EC 2.4.1.15) / Trehalose-6-phosphate phosphatase (EC 3.1.3.12)	GT20			atgagtaaaactataattatttccaatagactaccagtacaattgcaaataagtgatggtggactcaccgctaccccaagtgttggaggcttggccaccggaatgaaatcggtacacagtgggggcgaaagtttatggattggatggtctggacttactgaagaggatacacctgcggaccttgaatcggaaattgacaaagcactagccaagcatggctgtgccaaggtaaaccttactgcaaacgaaattgatgggttttactttggatttagcaataggaccatatggcccttgttccattactttttggaatacacggaatttgagcttgatttctggaatgtatataaatccgtgaatcaaaaatttgcggacgctatcatagaacaatccaat…	MSKTIIISNRLPVQLQISDGGLTATPSVGGLATGMKSVHSGGESLWIGWSGLTEEDTPADLESEIDKALAKHGCAKVNLTANEIDGFYFGFSNRTIWPLFHYFLEYTEFELDFWNVYKSVNQKFADAIIEQSNEDDTIWVHDYQLMLVPQMVREKRPNTSIGFFLHIPFPSYEIFRTMPWREEVLEGLLGSDLIGFHTYDYERHFLSSVRRLLGLEVSFNDVYQDHRVIKVDSFPMGIDYKKFRDAAIAHGKNAPENRSDFQIKLDDHKASAPDTKLIISIDRLDYSKGIAKRINAFEYFLNKYPQYKEKVRLIILAVPSRSNVPQYQLLKKEIDELVGRINGELSTVNWTPIWYFYRSMPFENLIDLYTSSDIAWLTPLRDGMNLVAKEYIATRIDKT…
F. algicola|peg.1175	peg	1271678	1269912	-	Neuraminidase NanP	GH123			atgaggattttaatattttcagttttttcaatttttctaattggttttactgcctgtgaacagcagacgaaaattgtggtggcttccacttatgaggagccagtagatccatcacccgatactgcttcggattggtctagggcacctgaaggattaaatgcaagttttgcatccaatggaattcgtttcgtgaaaagtaaaatgcccaatgtaacccccaagaatacctgggaggccacagcttggaggggagaaagagtgtctgcccagttggtgttgtggtccaacgattctatttccaaggtaagggcaaaggtgtccggatttgaatctgggtcaggtgataatctaggtgttgaatccaccaaagctcgttttgtgaaatacgtgattaccgat…	MRILIFSVFSIFLIGFTACEQQTKIVVASTYEEPVDPSPDTASDWSRAPEGLNASFASNGIRFVKSKMPNVTPKNTWEATAWRGERVSAQLVLWSNDSISKVRAKVSGFESGSGDNLGVESTKARFVKYVITDEFADGCGYRKPEDFDASLAADALDRVASYAVKASETRPLWLTIDVPSDAKPGLYKSTLALEVEGEKDKNFTLELNVQDRVLPKPEEWKFHLDLWQNPYAVARYFGVEAWSNEHWELVKPGMERLANAGQKVITVSLNKRPWGGQTFDPFGAMIDWQKKADGTWHYDYTVFDNWVQFMMDLGIKQQINCYSMVPWGNEIYYFDEKENKEIKVKAAPGTKIYEDLWVPFLKQFKLHLEEKGWYGITRMAMDERGPEEMKAMLGILEDH…
F. algicola|peg.1183	peg	1284495	1282915	-	Cell surface glycan-binding lipoprotein, utilization system for glycans and polysaccharides (PUL), SusD family			SusD	atgaagaagtatatatatatattatcaatggtagtggcactaggtgcctgtaccagtgactttgaagagaccaataccaatccataccaaatttccgacgagtcattgacgcaggattttaacagtattggtgccttcttcccgagcttgctgtcaaatctttatggtattcagatagaccataatttgaccaatgattcctatgccaggcatttggcaacgcctacccctttcgttggtggagtaaacaataccacctattatttacgttggaataggtactggaccgtacaatacaacaacgtaatggcccctgccaaccaggtaatcgatattgccaatcaaggggaaggcaatgaagtgtttgttgaattggccaatttgatcaaaattctttct…	MKKYIYILSMVVALGACTSDFEETNTNPYQISDESLTQDFNSIGAFFPSLLSNLYGIQIDHNLTNDSYARHLATPTPFVGGVNNTTYYLRWNRYWTVQYNNVMAPANQVIDIANQGEGNEVFVELANLIKILSMHRLTVYQGPIIYTEFGLGKTGEYDSEQVLYNAFFSDLDRIIGVLKANPEFGGFASFDASYGGSTELWAKLANSLRLRLAIRISKVDPAKAQAEGEKALADSAGLIMTNAENFNISNYGRKYHPAVICFEWNDTRMSASMESILGGYADPRVSAFFDEATDPAVVADHPDFPYKGIRNGASLVAKDDRLSYSTIDLSFNDPGDVTERKMFSADEVYFLMAEAALRGWAGAGDAGTNYEMGVRTSFDLWGVGGVDDYLADNTNIPWD…
F. algicola|peg.1184	peg	1287840	1284505	-	Outer membrane TonB-dependent transporter, utilization system for glycans and polysaccharides (PUL), SusC family		SusC		atgctctctaggatatttattttgcaaatggtgttctgctattttgcaatggccaatgaggggtatacgcaaagtatgaaagacacctaccttgagtggaactcagaccgacaggtgaaggtattggatgtctttgaggaaatcgagaaccaatctgctttcaaattcaattatgatgagaatgacgtgaacaggaggaccaagttccaaattgccctgggaacacattcagtttatgatttattggagcagataagtaaagaagcatctttgaattttagaaggatgaacagcaccattgctgtgacgccaagactcgaagaagcaactcccgaaattattgaaaaagttgttcaacaaaccgtgacaggaaatgttacggatgacgcgggatcacct…	MLSRIFILQMVFCYFAMANEGYTQSMKDTYLEWNSDRQVKVLDVFEEIENQSAFKFNYDENDVNRRTKFQIALGTHSVYDLLEQISKEASLNFRRMNSTIAVTPRLEEATPEIIEKVVQQTVTGNVTDDAGSPLPGVNVVEKGTSNGTSTDFDGNYTISVSSGAVLVFTSLGFTAQEVAVGGQSTINVSMGEDAEQLGEVVVTALGIKREEKTLTYAQQTVSADEITKTRDVNFLNSINGKTAGVEIKKSSSGAGGSTKIVLRGNKSLEGDSTPLFVIDGIPLANNRGNQPGMWGGTDSGDGISALNPDDIASISILRGANAALLYGSAGANGVVLITTKEGQAGKTTVSLNSGVTFESVIETPDLQFKYGAVDGAKESWSTTPGNYASNYVDDFFSTG…
F. algicola|peg.1189	peg	1293669	1292785	-	Probable glucosyl transferase	GH17			atgtcgtataaagcagaacgatttcttaatctagcttcattggattatgctgggaaaagtgaaaaggaactaaagctactgtgtagggaaattttaaaagaaggtatgcatggtctttgttttagtccgtatttggaaaatcagcaacctggagatcagatttctgaagagcagatccatcgtcgcatgaaaattattaagccgtataccaagtggattaggtctttctcttgtacagacggcaatgaggcaataccaagaattgcaaaagaatatggtataaagactatggtaggtgcatggttgggcgataacccagaaatcaacgaaaaggaaatcgcagggctcatcaaattggccaacgaaggttatgttgatattgctgcggttggaaatgaa…	MSYKAERFLNLASLDYAGKSEKELKLLCREILKEGMHGLCFSPYLENQQPGDQISEEQIHRRMKIIKPYTKWIRSFSCTDGNEAIPRIAKEYGIKTMVGAWLGDNPEINEKEIAGLIKLANEGYVDIAAVGNEVMYRGDLTEEQLLDFIYLVKDAIPNVTVGYVDAYYEFTDHPRITDACDVILANCYPFWEGCDLDYSLLYMKDMYQRALRAGNGKKVIISETGWPSQGTNLEGAFPSYENALKYFMNTQKWSMEEDIEIFYFSSFDESWKVGAEGDVGAYWGLWDKDEKLKF
F. algicola|peg.1192	peg	1297389	1295911	-	glycosyl hydrolase, family 30	GH30			atgttaaccatagtattggtaatggcaatatcatgtaatacaaaacacttggaggtggagatttatgagacttctgaagaaggtcataaattgtctccagtcctaccaattaataaagttggggatggtaccaaaatcatacttttaccagataatcaataccaaacaattaccggttttgggggttcatttactgaatcttcagcttctttgcttaatcaaatgggtgaggaaaatcgaagaaaaatcattgacgcttactttggacccgatggagcgcaatattcgctgacccggactcatatgaattcctgcgatttttctttgagtaactattcctacgcaccggtggaaggagatgtgcaactcgaacattttaccatcgaagcggacaaggac…	MLTIVLVMAISCNTKHLEVEIYETSEEGHKLSPVLPINKVGDGTKIILLPDNQYQTITGFGGSFTESSASLLNQMGEENRRKIIDAYFGPDGAQYSLTRTHMNSCDFSLSNYSYAPVEGDVQLEHFTIEADKDDIIPMIKKAMMASKDGFKILSSPWTAPPWMKDNKDWRGGKLLPDYYDTWALFFSKYVDAYKAEGIDIWGFTVENEPLGNDNNWESMHFSPAEMTHFVQHFLGPKLEAEGKSHIKILGYDQNREHLKDWVDEMFQSEESSKYYDGTAIHWYASTFEVFPDALRYAHNKAPNKHLIQSEACVDAQIPKWKDDTWYWSKEATDWGWDWAPEKDKHMHPKYVPVFRYARDIIGCLNNWVDGWIDWNMVLDRQGGPNWFKNWCVAPVIVDP…
F. algicola|peg.1193	peg	1298730	1297438	-	FIG00651212: hypothetical protein	GH17			atgaagtcagcaataaaattgtttcttgtatttctggtcatcttggtgacccacgcttgcaaggagaaaaaaaatagtacagaagatcatcaatcccaaacacctcaagaagtgacagcgaaagatattttaggcaatccagaatttacggccatatcctacggcggatacagggcaatttccagagatgttcaaccaaccttggaggaacttaaggaagacatgcgattgttatcggccatgggcattaaaattgtgcgtacctataacgtgcagttacaacaggcttccaacttattgaaggccattcgggaaatgaaggaggaggattccagctttgaaatgtatgtgatgctgggagcatggatagactgtaaaaatgcatggacggacaaggag…	MKSAIKLFLVFLVILVTHACKEKKNSTEDHQSQTPQEVTAKDILGNPEFTAISYGGYRAISRDVQPTLEELKEDMRLLSAMGIKIVRTYNVQLQQASNLLKAIREMKEEDSSFEMYVMLGAWIDCKNAWTDKEPDHLVESEQNEAEIGRAVALANAYPDIVKIVAVGNEAMVKWATSYYVQPSVILKWVNHLQALKKEGKLPKNLWITSSDDFASWGGGDPEYHTKDLEELIKAVDYISMHTYAYHNTHYNPAFWGVPEDEEKLVDIAKIEGAMLRAKSFAMSQYEAVTKHMKSLGVDKPVHIGETGWATVSNGQYGPKGSKATDEFKEALYHKHMREWTNKAGISCFYFEAFNEKWKDAHNKQGSENHFGLFTLEGQAKYALWDLVDQGVFDGLTRNG…
F. algicola|peg.1194	peg	1302157	1298747	-	hypothetical protein	GH149			atggaacaggttcaaataggtaatgaaggcttttttaagatttcagatagcgataaattaagaccgttctttatgagcatcgttagtgattcagatcattggatgtttatctcaagcaatgggggactttctgcaggacgaaagaataccgaatattcgctgtttccgtattacacggacgataagattactgaatccgctgagattaccggaagcaaaaccattattgttgtgcatgcacccgatgctcctgaaatttgggaacctttttcaaatcggaatagagagaaatttcatgttaccaggaacttatacaagagtgtttatggtaacaagattctgtttgaagagattaaccacgacttggaattgaaatttagttatcaatggaattccagt…	MEQVQIGNEGFFKISDSDKLRPFFMSIVSDSDHWMFISSNGGLSAGRKNTEYSLFPYYTDDKITESAEITGSKTIIVVHAPDAPEIWEPFSNRNREKFHVTRNLYKSVYGNKILFEEINHDLELKFSYQWNSSDTYGFVRKSSLVSMSDREIKVSVLDGVQNLIPYGVSSDLQNRQSNLVDAYKRSELIEKQGIGIYALSAIIVDRAEPSEALKANIAWSIGLDDPKYLLSSLQLNDFRTKHTVYQETDVKAEKGAYFLNFNLLLTPKSNKDWMIVLNVNQNHASIANIMASLGNPASLVNKVNADIENGTKQLIGLTAASDGLQHTSDSLRDTRHFSNTLFNIMRGGIFDDGYQIEKWDFMDYLSKANKEVYKNAANTLAELPETFTLSSLKKITEQS…
F. algicola|peg.1197	peg	1307694	1306846	-	Endo-1,4-beta-xylanase (EC 3.2.1.8)	GH16			atgaatataaagtttagaaacataaaaaccataaaatcaagttttccaaaatttttggtggtacttctggcgtgctgcttatcaggatgtacaacagatgatacccaaacggtggtaacatttaccaacttggtgatggaggacaattttgatacagaaggagctcccaatccgcaaatttggggctatgatataggaacgggggtcaatggctggggaaatcaagagcttcagtactacaccaaccgttctgaaaacgtgaaagtagacaacgggctcctgcttataacagcacgtcaagagtcttttgaaaactcacaatatacgtctgccagattgttgaccaaggacctttttgaacaacaatatggtcgatttgaagcgcggattcgcctgcct…	MNIKFRNIKTIKSSFPKFLVVLLACCLSGCTTDDTQTVVTFTNLVMEDNFDTEGAPNPQIWGYDIGTGVNGWGNQELQYYTNRSENVKVDNGLLLITARQESFENSQYTSARLLTKDLFEQQYGRFEARIRLPYGQGIWPAFWMLGADIDDNPWPAAGEIDIMEYRGQNPSVLIGSVHGPGYSAGEAISKEYILENDRFDTGFHVFGIEWGPGYINFYVDDVLYNQITPEDVTGTWVFNKPFYILMNLAVGGTFVGSPNAETVFPQTMLVDYVRVYEGIEAN
F. algicola|peg.1199	peg	1312418	1309146	-	FIG00930839: hypothetical protein	GH0			atgaaggatggttcggtttcggctccggtcaacattcgacttcaccttcttttctgcgcagacttcaaactaaaactaaacattactatgaaaaacaatttaatgagattactcctcatattgtttgcttcgggattgtatgcccaggtcgatcaggtatcggtggtaagcaatgaggaaggaatgaaattggttgtcaacggtgaagattttatgatcaatggtatgaattgggattatattcccattggaaccaacaccgtaaatgccaatttctggaaaaagtctgatgatgtgatcaaggcaggacttgatcatgaaatggccctgctcaaaaacatgggtgtgaatgtcattcgccagtacaccggagtccctgcaaaatggattaagtacatc…	MKDGSVSAPVNIRLHLLFCADFKLKLNITMKNNLMRLLLILFASGLYAQVDQVSVVSNEEGMKLVVNGEDFMINGMNWDYIPIGTNTVNANFWKKSDDVIKAGLDHEMALLKNMGVNVIRQYTGVPAKWIKYIYENYGIYTMLNHSFGRYGLTLNGVWTPVTIYDDETTVNFLMSEMEELVNGYKDTPGLLLYLLGNENNYGLFWAGAETEDFPDDEGRIQFIGESRGRPMYRLMNEAAKKMKAMDPSHPVAICNGDVLFIDIVAEECKDVDIYGTNTYRGVSFGDMFQVVKDKLNKPVMFTEFGADAFNAVENKEDQYSQAYYMVGNWKEIYENAAGLGKVENSIGGFTFQFSDGWWKFGFDDRKNADVHDNNASWSNGGYARDLAAPGANNMNEEWF…
F. algicola|peg.1226	peg	1356698	1358311	+	beta-N-acetylglucosaminidase (EC 3.2.1.52)	GH3			atgaatgatctactacccaaatacgaagaagccaaaaaccagctcaccttaaagcaaaaagtgggtcaattgtttatgcctgcggcatttataaatgataccgaagaggaggttcaaaaattggagtatttaatcaatacgctggacattggtgccatatgtttcttccatagcagggccagtgctgcgaccaattttgaaggcaaaaagaaagtagttcacaacgagaaaagttacgatcgtttactgcagcttatcgagcggtatcaaaaagcagcaaatattcctctgcttattgccatagatgccgaatgggggttagccatgcgtatcgaaaacacaccacaatatccgtatgccattaccttgggggctattcaggaacagcctaaattgctg…	MNDLLPKYEEAKNQLTLKQKVGQLFMPAAFINDTEEEVQKLEYLINTLDIGAICFFHSRASAATNFEGKKKVVHNEKSYDRLLQLIERYQKAANIPLLIAIDAEWGLAMRIENTPQYPYAITLGAIQEQPKLLFDVGKHIGLDCLNAGVHWNLSPVVDINNNPENPVIGYRSFGDDRVTVTSKSLAYIQGMSSVGVLNSVKHFPGHGDTATDSHLGLPVIDKSKETLMENELFPFKKHIQEGVDSVMVGHLSIPSLDESGNPSTTSYPIITELLRNELGFNGVIISDALNMHAVSKHYTEKGTLEAAAFKAGMDMMCFTENPTEGIAEILNAATAERIEESFRRVWQLKEKAFLSNGSKQASNPMEFEELNRKLAHFSLTECYGDEATIQKLKAGQFLN…
F. algicola|peg.1347	peg	1468868	1469830	+	Glycosyl transferase, family 2	GT2			atgagcactgttaccgattcctttctgtccattgtggttcctttgtacaatgaagaagacaatgtggttcttttgacggagaaaattcacgaaagccttgacgggtaccattatcaaattatttatgtagacgatttttccaaggacaagacccgtaaagtggtcaaaggaatggatgattcccaggtacaccttatagaactgaaaaaaaattacggtcaaagcttagccttggcggccggtattgattatgcggaaggggaatatatcatcaccatggatggcgaccttcagaacgacccttcagatattcctaaaatgttgggggaagccatttcaggcgattatgacgtgattaccggtatccgacaaaaacgaaaggattccttggtcaaaaaa…	MSTVTDSFLSIVVPLYNEEDNVVLLTEKIHESLDGYHYQIIYVDDFSKDKTRKVVKGMDDSQVHLIELKKNYGQSLALAAGIDYAEGEYIITMDGDLQNDPSDIPKMLGEAISGDYDVITGIRQKRKDSLVKKIPSKIANFLVRRVTKLDIKDNGCALKVFTKDIAKGLNLYGEMHRFITLLAHLEGGQIKQVPVKHHARHAGVSKYGLERVFKVVADMMLLLFIRKYFQRPIHLFGIFGVLLIILGMFINIYLLIVKLGFGEDIGTRPLLIFGMMFILGGIQLFTIGIVMELLIRTYYESQQKRPYRIKKISIGDGKAA
F. algicola|peg.1349	peg	1472338	1470680	-	dolichyl-phosphate-mannose-protein mannosyltransferase family protein	GT83			atgatatcttccgtaaggtattggtttttaatcgcattgattctggtggtgtacattgccggtctctttgttaccctttttgaaaatgattcggcccaatttgctgtaatggctatgcgaatggtacaggaaaatgactttttcaccctgatcaagggcacagaggaatatctggacaaaccccatatgcattactggcttgcggccttttcctataagttgttcggcattcatgattgggcgtacagaatccctggtatgctggcgatctttttgggagcttacagttgttttggccttgggaagctgttgtataatacagatgttggcaagatagcggcactaattttcttgacagcgcaaaccatagttctgtccggaattgacgttcgtaccgat…	MISSVRYWFLIALILVVYIAGLFVTLFENDSAQFAVMAMRMVQENDFFTLIKGTEEYLDKPHMHYWLAAFSYKLFGIHDWAYRIPGMLAIFLGAYSCFGLGKLLYNTDVGKIAALIFLTAQTIVLSGIDVRTDAVLTGFTIFSIWQLALYVEKNTLRNVLFGAFGAGLAFSTKGQIALVVIGVAILCHLAYTRKWNRILNWKVFLALLVFGIAIAPMLYAYYLQFDLHPEKVIRGRDHRSGVFFILWEQSFERMSGQGVGKNSSDFFFFFHTFLWVFLPWTVLALMAYWSRAKVFIKMRFTYHRQFEFLTLGGITILFFLISLAQFKLPHYINILIPLYAILSASYLYKLYKFQKRKVIKTLLGIQYFILSLVFITTLLICFYAFRFEKTYCYFLLIAL…
F. algicola|peg.1356	peg	1477804	1479384	+	beta-glycosyl hydrolase	GH20			atgaaattaagagtgatatggatttttgtagccgttgtttgtttggcggcttgtcaacccaaaaagaaggaaatcaattttccaaaaacggatttagcggaagttgccttgattccaaagccggtcaaaaccattgccacccatagcgcatttgcccttgatgccgggactgtaattttcaccacccaaactgactccaactttgaagcagtgggcaagtttctgtcccaaaaaataaagcttaaaaccgggttgaatcttggtgtaaaccaaaccaacgaagaactgcccatggagcgggtggtgtacatcaaccaatcggatagcgaggacttgaaaactccggaatcttatcaactctacattaaaaaagattccattctgttaaatgcaaagact…	MKLRVIWIFVAVVCLAACQPKKKEINFPKTDLAEVALIPKPVKTIATHSAFALDAGTVIFTTQTDSNFEAVGKFLSQKIKLKTGLNLGVNQTNEELPMERVVYINQSDSEDLKTPESYQLYIKKDSILLNAKTAAGAFRGIQTLRQLIPEQTNDTLVDHSLWLIPTGKVLDEPRYAYRASMLDVARHFFTVDEVKKYLDILAYYKYNALHLHLSDDQGWRIEIKSWPKLTEVGGASEVGGGEGGFYTQEEYKDIVAYAAERHITIIPEIDMPGHTNAASLSYPILHAGGKADKPRVRTDMLVGYSSFHTRKDTVYAFLDDVIREIAAITPGPYFHIGGDESHVTKKKDYIHFVEKVEKIVLKHGKTPVGWNEIAQADISSSSVLQLWNEPHNAVKAAKN…
F. algicola|peg.1362	peg	1482071	1482874	+	Glycosyltransferase involved in cell wall biogenesis	GT2			atggctggatttagcaccccaaaacaaaagctatccgcactcgtcattacctacaatgaaataggatatattgagcgatgcattgagtcagtaaccttcgctgatgagatccttgtggttgattcttacagtacagatggcacttatgaatatcttcaaagccaccctaaggttaaagtaatccaacatccttttcagaattttacggcacaaaaatcccatgcactgaagcaagcttccaatgactgggtattatttttggatgctgatgaagttgtggggtccaaactacaggaggaaatcattaccacgataaatgacccaaaggcctgtgaggcctattggttctaccggatttttatgtttcaagatactcgactgaatttcagtgggtggcaa…	MAGFSTPKQKLSALVITYNEIGYIERCIESVTFADEILVVDSYSTDGTYEYLQSHPKVKVIQHPFQNFTAQKSHALKQASNDWVLFLDADEVVGSKLQEEIITTINDPKACEAYWFYRIFMFQDTRLNFSGWQTDKNHRLFRKSKAKYTDKKLVHETLEVDGNSCILKERLTHYCYKNYEDYKGKMLRYGQLKAKEAFYKEKQFNYFSLVFRPLWKFFNHYVIRLGFLDGKKGIIISYLNALGVLERYRELKRLEKKNQLTYYLVMP
F. algicola|peg.1363	peg	1483668	1482856	-	Putative two-domain glycosyltransferase	GT2			atgcctgcagtcagtgtaatcataagtacctataacaaaccggactggttggagaaagttctttggggattccattgccaaacctataaggattttgaggttgtcattgctgatgatggctctaccgaagaaaccaaaaaaaggattgagtccttaaggcatgaacttagttatcctataaagcatgtttggcaggaggacgatggctttcaaaaatgcaagattttgaacaaggccattgtggccacggaaacggattatatcattatgaccgacggggattgtattcccagagaggattttgtgcaagtacattacatcaataaagcgccttctactttcatttctgggggctactatatgttgcccatgaatatttccttggccatcaccaaagaa…	MPAVSVIISTYNKPDWLEKVLWGFHCQTYKDFEVVIADDGSTEETKKRIESLRHELSYPIKHVWQEDDGFQKCKILNKAIVATETDYIIMTDGDCIPREDFVQVHYINKAPSTFISGGYYMLPMNISLAITKEDISKQNCFNINWLMEKGIPKTFKNNKLTANGFVSKLLNAFTPTNPSWNGHNSSAWKQDILNVNGFDERMQYGGEDREMGERMVNFGIKTKQLRYSAVCIHLDHDRGYVNPEALAKNKAIRKGVKQQKSVWTHYGITK
F. algicola|peg.1364	peg	1483743	1484789	+	hypothetical protein	GT100			atgcatcgaacctacgtaggctctactatataccacatttatctctccttgatccatatcatcaaaaattcggaatactccttggataattgtggaaacaatcttttgtttttggtggaaagcacccctatgatagaaactttaattccaaacctaaaaaaacgcttctttagggaagtccatattatctcggaacgaagggatcatgtgaaagacttggggaaattcaattattcgctacgaagaaaatccaagttaatcccatatttagaagctaaacatccggaactggccattgaaaaagagtttatcaaaaatgctgacttgtatttgtgcgataccgattcttccaaaagctattttctatatgaatttggaaagaaaagggacattaacatg…	MHRTYVGSTIYHIYLSLIHIIKNSEYSLDNCGNNLLFLVESTPMIETLIPNLKKRFFREVHIISERRDHVKDLGKFNYSLRRKSKLIPYLEAKHPELAIEKEFIKNADLYLCDTDSSKSYFLYEFGKKRDINMIEDGARTYRQRHSSFEQLIKTYITKTPIGGGFDKEIATIYAQFPQKLPVGIQNKAKELNIKKEVAQWPESIKQEVFQLFIQDETLEVSSNNNALILTQPISEDKVVANEEVKIAMYKDLISKVPQDMNIILKTHPRELTNYKEHFKNITVLPALFPIEILGLKEGFYFEKGYTLFSTALSNLEIVKEPFFLGKDYLDKFTVGATRDLIQNMEIPS
F. algicola|peg.1473	peg	1593909	1592362	-	alpha-L-fucosidase (EC 3.2.1.51)	GH29			atgaccatgagaaatccaatttttttgcttttagcaattctgttcctttgcaactgcaagacagacaagagaacagggagtaccgtagcaattgctactgataccatcccaaaaatccaacccaattgggaatctataaaagcaaactacaaagatccggagtggttcagcgatgataaattcggcatttttatacactggggggcctattcggttccagcatttggttcagagtggtatccgcgtcaaatgtatatggatacagctactttttccgctcaactacaattgggcaaagaaggtcctaatgatacctatttgcatcataaagagaagtggggcgaccaaaagatttttggctacaaagatttcataccgatgttcaaggctgaaaagttc…	MTMRNPIFLLLAILFLCNCKTDKRTGSTVAIATDTIPKIQPNWESIKANYKDPEWFSDDKFGIFIHWGAYSVPAFGSEWYPRQMYMDTATFSAQLQLGKEGPNDTYLHHKEKWGDQKIFGYKDFIPMFKAEKFEAKAWVDLFKKSGARYVVPVADHHDGFAMYKSNTTRWNSFDMGPGRDVLGELFEEGRKQGLKMGASTHFAFNWSFYNKKEKFDTMDPEYADLYSSKGKDLTEPVSEKFKKRWWNRTIDLIDNYQPDILYFDFYVDIDDFADLRPKLAAYYYNKGAEWDKEVIINDKNFGHEAFPEGTVIYDLERGKLPGIRKLPWQTDTSIGKNSWSYVTDWDSKTANQLIDDLVDIVSKNGNLLLNVGPKADGTIPEDQAKILLQIGDWLAVNGE…
F. algicola|peg.1482	peg	1605277	1608198	+	beta-galactosidase (EC 3.2.1.23)	GH2			atgaatcgatttaaatgtgttgcccttctcctaattctgggtatcggataccaaacctacggccaaaacctgccttttggctttcctgataccgaacgcaccaaaataagcttaaatcaaggatggaaatttcatttaggaggtccaaatgaaaacaactacgaaatcgatgttgatgattcagattgggagacggtcaatataccccataccctagccctgacctccttgaccttagatgatttaaatgatgagaagactcaattggtgtttcatagaaacgtgggttggtaccgaaaaaacatcagggttgatgattcaaacaaaaaagtttttttggagtttgaaggggcccaccaagtgaccgacttatggattaatggcatacacgttgggcaa…	MNRFKCVALLLILGIGYQTYGQNLPFGFPDTERTKISLNQGWKFHLGGPNENNYEIDVDDSDWETVNIPHTLALTSLTLDDLNDEKTQLVFHRNVGWYRKNIRVDDSNKKVFLEFEGAHQVTDLWINGIHVGQHAVGGYTPFHFDVSDAIKRGQENQVTILVDNRRNETIPPDPGPFDYVKFSGLYRDLYLVETAPVHVTFNWESLSSGVNITTPTIDPINKNATIDIKTSVKNEENKKINSELVTRVIDKEGIVVLKLVDESPILPGQEYQFNQIGSLEDDVEFWNIENPYLYRVNSVVKVDGKEVDFVENKIGLRKFELDSKRGFMLNDKPIELIGANRHQQYPYIGDAVPNSLHYKDMLQFKEYGFNIMRTAHYPQDDALIQACDELGILVYEEAP…
F. algicola|peg.1484	peg	1611810	1609996	-	hypothetical protein	CBM6			atgaaaataaataggttttatatcggactattgttccttacatcaattattctgaatagggttgaagcccaagaggtagaaggggagcttaaaaagtggcataaagttactttggtttttgaaggacctgagacttatgaacaggctgaagaaaatcctttccttcagtatcgtttaaatgtcacgttcacgcacacagcaactggtgcggaatttttgattccgggttactttgctgccgatggtgatgcggctaatacaagtgctgaatccggtaccatttggaaagctcattttacaccaaaccaagttggggaatggcaatacacggtcgattttaaaaaaggaaaatgggcagctgtccgaacttcggaaaagttgtcaagtgccgggtttatg…	MKINRFYIGLLFLTSIILNRVEAQEVEGELKKWHKVTLVFEGPETYEQAEENPFLQYRLNVTFTHTATGAEFLIPGYFAADGDAANTSAESGTIWKAHFTPNQVGEWQYTVDFKKGKWAAVRTSEKLSSAGFMDGVSGKFIIAESDKFGRDFRGKGMLEYVGERYLKFQNGEYFLKCGPDAPENLLAYDQFDGTFHKDGHKDELVKTWDAHRQDWKNGDPTWKDGKGKELVGAINYLASKGMNAFSFLTMNIAGDDRNVFPYVDYDTWDRFDVSKLAQWEILFEHANKLGMFLHFKTLEHENQGLLDNGGTGLYTKLYYRELVARFGHHLALNWNLAEETGDWTETPPTFPLDVAERIRLAEYISEIDAYNHHIVIHNGHWFDGLYGQNTKFTGASLQT…
F. algicola|peg.1492	peg	1620486	1619257	-	hypothetical protein	GH117			atgaaggtaaataagatagttctattgttagtaacttttgtgctggtattttcttgtgattccccatcgagctcatccagccaaaaagaaaagcaaaccaagttattagatgaaaatagtatgattacagaagaacaaatggacaaactgggcatcaccaatagcgaatacctcagtgcagcatcaaagcgtgccctcaattggccggatatcggcaatgagtggtttattgagttcagcggcccaacgccgttaaaaggtgatttggcctacgaaaaaggcgtggtcaggcgagaccctagcgccatgattaaggaaaatggtaagtactacgtttggtactcgaagagtacgggcaaaacggacggtttcggtggcgatatagaaaacgacaaggtt…	MKVNKIVLLLVTFVLVFSCDSPSSSSSQKEKQTKLLDENSMITEEQMDKLGITNSEYLSAASKRALNWPDIGNEWFIEFSGPTPLKGDLAYEKGVVRRDPSAMIKENGKYYVWYSKSTGKTDGFGGDIENDKVFPWDRCDIWYATSEDGVTWKEEGLAVPRGKKGAYDDRSVFTVEIMKWADKYYLCYQTVKSPYNVRVKNQIGLAWADSPDGPWTKSKEPILSPADNGIWKGEEQNRFLVEKKGDFDSHKVHDPCIIPYKGKFYLYYKGEQMGEEITFGGRQIRHGVAIADNPLGPYIKSPYNPISNSGHEICVWKYNGGIASLITTDGPEKNTIQWSPDGINFEIMASIKDASHAIGLNRSADNEREPTEILRWGLTHIYNNYDEQSIMRFTSKRRT…
F. algicola|peg.1493	peg	1623017	1620495	-	beta-galactosidase (EC 3.2.1.23)	GH2			atggatagatttcggatttactttttggcaattgcagttttaggtatttcgtgtttagataagcgggatatgaatcgcgattctttggttcatgccgatttcaatttcgattggcagttcaagttggtcgattctttaaatgcaggcaatcgctggaaagatgttcgtcttccccatgattggagcgtggaggcttcctttgattctatcaatggcgaaggggcaacaggataccttccaggagggacaggaatctaccgtaaaaagtttccattagaacttgatgaaacacaaacagcctatctcctgtttgatggggtctacaacaatgcaacagtttcattgaatggaaaggagctgggttttcatccttacggctattcaccattttattttgat…	MDRFRIYFLAIAVLGISCLDKRDMNRDSLVHADFNFDWQFKLVDSLNAGNRWKDVRLPHDWSVEASFDSINGEGATGYLPGGTGIYRKKFPLELDETQTAYLLFDGVYNNATVSLNGKELGFHPYGYSPFYFDISSQLQAKRDSNLLEVKVDRTRYADSRWYTGSGIYRNVELLVKNKLHIPVWGVFVTTPKIDGNQAEVSVEIELRNNFLEDKNIEVLAEIFNPEGKKVASKSIAATILANNSNKIQQNLTLSNPLLWSVDTPYLYKMTTSIIEKGETIDQNETIFGIRSIRFDVDEGFFLNDKNLKIKGVCLHHDAGLVGAAVPKGVWKRRLKKLKEAGCNAIRISHNPGSQEFLDLCDEMGFLVQDEFFDEWDNPKDKRKNMNEQSVDYITRGYTE…
F. algicola|peg.1498	peg	1632260	1630641	-	Cell surface glycan-binding lipoprotein, utilization system for glycans and polysaccharides (PUL), SusD family			SusD	atgaaaacaagaaatttgtataaatcatctttttttaaggcacatccggcaattttagcagttgtggccttggccttgacctttaatagttgtgagcagtttgatcttgatgaagatcctgcttcttcccagttacaagttgtgacctatagtgatatggcgcagttggagttaggggttactggtatctatggtaaactaaataaggcagcttggatgtctaccttttatgtaaacggttggtcaggagatgatattactacgcatgttgctagtaataaggccgattttagggaatatgaccaaagatttgtaacacctgaaaattccagaacgtttaccaactggaggggagtctatgagatgattcgtgctgcaaatacagtattccaaagtata…	MKTRNLYKSSFFKAHPAILAVVALALTFNSCEQFDLDEDPASSQLQVVTYSDMAQLELGVTGIYGKLNKAAWMSTFYVNGWSGDDITTHVASNKADFREYDQRFVTPENSRTFTNWRGVYEMIRAANTVFQSIEGVTLSDPDPNKQERLLGETYFLRAIMFNHLMRIHGRIPLVLEVDPFQQPSLATQLEVFEQIESDLLQAEARLPESTNVGSTRPSRGTARAFLARLYMDWAGFPLKDNSKYAAAAAMAKQVMDNAAGHGFGLEPDLAKLWSLAGRFNQEGVFTIAYSNSAGNLTNRKMGKLGLPSDPGLNGWQETFAEIRFFEDMPDGVRKDATYYAELPVADDGSIDTENPTSMLRWEEFKDQQNPILRKIVGELSDGDWAQFQTLRSDLFMRYA…
F. algicola|peg.1499	peg	1635332	1632300	-	Outer membrane TonB-dependent transporter, utilization system for glycans and polysaccharides (PUL), SusC family		SusC		atgaaaaaacaacttttaagaattttgaagggaagttttcttatgggactttttttaacccttctaggctttcaacaagtgcaagcccaacagcaggtgaccggaaccgtgtcggacgcggaaggacccattcctggagccaatattgttgtgcagggtacaactaatggagtcactaccgattttgatggtaattttagtatagaagtatcccctgaagacgtattggtgatttcttatattgggtattctacccaaaatgtgaccgtgggcaaccaaactacaattaatataatacttgtggaagatgccagtcaattggatgaagtcatagttattggatatggtactgcattgaaaaaggatcttacgggcgctgtttcacgtgtttcctcggag…	MKKQLLRILKGSFLMGLFLTLLGFQQVQAQQQVTGTVSDAEGPIPGANIVVQGTTNGVTTDFDGNFSIEVSPEDVLVISYIGYSTQNVTVGNQTTINIILVEDASQLDEVIVIGYGTALKKDLTGAVSRVSSESFENQPVTRVDEALQGRAAGVSVARENGAPGAGIKIRIRGVNSITGNNDPLIVIDGVLGGDLSTLNPNDIASMDVLKDASATAIYGVRGSNGVILVTTKRGSGKGQVNVDFFTTISEVPDFLPTLADDVGEFARIENLRKLSIGQNPTFTDAEIADLVANGGTHYQDEVLRTGVSQNLQISASGSDTDGKLRYFLSGNYRDEEGIVINTGYQQISLRSNLEAQISDKLKVGLNLFGSRGETKNNFERFGNGQGSTIAKALTWDPTT…
F. algicola|peg.1503	peg	1641737	1639161	-	hypothetical protein	CBM67+GH78			atgaggtatctgctttgtctttttttggtgtttcattcattgtggactttctcacaaaaagagaaaacaactggattatggtatggaccgaatgacgaagttccgaattacgaatggcaagcgcaatggatttggatgaatgactctatttcttcagacgttatgttggcgagaaaaatagttgacttaacgactttaccgaatagggccttgatcagaattaccgcaacttctcagtaccaactttatgttaatgggctttacatacatcggggaccagctcgatcggcaccacaccatcaatcctttgatattttagatatttcccaaaagctaaagcttggcaaaaacgcaatagctgttcgtgttcatcggcagcgaaaaaagtattcttatcac…	MRYLLCLFLVFHSLWTFSQKEKTTGLWYGPNDEVPNYEWQAQWIWMNDSISSDVMLARKIVDLTTLPNRALIRITATSQYQLYVNGLYIHRGPARSAPHHQSFDILDISQKLKLGKNAIAVRVHRQRKKYSYHFEQRGGLLAQLDMTFNGEERQVFTNSDWKVSAELSWDSSAPEISRFQQIVSDRVDMRKQHTDWKTMDYDLSHWHGAIPLFRNVGWPAVQKNDKPSEIATPWISLVPRDVPYLIENQIRAENLIQAMELETNTALSNPIAIQGHLNKNIANSLKKYITNKGPLKLPKTDEGKVWFLLFDLGEVRNGTPTLSIQGASGTEIEVVGAPFLINNNFTYNILDSEYRDKIILSGRQDVWEATYFKPFRYLGIIVKGSEAPVNLFSAGTRSI…
F. algicola|peg.1517	peg	1659079	1656701	-	hypothetical protein	GH167			atgaatttttcctgttcaaaatatgtaattccactacttctggttttgtttataggttcctgtgaaaatgagcataaatctgaacaggagcaagaagcattggaaaaaatagcggtgctcgaagaactaatggttaccgctcaatcaaaatctcttgatgttactagagaggaaaccttattatggttttctaaagagttcataaaatttgccaattgggatgaagctaataaagaggtggtcgagaaactttttggttatgacaatcatttcgcaaaggataaagtcaggttagctaaagaactacctgatttggaaagaagaaaggtctcggaaatgcttgacaagggaatcgataacttgaaaaaggtaattgccggcaccattaaaagacggccc…	MNFSCSKYVIPLLLVLFIGSCENEHKSEQEQEALEKIAVLEELMVTAQSKSLDVTREETLLWFSKEFIKFANWDEANKEVVEKLFGYDNHFAKDKVRLAKELPDLERRKVSEMLDKGIDNLKKVIAGTIKRRPVNKIEWGNIEVADGELRSNGKPVFLFDYFSKTVGAKLTDARVYNDHLGAIFHGGQRLYEVNMDRAVNPFILNEDRTFNEKIELITEIPDTNVGFLILWNMGMPQWIHDKEPEVAKGRSLFTGFDIDNPLMRDVWSDVMKKTGELTRGKKVTQLGYILSNEPHWFSEKDHWTQDFKEMNSISSYTLQKFRNWLSNKYNSKIGELNENWHSSYTNFDSVEIEIPMDKSLRGQPIWYDWCRYNMDRSIEWFTYLQAQLHATNPEADTHI…
F. algicola|peg.1519	peg	1662842	1660761	-	Putative glycosyl hydrolase of unknown function (DUF1680)	GH127			atgaaaaaaatagttgcacttatttgtggcctgtccatcatcgtggcctgcaacaaaaatggggacaagtcccaagaaaaaaaatcaaaactatcaggcatgaaaatagctatggtcaaggagaacgcacgcggaataatcaataataccaaaagtccacacgtaaaattgaaaagtatagacattggcgattgtcaatggacagagggcttttgggccgataaatggaaacgagccgaagagacaatgattccgtacatgggcactttattaaaaggtgatattggccatgggttgaacaatttcaaaattgccgcaggactgaaagagggtgagcatcaaggttggtggtggcatgatggcgacttctataaatggatggaagccagcatatatatc…	MKKIVALICGLSIIVACNKNGDKSQEKKSKLSGMKIAMVKENARGIINNTKSPHVKLKSIDIGDCQWTEGFWADKWKRAEETMIPYMGTLLKGDIGHGLNNFKIAAGLKEGEHQGWWWHDGDFYKWMEASIYIYAVNKDEKIVQEMDEIINIIGKAQQENGYLSTPIIIREDLEPFSNRKYHELYNSGHLLTSACIHHRVTGRTNFLDIAIKHADYLYDLFVPIKPELERFGFNQTQIMGLVELYRTVNDERYLELAEQFINLRGTYDIKDTTATVGYPIGDMVQERVPLRDETEAVGHAVLALYYYAGAADVYAETGEKALIDALNRLWDNVTNKKMYVTGAIGQTHYGRSSRLDKIEEGFIDEYMMPNMTAYNETCANICNSMFNYRMLTLTGDSKH…
F. algicola|peg.1522	peg	1665891	1664596	-	hypothetical protein	GH117			atgaaaccaattaaaaaaataataatacttggtcttgcgataacatcaacctttggttgcgaaacaaaaaagacccttgaaacaacatcacaagaagactttccattcttggcaccacaagaaaaaccaaaccgatctttaagcgcggccgtagaaagaaattacgacgcctatatgtcacttcgcccagaacaaaatgagctctacacacaatttaaatataccgagcttagaggttttgaatataacaacggggatggcaccttaacacgtcgcgatccgtcaaaagtgatttttgaaaatggaaagtactacgtgtggtacacctaccgcaatacacctgtgaaagctgtgggaatgcatagagcaaaggaagccaacgatacgattccatcagcc…	MKPIKKIIILGLAITSTFGCETKKTLETTSQEDFPFLAPQEKPNRSLSAAVERNYDAYMSLRPEQNELYTQFKYTELRGFEYNNGDGTLTRRDPSKVIFENGKYYVWYTYRNTPVKAVGMHRAKEANDTIPSADWDLAEIWYATSEDGFTWKEQGVAVPRPPKPEPGWRSVTTTDILKWKGKYYLYYQAFMEASGLRGDFCPVAVSYADSPDGPWTSANKVVIPNGPEGSWDQYSIHDPYPLVHEGKIYLYYKSDFDERPELKPSKIRMQGLAIAENPLGPFEKHPLNPIINSGHETTLFPFKEGVAAIVQRDGQEHNTIQYAKDWVNFEIASITELLPVAGGPFVPDAFTDTKDGRGITWGISHFTNAANDWNRNHSILTRFDCDLSLDIHDDKMKEH…
F. algicola|peg.1523	peg	1668728	1665897	-	beta-galactosidase (EC 3.2.1.23)	GH2			atgggcaataaatcgatactatttctgcttttcgtgatttcgtcactttacgccaccattaatgcacaatcggtagaaactcaaagacaatacctttccggtacggacaaggataatatggtcgaatgggatttttacatttcaggaggaatgaaaagtgaaaaatggactaaaatcggggtgccttcttgttgggagttacagggctttgggaattacaattatggtcacgataaacgttttggaaaagaggtatatagtgaatatggtctttataaacatcaatttagggctccactagaatggaagaataaagaaataaaacttgtgtttgaaggcgtaatgaccgatgcagaggttaaaataaatggtaaactggccggggaaattcaccaaggc…	MGNKSILFLLFVISSLYATINAQSVETQRQYLSGTDKDNMVEWDFYISGGMKSEKWTKIGVPSCWELQGFGNYNYGHDKRFGKEVYSEYGLYKHQFRAPLEWKNKEIKLVFEGVMTDAEVKINGKLAGEIHQGAFYEFKYAITDLLNYGEENLLEVKVNKVSANESINHAERNADFWIFGGIFRPVYLQVLPKEHIERVAVDAKADGQINAEIFTTSKKATSVNLFLSDVNGTKIQDLKIDVISKAKGKWSVSTTADNVKTWNPEKPNLYTLSFEILNKKNEVLHRTNEKIGFRTVEVLEGDGIYVNGKRIKFKGVNRHSFYPSSGRTTSKSLSIAHIKMMKDMNMNAVRMSHYPPDVHFLNACDSLGLFVINEVCTWHSPHLETEVGEKIVKETVVRD…
F. algicola|peg.1550	peg	1702327	1700573	-	Cell surface glycan-binding lipoprotein, utilization system for glycans and polysaccharides (PUL), SusD family			SusD	atgaaaaatagaatattatatatagctattacgttaagcgccctgctaaattggaactgtaccgatttggaagaagaaagacttgatgagtctgaatttggaggtcaagcggaaatagtaagtggtgctattgcgccggcttacggatatgtttcctggacttggaggcacaccaattattatggacttcaattaattgcttctgatgaggccgttttaccttttcgaggaggaacggattggtttgatggaggcaagttcatagccacccatacccatgccatcacgccaaccaacgatttggttggggatagttggaatgagctgacaaccaacatttccagaacactggcggccattgaggttttaaggcctttggcagaaaatggcgactccgaa…	MKNRILYIAITLSALLNWNCTDLEEERLDESEFGGQAEIVSGAIAPAYGYVSWTWRHTNYYGLQLIASDEAVLPFRGGTDWFDGGKFIATHTHAITPTNDLVGDSWNELTTNISRTLAAIEVLRPLAENGDSEAQGALYEMIALRGYLNMLLLDSWGLVLRKESSAELSEVLRGQEAVDYIEGELMSVVDLINTNRGPGRITQSAVWGFLARLHLNAAVYRDPYGTPNFTTEDMNAVITYTDNIINSGGFSLSPEYFDLFNDDNNSNNELIFALDQRGQLRREHSRWAYWSIAGSMFPRPEFPSADGTDGPAITVDFYQTWVDAYGAVDPAEADARFYQRNNMVPDAQLLDLEGREPLLATETDNSYYCIDPNAFEMDRGILRGIQWGPRKGDDGSFLT…
F. algicola|peg.1551	peg	1705681	1702346	-	Outer membrane TonB-dependent transporter, utilization system for glycans and polysaccharides (PUL), SusC family		SusC		atgaaaaaacgaatcaagctagggaacgcgcttccctatagactaaaattcgacctcaaaatgaaactcactacttttttattgatagttgctttgtttcaaatccacgccaatgaatcctatgcgcaaaagaccaggatttcattaaatgtggaaagtattagtctggaaaaagcattggacagaatagaatccatgacggaatttaaatttctgtataacgtcagagaggtgaactataccaaattggtcagtgtcaaggccaataaaagaaaggtttccacaattttggaaagacttttgaaagatacggacgtaatttttgaagtatacgggaagcaaatcgtattaagaaaaaaggatgtcgaagaaactatccaaccggaggagaaagtaccg…	MKKRIKLGNALPYRLKFDLKMKLTTFLLIVALFQIHANESYAQKTRISLNVESISLEKALDRIESMTEFKFLYNVREVNYTKLVSVKANKRKVSTILERLLKDTDVIFEVYGKQIVLRKKDVEETIQPEEKVPVPVEEKTIQFAVSGQVVDETGQPLPGANILEKGTTNGVQSDFDGNFSIEVAEDAVLQISYIGYATKDIAVQGQSTLRIQLAPDATQLDDIVVVGYGVQRKSDITGAIASVKSENFNKGVVANPGQLLQGKMAGVNVTSVSGEPGAAQNIIIRGVGSLRSGTTPLFVVDGFIIDNSGIGVAAGANPLNFINPQDIESIDVLKDASAAAIYGARAANGVIVITTKKGEGGKSEINLSVSTAMSTIANPMDVFSANQFREQVVAVGGIL…
F. algicola|peg.1703	peg	1870146	1868377	-	Cell surface glycan-binding lipoprotein, utilization system for glycans and polysaccharides (PUL), SusD family			SusD	atgaaaatatatagatttccaactttgctttgctgctttctacttatgttgctttcagcatgcagtgaagagtttctagataaaacggccaatccaatctcagagttttcaccagaaaatgcattcggaaccccggaaggacttgatgcggctttgataccggccagacgacggctaagagatggagactggggtttcagtccacccattcgttctgaatatttttggacagatatctcctattccagtttacaaaatccgggtacttcgagagacgcgccgttttccctaaccccgttcgctaatgcgaaacaatcccgaatatttgattattggtcaggttcctatcagctgttcaaggatgtaaatattgtcattaatcggattgacttgcctgag…	MKIYRFPTLLCCFLLMLLSACSEEFLDKTANPISEFSPENAFGTPEGLDAALIPARRRLRDGDWGFSPPIRSEYFWTDISYSSLQNPGTSRDAPFSLTPFANAKQSRIFDYWSGSYQLFKDVNIVINRIDLPEYESEEQRNAILAEAYFHRAYWYYRLVHRFGDVPWIGQELSEPKLDFVSHTQDAILRKIKIDMEYAVKWLPETVLGGKVNKAAGHHLLTKIYLSLSEFDNAIASASTIIDDGKYALMTDRFGSGPFAGDPEYDVLWDLHQRENMDIAENTETILLAIDGVDFPGASSASSGSGTDRFWQPLWWLIPDCEYNLANGEDEFEEKLGRAVSWARPNNHFNYTLKAEDPNDRRYSDTNWWGLEDFFYNKPGTERFGEQIQIEDVGIDSISR…
F. algicola|peg.1704	peg	1873354	1870157	-	Outer membrane TonB-dependent transporter, utilization system for glycans and polysaccharides (PUL), SusC family		SusC		atgagagatcaacgaatgttctattttaattataggaccttcctagcatcacttttattgatgctgtgcgttgcttcctccttcgctcaggacggtcttattattactggaaatgttagcgatgagcaaggaaatcccttgcctggagcttccattgtggaaaagggtactacaaacggtacccaaacggattttgatggcaattttaccttggcggtagcagatggaaactccagtttacttgtttcctacattggttttttggccaaggaaattgttgtagccggtcaaactaattttagtattacacttgtagaaacagcagcaggactggatgaggttgttgttattggttacggaaccaaacaacgaagggatttgactggcgcaatttcaagt…	MRDQRMFYFNYRTFLASLLLMLCVASSFAQDGLIITGNVSDEQGNPLPGASIVEKGTTNGTQTDFDGNFTLAVADGNSSLLVSYIGFLAKEIVVAGQTNFSITLVETAAGLDEVVVIGYGTKQRRDLTGAISSIDTEELQQRPVVNIAQAVRGRVPGLIAPIGNSPDGAASLQVRGQNSFGTAGASNAPLIVLDGQIFYGSLSDINPVDVQSIDVLKDASSAAIFGARSSAGVIMVTTKKGLKGKTTISINSSVGMVKLASHPNFRNPDQYLEYRVDAFEGLSPNENAEFYRNPTRLQNVDLTTWRNYSPDPAGFTDNELWFQRLNLNSVELENYEEGNTINWFDETTQIGYRTENSISVSGSSEKSSHYFSIGHTNNEGFIVGENFEAIRTRFNLESQ…
F. algicola|peg.1713	peg	1881877	1883103	+	Protein YzbB	GH171			atgcccattttatctcctttcaaaagtacagttttattgttggttttgctgctttcttcctgtaaagggcaggaagacaaaaaagctgccgcatcagaaaatgaagaacaggtcttggttccggaaattaccgttgccgccaatagaatccagaactaccttccgctacttcaagataaaagagtggccgtagtggccaatcagaccagcgttattttccaagcggatggatatacccatctcgtggattctttgctgaaccgacaagtgaatattaagacagtctttgccccagaacacggttttagaggtaaggcagatgcaggagaactggtcaaggatggggtggataccaaaacctccctacccattgtttccctttatggcaaaaatagaaag…	MPILSPFKSTVLLLVLLLSSCKGQEDKKAAASENEEQVLVPEITVAANRIQNYLPLLQDKRVAVVANQTSVIFQADGYTHLVDSLLNRQVNIKTVFAPEHGFRGKADAGELVKDGVDTKTSLPIVSLYGKNRKPSQEQLSDVDVVLFDIQDVGVRFYTYIATLQLVMEACAEVGVPVIVLDRPNPNGHYVDGPTMLKEHTGFLGMTQIPLVYGLTIGEYAQMINEEKWLEGDGKADLTVIPLENYTHASDYHLPIRPSPNLPNDTSITLYPSLGLFEGTHINAGRGTEFQFQRYGASFLDSTQYNFDYIPQPNFGSKHPKEEGKKCFGKDLAKSERMNAVSLEWILDAYKNCPDKSKFFRTNSFTKHAGTPLLQQQIEAGLSEAEIKATWSAKLESFKK…
F. algicola|peg.1755	peg	1929039	1927495	-	Glycogen synthase, ADP-glucose transglucosylase (EC 2.4.1.21)	GT5			atgaagaattttctttttgtagcagccgaaaacgatgccttggccaattgcaaggcgggtggaatgggagatgtggttagggatgttcccagacagatttcggaacatggggacaaagttcatgtgattgtaccctcttacagcagattgcatcaggatggacttttcaagacccaccttaattttagtcttcggggactctcgtataccgccgaattgtttgaggtgaaacccaaaaaggaatttcccaatatagttcactatgtgctccatcatccggaaattgaagccggagatattgcccatatttatcacaatgaccctgaagagcccttttatacggatgccattaaatatttcatctttaatacagcggtggccgaagcggttaaaaaagga…	MKNFLFVAAENDALANCKAGGMGDVVRDVPRQISEHGDKVHVIVPSYSRLHQDGLFKTHLNFSLRGLSYTAELFEVKPKKEFPNIVHYVLHHPEIEAGDIAHIYHNDPEEPFYTDAIKYFIFNTAVAEAVKKGAFGDIDIIHLHDWHASLLLFLRAYHQEYTNLKDIRFVYSIHNLAIQGIRPFDDNYSSVRNWFPDVVFDHRTLMDYRYQDCINLMAVGIRFADAVHTVSPSYKEDVMKPSSPPEFIGGESLEQDLRTADEEGRLFGILNGCNYKNINIEEKGFIYRNTVKALFRWLQEESKKYKADFLAHTGEKIMEYVDKRPKFIASSVARLTEQKFYFFRRSPEAFVEILKKLEKVDGIFMLLGTGAPEYEELFRQLSYEHKNFVFTNGQSESLI…
F. algicola|peg.1792	peg	1950340	1953591	+	Outer membrane TonB-dependent transporter, utilization system for glycans and polysaccharides (PUL), SusC family		SusC		atgagaacaaaacttaatggattgttaacgctgttattggcgtttgttgtgcatgtttcttttgcacaagacaagacgattacaggtactgttacggatgccgatggccttccgttacctggggtcaacattgtcgttgatggtaccactacgggtacccaaacagattttgacggactctatacgattagtgcgagtcaaggtcagacacttcttttcacgtatatcggacagagagacgctagaagggtcgttggtgcaagtgacgtgatcgatgttcaaatggaagaggacactcaggctcttgaagaggttgtggttacggcccttggtattaagagggagaagcaagcactgggttatgcagtaaccgaagttggtgctgacgatttggaacaa…	MRTKLNGLLTLLLAFVVHVSFAQDKTITGTVTDADGLPLPGVNIVVDGTTTGTQTDFDGLYTISASQGQTLLFTYIGQRDARRVVGASDVIDVQMEEDTQALEEVVVTALGIKREKQALGYAVTEVGADDLEQRPEGDVARVLQGKASGVQITQQSGLSGSGTNIVIRGQTTFSGSNQALFIIDGVPFSTDTNSQGRNGDRQDFVNGNNGSSRFLDLDPNSIESVNVLKGLAAATLYGSQGRNGVILITTKGGSSQGGPKKTEITVNSSLFFNEIASLPDYQDEYGNGFDQSFGWFFSNWGPSFRREGASGWGAQAAIDDQGTLAHPYSTSTAGIQAAFPEFQGQRYEWRPYDSVKNFFRTGAVANTSVNVRGASDDGKVGYNMNYGYLKDNGFTPNNS…
F. algicola|peg.1793	peg	1953611	1955332	+	Cell surface glycan-binding lipoprotein, utilization system for glycans and polysaccharides (PUL), SusD family			SusD	atgaaaaacattagcagatatatgactttgacggtcttaggaggattgcttgcattcacctcttgtgagaccacggagctcgaccttaccgccaacccaaatttcctgacaccagatcaggcgggtgttgacttcttcttgaattccattcaggaagacttcgtacggcagtttgagggcgatgcggattttgaccttaatgacaactggcagtccggtggtaacaccacgggtgacggtttcaacgaactgggtatggaaatgacccgtatcgtaaacatgaacggtagaaactataataccgtttaccaggatagtgacatgaacgatgagtggttgaatgcctatagaggtgtacttgccgacatccgagccatggctcctcttgctcaagaagct…	MKNISRYMTLTVLGGLLAFTSCETTELDLTANPNFLTPDQAGVDFFLNSIQEDFVRQFEGDADFDLNDNWQSGGNTTGDGFNELGMEMTRIVNMNGRNYNTVYQDSDMNDEWLNAYRGVLADIRAMAPLAQEAGLTRHIGIAQFIEAYLMISMVDFFGDVPYSEIVQGGEQNFNPVLDSGASIYDACLVLIDQAIANFNSTPTANPAVDFYYGNDYAKWERAANTLKLKIYVQRRLVDSGAAASFNAIITSGNYIQDTADDFVWNWPATSATQPDTRHPRYGINYQAAGAGEYMSNWLMSLMDESADPRTRYYFYRQTNAVPGAEIAPNEELLNCSLETPPQHYINAGFGGDFCWLPNGFWGRAHGEADGIPPDGLLRATYGTYPVGGRFDDDSFLAIS…
F. algicola|peg.1833	peg	1994022	1994873	+	Glycosyltransferase	GT2			atgaaattgagtgtgatcattcccgcccataatgaggcggaccacctaacagcctgtctggattcattcgtggcccaatccacaccaccagacgagttgattgttgtggatgacaattcaaccgacaacacttttaaaattgcctcggaatttgcccaaaaaaacacctggatcaaggttctgcaacgtaaatcctctgaagggcatatccctgggaaaaaggtggtagacactttcaattttggattggaacgtacttcagaattcgatttagttggcaaatttgatgcagatatcattctccctacaaattattttgaagctatgctgaaccacttccaaagcaactggaaacttgggatgtgctctggactcttatatgttgaaaaaaaagggaaa…	MKLSVIIPAHNEADHLTACLDSFVAQSTPPDELIVVDDNSTDNTFKIASEFAQKNTWIKVLQRKSSEGHIPGKKVVDTFNFGLERTSEFDLVGKFDADIILPTNYFEAMLNHFQSNWKLGMCSGLLYVEKKGKWVYESISNKDHIRGPIKLYHKACFNKMNGLRPGVGWDTVDELLAQYHGFEIHTDTSLLVKHLRPTGHGYTIKKRQSKGEALYKMRYGIVLVKLTALKMAWQAKNPFLYSQVIIGYLRAYFQQSERYVSKSEGAFIRKYRWQGITSKMSNN
F. algicola|peg.1841	peg	2001832	2003418	+	beta-N-acetylglucosaminidase (EC 3.2.1.52)	GH20			atgcaatctttggattgccaacgaacccaaccaagcatgaaacatcttctcccatttctactgctaatcggcttttgcaattgccaacctgatgaaacccaaacctggatcattacgccttacccaaacaccgttgctgttgaacccggtggttttgattttgatcaaggaatcaattttaaaacatcagatccaaatctagaaggagttgtttccttttttcagaaaaagctggaagaaattggtataagtgtggaggccgaatcccgtcaaaaaatatatctggaactggttaaggggggtgaagtaagccccgaggcttacgtgctacatatcaacaaaaacagcattaaacttaccgcttcacatcccaaagggattttctacggattgacgacg…	MQSLDCQRTQPSMKHLLPFLLLIGFCNCQPDETQTWIITPYPNTVAVEPGGFDFDQGINFKTSDPNLEGVVSFFQKKLEEIGISVEAESRQKIYLELVKGGEVSPEAYVLHINKNSIKLTASHPKGIFYGLTTLWQQLKLSGNMSVPCGVVEDVPRYAHRGFMLDESRHFFGKKKVKQLIDLMAVLKLNTFHWHLTDSPGWRVEIKAYPKLTTVGGIGNHTNPDAPARFYTQEDIKEIVAFAAERQVEIIPEIDMPGHATAANRAYPEFSGGGSEKHPEFTFDPGKASTYQYLTTILKEIADLFPSQYIHLGGDEVHFGNEKWKTNDSIQALMRRENLSSLVDVEHYFIRRMANQLTQMDKKLAGWDEIVESDVSNKSSVVYWWRHDKEDQLQKSLDMG…
F. algicola|peg.1855	peg	2020023	2018290	-	Cell surface glycan-binding lipoprotein, utilization system for glycans and polysaccharides (PUL), SusD family			SusD	atgaaaataagaagtaaacatagcattttgggtctatttgtgggacttttggctttgacttcctgtgaagtaacggagttggaaggtaccaatgatcctaactttttaacaccaagtgaggcagcccctgatttcttcataacatccattcaagaggattttgcaagacatttggatggtgatgtagcaggtgaccctaatgataattgggttacaggtggtttccaatttggtgatggattgtcaccacttggaatggaacttacccgtttggtgtccatgcaaagtagggactatgaaagtacctatcaagatagtgatgtggatgatgaatgggacaatgcctatcgtggtatactattcgatattaggctgatgaccccattggcagtagaggct…	MKIRSKHSILGLFVGLLALTSCEVTELEGTNDPNFLTPSEAAPDFFITSIQEDFARHLDGDVAGDPNDNWVTGGFQFGDGLSPLGMELTRLVSMQSRDYESTYQDSDVDDEWDNAYRGILFDIRLMTPLAVEAGQTRHLGIAQFIEAYIISSLVDFFGDIPYTEAVQAPAIVNAKLDSGQSVYEAAQALLDQAIVNFTNITSANPAVELFYNNDYTKWVKAANTLKMKLYLQTRLVDPGAIAAFNAIVASGDYITDTADDLEFIWAGTSASNPDNRHPRYGLNYVSNGPGDYQGNWLMNQMMVNDDPRMRYYFYRQTNEVPGQEADPDEQTLRCSLQTPPLHYTNGGFTFCNLPNGYWGRDHGDDEGTPPDGPVRTTWGVYPVGGRFDDDSFSPVAQPT…
F. algicola|peg.1856	peg	2023290	2020036	-	Outer membrane TonB-dependent transporter, utilization system for glycans and polysaccharides (PUL), SusC family		SusC		atgaaagtaaaacagctatttgggacacttgtgttcgtgcttttgtgcattaccactgtccagtcccaagaaaagacaattacagggacgatcattgatcagaccggaattccactgcctggcgtcaacattgttgtagagggtaccacaacagggacccagtcagattttgatggtaactactccatcgaggccagcgtgggccagatcttggtctacacctatttgggccaaagaaccgcaagacgtaccgtgggtgcacagaacgtaatcaaccttcaaatggaggaagatgcccaggcacttgaagaagtcgttgtaacggctttaggtattaagagggagaaacaagccttgggttacgctgtagccgaggtaagttctgaacagcttgaggac…	MKVKQLFGTLVFVLLCITTVQSQEKTITGTIIDQTGIPLPGVNIVVEGTTTGTQSDFDGNYSIEASVGQILVYTYLGQRTARRTVGAQNVINLQMEEDAQALEEVVVTALGIKREKQALGYAVAEVSSEQLEDKAEGDLGRVLIGKASGVNITQQSGLSGSGTNIIIRGYNSFSQSNQPLFIVDGVPFNGDTNASGRQGDRQDFINGNNGSSRFLDLDPNSIESVNVLKGLAASTLYGSLGRNGVILITTKAGSGGQGVKKTEITVNSSIFFNEIASTPEYQNQYGNGFDQSFGWFFSNWGPSFDRDGISGWGNSSAFDSEGTLPHPYSISAAGQQAFPEFANARYDWRPYDSFGDFFKTGTVTNLSINASGASEDGKVSYNANYGHLKDIGFTPGNSL…
F. algicola|peg.1973	peg	121858	123105	+	3-deoxy-D-manno-octulosonic acid transferase (EC 2.4.99.12)(EC 2.4.99.13)	GT30			atgaatctcttgcacctcatttacgacctattgataaggctgacctggtggagcctgcatcttgtagccctgtttagcacaaaaatgaaattgtttgttaggggccgaaaaaaaaccaaaagcatccttgaatcacaagtcaagaccaatgacaaatggatttggatgcatgtagcttccttgggtgagtatgaacaaggggttcctatcctgaaacaaatccgattggcgtatccttcgcataagttggtactcacttttttctccccttctggttatgaagtgaaaaaggattcccatctcgcagatcttatcctgtatctacccatggatacactgtccaacgccaaacaatttttggatagtctaaatcccgaactcgccatttttatcaaatat…	MNLLHLIYDLLIRLTWWSLHLVALFSTKMKLFVRGRKKTKSILESQVKTNDKWIWMHVASLGEYEQGVPILKQIRLAYPSHKLVLTFFSPSGYEVKKDSHLADLILYLPMDTLSNAKQFLDSLNPELAIFIKYEIWPNYLRNLKQRNIPTLLVSAIFSKRQIFFKPWGSFMRKSLNAFTHFFVQDENSKLLLESLGHQNVMVSGDTRFDRVSEILAQYNQLDFMDGFKQDHLCLVAGSTWPEDEQLLSAFINASSQQVKFVLAPHTIKPAHIEKIRESLSKAVICYSEIKAGDNLSIYDVLIVDTIGLLTKIYSYADVAYVGGAFATGLHNTLEPAVFGIPVIIGPDYHGFKEAEDLVDKKGIRAVQNGLEFNSLLDQLVLDESYRKQTGEINSLYIKQ…
F. algicola|peg.2007	peg	155265	156104	+	Beta-glucanase precursor (EC 3.2.1.73)	GH16			atgacctctcaaaccaaaattatcgccatatccttaagtattattctcctgttgtcctaccttatttgggccggtttatcaaccaataaaacagcatttgataccctggtttggtcggacgaatttgagggctctggggccattgataccgataaatggttcctacagacgcaattgcccccaggcggtagttggtggggtggactcattcaacattacacggaccgggagtccaatacctatcaaaaagacggacatctgtatttgatggccaaaaaagaaacttttgaagatcagggtgaaaccaagcattacacctcagctaggcttaattccaaatttgcctttacctacggaaaggtggaagtgagggcgaaagtacccaaaggcgtgggcacc…	MTSQTKIIAISLSIILLLSYLIWAGLSTNKTAFDTLVWSDEFEGSGAIDTDKWFLQTQLPPGGSWWGGLIQHYTDRESNTYQKDGHLYLMAKKETFEDQGETKHYTSARLNSKFAFTYGKVEVRAKVPKGVGTWPAIWMLNKNINEAGAYWEKQGFGTTDWPHCGEIDIMEHWGKNQDFVQSAVHNGSSFGHTVENLGGQHIELASDEFHVYVMEWTSEKMTFSVDGKVHYTYNPVVKNGDTWPFDMDYYVIFNIAIEPDIDPKFTESPMVVDYIRIYQ
F. algicola|peg.2016	peg	161763	163625	+	Sialidase (EC 3.2.1.18)	GH33			atgcacaagtttttggtttacatattgcttgcgatgatttccgggtgctgtttaggacaaaaacccaaaaaatcggaaaccattaaggtcaatggcactgaaatccactatcaggtttatggaagtggagagccactactactactccatggctggacgcaatcgtccaagttttggtccgattacattccaagctatgccaagcattttgaagtgcacgcactagatcttcgcggacatggaaaatcctcccagcttagttccgatttcagcataaaaaaagcgtccaaggatgttttggcgcttttggatgcgctgaaaatccaaaaagtacatgccattggattaagttatggaggtttgacgctcttggaattggccagctcacatccggataga…	MHKFLVYILLAMISGCCLGQKPKKSETIKVNGTEIHYQVYGSGEPLLLLHGWTQSSKFWSDYIPSYAKHFEVHALDLRGHGKSSQLSSDFSIKKASKDVLALLDALKIQKVHAIGLSYGGLTLLELASSHPDRLASMVLIGASHHYDGRNNMPDTTFSYENLPPTFIEELNRTHFRGENQIKALFNPNLNYSIGLEDGDLRGMNIRTLVVQGDGDEILGLEPALTLHKNLPQSELWVVPNTGHIPITGANQQVFLRKSLQFLTQGEKIATDPKFLQFQNLFDSKNEAEIACYRIPALITAPNGDLIAAIDERVPSCGDLKWSKDINIVIRRSTDNGDSWTQIESVVDYPLGQSASDPSLMVDKVTGSIFMFFNFMDLDKEKDIYYLKYIKSTDNGKTWS…
F. algicola|peg.2022	peg	170433	171971	+	alpha-L-fucosidase (EC 3.2.1.51)	GH29			atgaaactagccttaccaaaaatcttgcttcttggcattctattatcaatcacttcttgcaaagatgtaggacatgagaatcaatcttcggaacccgagatgtcaaaaacccaagaaagttatagtgaagattggtcctccttaggtggtcataacgaagctcctgactggtttaaggaagccaaattggggatttatttccattggggactttattctgtgcctgcatttgacaacgaatggtatcccagacatatgcattttgaggatcaccctgtgtacaagtatcatttggaaaactatggtcacccttcagaatttggttatcacgattttgccccgctcttcaaagcagaaaagtttgattcagataaatgggcacagctgtttgtggatgca…	MKLALPKILLLGILLSITSCKDVGHENQSSEPEMSKTQESYSEDWSSLGGHNEAPDWFKEAKLGIYFHWGLYSVPAFDNEWYPRHMHFEDHPVYKYHLENYGHPSEFGYHDFAPLFKAEKFDSDKWAQLFVDAGAKFAGPVAEHHDGYAMWNSKITPWNTMTTGPKRDITGELEKSIKGKGLKFITAFHHAKNLQRATTIGQDISISHFPYFEGMPPTSADPDLQLMYGNIEHEKWYKEVWLGKLKEVIDNYSPDIVWFDYVLGDIPEAYRKEFAAYYLNAANQKDQEAVIVRKQHDLPLNMSVEDLEQSRKNTIGTKAWMTDATISDGSWCYTKDLGVKESKDILHMLIDIVSKNGVLLLNISPKADGTIPNNQVVGLLKMGDWLKKYGEAIYGTEAW…
F. algicola|peg.2054	peg	208568	207360	-	Glycosyl transferase, group 2 family	GT2			atggaggttttaaaagtagtattctggatttcattatttgtaattttctattcctatttgggatacggcattttgttgtttgccataataaaacttagacgtgtattgggtttgggcaaagcttttactggaaacgaagattatcaacccgaagtcaccttgttcgtctctgccttcaatgaaaaggattttttagatcaaaaagtgaaaaactcccagagtttggattatcctcaggacaaggtgatgcaaatttgggtaaccgatggttcggatgatggcaccccggaattgcttcgtaagtatgacggggttgaggtataccataaagatgaaagagccggaaaaattgcagccatgaaccggggaatggaatttgtgaaaactcctattgttatt…	MEVLKVVFWISLFVIFYSYLGYGILLFAIIKLRRVLGLGKAFTGNEDYQPEVTLFVSAFNEKDFLDQKVKNSQSLDYPQDKVMQIWVTDGSDDGTPELLRKYDGVEVYHKDERAGKIAAMNRGMEFVKTPIVIFSDANTDLGQNSIKEIVRLFRNPKVGCVSGEKRIYAKESDNAAGAGEGMYWKYESQLKKWDAELYSVVGAAGELFAIRTNLWQEVEKDTLLDDFMISLRVAMSGYTIQYNPEAYAIETASANVKEELKRKIRISAGGIQSVVRLRSLLNFFKYGTLSFQYISHRVLRWTLTPLLLLLIIPMNFFLAQHEGLFDFGLFSLLFWGQVLFYAAALLGWFLENRQIRLKILFIPYYFFIMNLSVFLGFGRYLKGNQSVKWERAKRGIQSE…
F. algicola|peg.2057	peg	211813	210656	-	Glycosyltransferase	GT4			atgaaaatcggaatagaaggacagcgactttttaggaaaaagaaacatggaatggacatggtggccttggaattgatcaagagcttacaggacatagacccaatcaacgaatacgtgatttttgttagacccgattttgatgatggttgtattcccaaagccgataatttcaaaattgtggaattggaatctaggtgggggtatccaggatgggaacaattggttttaccacgggcagccaaaaaagaaggctgtgacgtgctgcattgtaccagtaataccgggcctcttttttcaagtgtaccgttgataaccacacttcacgatattatctatctggagagtattagcttgttcaacaaagaaggtacctggtaccaaaaattgggcaatatgtac…	MKIGIEGQRLFRKKKHGMDMVALELIKSLQDIDPINEYVIFVRPDFDDGCIPKADNFKIVELESRWGYPGWEQLVLPRAAKKEGCDVLHCTSNTGPLFSSVPLITTLHDIIYLESISLFNKEGTWYQKLGNMYRRYFVPPVIRRSKKVITVSNYEKERIKKHFGFKDNRLTAIYNGVGTHFKKVVNPVRLNRIKEQYQLPNNFFFFLGNTDPKKNTKGVLKAFSDFNKIYPGQYHLVMLDYDEEELQKLLNAVEAPEIRELIHLTGYVPNTDLPALINQATIFLYPSFRESFGIPILEGMACGVPVVTSNTSSMPEVAGDEAALIVDPTRPLEITEAMRRLVEDKMLAKLLSEKGIERAKEFSWDTMAKNVLKLYEEVYGELNKN
F. algicola|peg.2058	peg	213028	211820	-	cell wall biogenesis glycosyltransferase	GT2			atggatgtactaagaatcataatcaacggtttggaaatcttgttgttgggatattttggatttgcatccatgtatgtctttgttttttccgtagctgggctttttaaggccaaaacccgtgatgccttatccgtaaaacagcgaaaatttgcggtgctgattcctgggtacaaagaggacagcgtaattgtggaggtggcgcaaaaagccttggaacaatcctacccttcccatctatacgaagtggtgattattgcggattcgtttcaggcggctacgctggaaaaattgagacaacttccaattaaattggttgaggtctcctttgagaaaagtaccaagtccaaggcgctgaacaaggccatggaggtaattggtgatcaatatcacgttgccttg…	MDVLRIIINGLEILLLGYFGFASMYVFVFSVAGLFKAKTRDALSVKQRKFAVLIPGYKEDSVIVEVAQKALEQSYPSHLYEVVIIADSFQAATLEKLRQLPIKLVEVSFEKSTKSKALNKAMEVIGDQYHVALILDADNIMERDFIAKINEAFNQGYRVVQGHRIAKNTNTSFAILDAISEEVNNHIFRKGHRVLGLSSALIGSGMAFDYYFFKHTMAHVNAVGGFDKELELKLLKNRTKIEYLNDALVLDEKVQKSEVFANQRKRWLSAQFVYFGRYFVPGIKELFTKGNIDFFDKVYQMVSPPRVLLLGLVTLFSALYLLVNLVLANNILAIPELYWYSCFGLTALAFAFAVPKKYYSASTFRAMLTLPKAFLLMFLSLFKLKGANKKFIHTQHGTI…
F. algicola|peg.2062	peg	218401	217505	-	hypothetical protein	GT2			atggaaccacttgtttcaatcataaccattaactataatgaatccgaggtgacactggatttattgcaatcaataaggaaactcacctacccaaatattgaggttatcgtggtggataacgcgtccccaaatgatactcctgatgtgatcaaagaaaaatttccagaaatttctttaatcaaaagtcctgaaaacctgggatttgccggaggtaacaatttgggagtaaaacaagccaagggagattacctgttattcattaacaatgataccattgtccctccgaatttaattgaaccgctggtacaaactttacaaggggataccaacattggaatggtgagccccaagatcaaatttcattgggatcctacgttgatccaatatgcgggctatacg…	MEPLVSIITINYNESEVTLDLLQSIRKLTYPNIEVIVVDNASPNDTPDVIKEKFPEISLIKSPENLGFAGGNNLGVKQAKGDYLLFINNDTIVPPNLIEPLVQTLQGDTNIGMVSPKIKFHWDPTLIQYAGYTPMSHWTIRNSSIGYHQKDDGSFDQPGETQSIHGAAMMVPKTVVEEVGMMTEIYFLYYEEHDWAEMVKRAGYKIYYQPQSYILHKESVSTGKFSPLKTYYISRNRILFARRNFKPIPLLVSLLFQGLISIPKNSLKFLVKREFEHLKAFWRAVTWNLTHGKTVNQL
F. algicola|peg.2069	peg	226870	226010	-	hypothetical protein	GT2			atgaataggttcaatatgaaagtcaccgactaccagccctactacaaagcaactccgcaaagccttggtaacgaggatttaaaccgtttgattacctattttgaactattggatgatgttcagaaacctgtggtgagcttggttacccctgtgtaccgggccaaagccaccttggtagcgcatatactttcgctttccaatctaaagaccatcattccatacgaggtcatttttgtggaaaacaatgcagatgaagaaaccttatccatattggaacagcttggggccaaagtagtaagtgaaccaagacaaggcattacctatgcacggcaaaaaggactggaagaagccaaggggcaaattatatgtaccatggatccagattccatctatgatccc…	MNRFNMKVTDYQPYYKATPQSLGNEDLNRLITYFELLDDVQKPVVSLVTPVYRAKATLVAHILSLSNLKTIIPYEVIFVENNADEETLSILEQLGAKVVSEPRQGITYARQKGLEEAKGQIICTMDPDSIYDPYYIDKMALPFFVDKDLVLCYSVSQSYEDDFQLSPKMRLRNKLKLAYFRWKLSQKFTTKIKHIRAVSMAMRRETLLPIGYDTDLRVVSGCDDGMLAIHLHNLGTFKYVNVEVFTALPPEREPGKPFPFCNERFRVPKKALEATMEALEISKVPH
F. algicola|peg.2105	peg	258403	256964	-	Arylsulfatase (EC 3.1.6.1)	GH33			atgttcagatactgtttcctcattgcactattgtgccttgtttcctgtgccgaaaaaccttccaaagaacaaaaagagaaagttccacccaatgtagtcctcatttttaccgatgatcaagggtatcaggacgtgggagtttttggttcaccggatattgagactcctaacctggataagatggcggcagagggattgcaactgacccattactatgctgcccaagccgtatgctccgcctccagggctggtattttaactggctgctatcccaatcgcattgggatacacaacgccctgggacccgataatacacatggtatcaatgcctctgaaaccaccttggcggaaatgctcaaggcacagggctatgcaaccggaatttttggaaagtggcat…	MFRYCFLIALLCLVSCAEKPSKEQKEKVPPNVVLIFTDDQGYQDVGVFGSPDIETPNLDKMAAEGLQLTHYYAAQAVCSASRAGILTGCYPNRIGIHNALGPDNTHGINASETTLAEMLKAQGYATGIFGKWHLGHHPMFLPTRHGFDEWFGIPYSNDMWPYHPQQGPIFNFPDLHLYENEKVIDTLTEQSQLTTQITERSVDFIKRNKDNPFFLYVPHPQPHVPLFVSEKFKGKSERGLYGDVIMEIDWSVGEINKALKENGLEDNTIVIFTSDNGPWLSYGNHAGSALPLREGKGTAWEGGQREPFIMKYPEKLKAGKVIEAPMMAIDVLPTIAEFTGADLPTKTIDGKSAVKLLTRESEDSPQKAYFFYYRVNEMFGVRYGKWKLYFPHRYRTMDG…
F. algicola|peg.2158	peg	319129	322305	+	Outer membrane TonB-dependent transporter, utilization system for glycans and polysaccharides (PUL), SusC family		SusC		atgaatttaatcaagcttttacctaaatcaggattcgcaatatggtgcgccttgatttttggtggtgccagtttatttgggcaacaaataactggaacggttacggatactgggggagtaccgctcctcggagtaaatgttgttgtgacgggcagccaagtgggcactgtcaccgattttgatggaaattattctattgcagcccctgagggttcgcaaagtctaacattttccatgataggttttgagacccaaacggtcgcaattgatggtaggacccaaattgatatggtgctgggtcaaaatatccgagctttggatgaagtcatcatcacagggtacagctcccaacaacgaagggatgttaccgcgtccatagtttcggcagatgtggaaagt…	MNLIKLLPKSGFAIWCALIFGGASLFGQQITGTVTDTGGVPLLGVNVVVTGSQVGTVTDFDGNYSIAAPEGSQSLTFSMIGFETQTVAIDGRTQIDMVLGQNIRALDEVIITGYSSQQRRDVTASIVSADVESLQKRGVTNAAQALQGTAAGVHIISNNGNPGSDVNITIRGVSSFGGNNSPLIIVDGVQTESGMNNINQNDIESVQILKDASAAAIYGSRGANGVILIKTKTGIRGKTTVTYSNYLGTQIPRKPLDLVNSSEYIQILQRMYGTNLDNNPDALIPQAAIDYLANPAGFGDYDWQDIIYSSAPMQFHDLSISGGSESAIFRVSASYLDQEGITVGTAFNRANIRANGLFNINDHIRLGANIALYRSKQDPEADAFSRSIYQQAIKLKPYF…
F. algicola|peg.2166	peg	336171	333772	-	Putative large secreted protein SCO5690	GH95			atgaacgcaaagagatttatggccattctagtgggagcggctcttgtgtcttgcaactcagaaaagcaattggacattgcttacgtttttgaccaaaaccctcaacatggttttataagcgataaaccagcttccaaatgggaggaatccgccatcagcggaaatgggacgctagggattctaatcccgggcaatcctcataaagatagaatggtcattagccatgagaaattgtttatgccggaatatcctccttatgatgctccaaatttggggagtcggttggctgaaatccgggaacttgttttagaaggtagggagcaagaagcttccatgattgccgtggaagagggggtaaaaattggaatagaagacgaatttatttggaccaatccccat…	MNAKRFMAILVGAALVSCNSEKQLDIAYVFDQNPQHGFISDKPASKWEESAISGNGTLGILIPGNPHKDRMVISHEKLFMPEYPPYDAPNLGSRLAEIRELVLEGREQEASMIAVEEGVKIGIEDEFIWTNPHIPACQLELENLNPIKDDLYSRKVNYETGEITVNYGTKNEVISRRAFVSRTDSVAVLHIQSLTAGKLNYKFNLNQLPLPEAEEEEDAFDPTEFVSKLDIKAQSDCLSYETTFEREWEGSLKSYTVVSKIMPRNGSLKVDGNSIQVKNADEILVLSTVKLNYKKEEGSQSIKLKKKLDALGSSYDTLLEPHAQIHGELFNRFSFQLGETDRRNITSEALLSSSTFQATNSELVVQTVEASRYNVICSTGETPPALQGIWGGTWRPAWS…
F. algicola|peg.2167	peg	337860	336346	-	Cell surface glycan-binding lipoprotein, utilization system for glycans and polysaccharides (PUL), SusD family			SusD	atgaaaaataagataaaattagtttacgcttttgcattgaccttttcgttggttgcctgttccgagttggaccaagtagatccaaaccaagtatcggagtccactttctggcaaacagaatcgcaactggaccagggtgtcattgcagcttatgatgtattgcagtttgataccatgtacggacagaaccttcatatcatctattcggggctttcggatgaaggtaccaatgagcatccatttgaattcaatgccttggtgcgcttcactctttcggataccgatgcctttggaggtccacactggggaagcaattataccatgattagtagggcgtatcaagttttggaaaacgagccaagatttaataaacccgccattgctggacaagccgaattt…	MKNKIKLVYAFALTFSLVACSELDQVDPNQVSESTFWQTESQLDQGVIAAYDVLQFDTMYGQNLHIIYSGLSDEGTNEHPFEFNALVRFTLSDTDAFGGPHWGSNYTMISRAYQVLENEPRFNKPAIAGQAEFLIALAYFNLVGYFGENVAYVDRVQNPGDRPSTAEDGQIYALIESMLLSAIDKLPLGWSENDYGRATKGAAQALLAKTYFQQQRFAEAEPLLKAVIDSGQYSLLANYADNFMETGTVNPEAVFLVNFIEDGPTNETDSNRRHQIFSVSEQGGAFGDIQCSNMIFNAFNREEDATGSKDSRMDQTIIYPGSELTYYGLSGQAWADEAPDQNLLTGFYKYSEQEHTANNVDPSSGLPTFMTILADGGTDYIVIRYADVLLMYAEALNAA…
F. algicola|peg.2168	peg	340906	337871	-	Outer membrane TonB-dependent transporter, utilization system for glycans and polysaccharides (PUL), SusC family		SusC		atgaaatatataataagatttaagagtgccctattatttctggggctgatagttgggctgcagtcaagtgcaatcgcccaaaatacaattacaggtacaattaccgatgcagatggacagccacttgctggcgccacggtagttgagcaatccacaaccaatggtgtggtggccgactttgatggaaactacagcatcgtggtaggcgattccaatgcagttttaacctttagctttgtgggatttgtcacccaagacatacctgtaggggcaagaaccacaatcaatgttagtcttcaagcagatcaaaatgttttggatgaagtagtggtgattggttatggtaaacaaaagaaaagttccttgacaggggctgtttccattatcgatgtaggagaa…	MKYIIRFKSALLFLGLIVGLQSSAIAQNTITGTITDADGQPLAGATVVEQSTTNGVVADFDGNYSIVVGDSNAVLTFSFVGFVTQDIPVGARTTINVSLQADQNVLDEVVVIGYGKQKKSSLTGAVSIIDVGETEKSQYTNITDRLQGRAAGVTVVANGEPGSIGDIRIRGSAFFDDNNPLYVVDGVILSGAPTINPNDVENIQILKDASSAAIYGSRAGNGVIVITTKKGQKGKLRVSANVTTGFQQIAEKLDMTNAEGWARIVRAAFDSPNASGLQPAHAFNLPGIDTDWQSEVFRTATLQDFNANVSGGGDRFTVLFGVNHTYQDGTVPGPKFDRSGIRLNSSFEVIKDRLTVGQNVAFNRVRLSGGAEEDNAAAAGLAVPTAIDALPVIPVFDPT…
F. algicola|peg.2170	peg	342285	343892	+	alpha-L-fucosidase (EC 3.2.1.51)	GH29			atgagattagtgcgcaatacagccttactattggcgacctttattctttatagctgcaatgaaaaccgaagcaatgaagtggtccaaatccaatattatgaatccaattgggagtcgctctcccaacatcaaaccccagaatggttaaaggatggtaagtttggtatttatacccattggggcatctactgctattccggaatcaatggaaatgttacctggaactcgagtgtggcgtatatgaatcctgaaagtgaatggggacaagattttgaacgggtgcatggcaagcttacccccgattttggctataaggacctaattcccaaatttaccggcgagaaatttgatgcagatgaatgggcggatttatttgccaagtcaggcgccaaattcgcc…	MRLVRNTALLLATFILYSCNENRSNEVVQIQYYESNWESLSQHQTPEWLKDGKFGIYTHWGIYCYSGINGNVTWNSSVAYMNPESEWGQDFERVHGKLTPDFGYKDLIPKFTGEKFDADEWADLFAKSGAKFAGPVAEHHDGFAMWDSQYSKWNAAQMGPKRDVVGELGKAIKAKGMKFVTAFHHSANWYFFPTWDKTKDSSNPEFSGLYGPIHEEGDVPTKEYMEEWKGKLIEVVDNYQPDFVWFDFALDIIREDYVKDFVTHYYNSGLDRNEEVIISYKHHDLPPGVGLFDLELGAASKLTHYDWITDTTIDNGPSWGYRPNLEYEPVNNLIDNLVYRVSNNGYLLLNIGPKWDGTIPEEAKNALLGMGNWLKINGEAIYGTRAWTKSGEGPGSEET…
F. algicola|peg.2195	peg	378508	379989	+	alpha-L-fucosidase (EC 3.2.1.51)	GH29			atgaatagctcaaaaaaattatctgtccttatattattttgcttgttaagcacagcggccattcaagctcaaaaaacgtatgaacccacttgggaatctctggattccaggccagttcccgattggttccaagatgccaaatttggcatttttatccactggggtccctactcagtacccgcatggtcgcccaaaggaacctattctgagtggtatcaatattggctacaaagctccgccctattcggcaacgggaattttaaaggagacgaggttacccaatatcacaacaagaaatatggagaggactttagctactaccaatttggcaatctttttaaggccgatttatttgagcctgacgaatgggcacaactttttgagaaagccggagccaag…	MNSSKKLSVLILFCLLSTAAIQAQKTYEPTWESLDSRPVPDWFQDAKFGIFIHWGPYSVPAWSPKGTYSEWYQYWLQSSALFGNGNFKGDEVTQYHNKKYGEDFSYYQFGNLFKADLFEPDEWAQLFEKAGAKYIVLTSKHHDGYTLWPNEQANDRGFAWNSMEIGPKRDLVGELSTAIKKTSIKMGLYYSLYEWYHPWWQNAKPRFVDEHFLPQIKDLVQKYEPDVLWADGEWDMEDDKWKSKEFLAWLFNESTVKNSIVINDRWGKGIRKIHGGYFTTEYESEAPEFTKPWEECRGMGFSFGYNQNEDAQDYNSPKALVLMLVNIVSTGGNLLLDIGPDGRGSIPPIMQERLLKIGKWLKVNGEAIYGTRPWKYSFQWSEGIQNYKPKQHYLGGDFI…
F. algicola|peg.2196	peg	380071	382851	+	hypothetical protein	CBM51			atgaaaacacttaagatattagtattccttttggcgggagcacctatgatcaatgcccaatcctatgttgacgttggtgacttggaaattgcgcacgcccaacaaagctatagtgctcctgttaaagacaaatctgttacgggtgaacccctatccatagctggtgaaaattttgccaagggtattggcgtgcatgccaactcttccctcaaaataaaaatgtatgatggatccagtttttcggccaaagtcggtatcaacgattccaacatagactattcggggagttccattaagagcatcccattaaccgacggtaaacgcatgttttatcaggttaccgatacccgcaaacagtttgtgggtctagaaggggccaatgggaatgtcgatgaaggc…	MKTLKILVFLLAGAPMINAQSYVDVGDLEIAHAQQSYSAPVKDKSVTGEPLSIAGENFAKGIGVHANSSLKIKMYDGSSFSAKVGINDSNIDYSGSSIKSIPLTDGKRMFYQVTDTRKQFVGLEGANGNVDEGSAIFKVLHNGKEVFNSGLMRKGDKAKSVDLQVKGGVLELIVEDGGDGASGDHAVWINPSIDYFEIAPIIVETEYVSEAPTMDKALEEHLMEKISALPLTQTPLEQPKYDWLLDNSQAKANIYRTNTNKDIVLSNGLVARVFRLSPNLATIDYINQMTGESLLRAVSNEGVLTIDGKPYTIGGLSKQPEYAYTLMTWVDQLTATPNAFLIQDFEIKNIEDRLEWKRVRWASNPNMPKGKELVFTLVKDNIKVKVHYALYDGLPTLSK…
F. algicola|peg.2199	peg	386035	387369	+	alpha-L-fucosidase (EC 3.2.1.51)	GH29			atgaaaaaactaattgttgccataaccttactggttttccttcccatgaactcccaaacgcaggattctgttgcaaggaaggagaaaaaaatgcaatggttcaaggacgccaagcttgggatttttattcactgggggctctatgccgtggatggaatagatgaatcgtggtctttttttaacgggtacatttcccacaaagattacttgaagcaaaccaagggattctcggcaaaaaaatacgatccaaaagcttgggtacaactgatcaaggaaagcggtgcacgatactccgttattacctccaaacaccatgatggttttgctttgtggaataccaaatttggccaattgaatgccatcaaaggttccgcggctaaaaaagatgtgctgacccct…	MKKLIVAITLLVFLPMNSQTQDSVARKEKKMQWFKDAKLGIFIHWGLYAVDGIDESWSFFNGYISHKDYLKQTKGFSAKKYDPKAWVQLIKESGARYSVITSKHHDGFALWNTKFGQLNAIKGSAAKKDVLTPFVNELRKNQLKVGIYYSLPDWSYADYTHFTRDSIRYTIEEQPNRWQKFLNYYQGQLKELSENYNPDLYWFDGDWEHNSEEWEAPKVRQMLLDKNPNTILNSRLRDQGDYATPEQGMPITKPKSKFWELCMTMNNSWGFQKNDNDYKTTGQIIGIFSDVIANGGNLLLDIGPKADGTIPKEQVDILKGLGRWTGKHQEAINGTVAGIPKEHFYGPTTLSKDRSILYLFVKGDPKGEVVVRGLKNKINRIWVVGQGSKLSHKVVGKVY…
F. algicola|peg.2213	peg	402276	404525	+	Alpha-1,2-mannosidase	GH92			atgagcaggagcgcaatatttctggttgtagctgtgcttgttttaagcttatcctgtgcagataccaatacgtcttcggctcctgcggatacacttactgattttgtagatccctttattggaacaggcgaacatggacatacgtatccaggtgccacggctccctttggcatggttcaacccagcccagataatggcactgctggatgggactggtgttcaggttatcatatttccgattcgatcatatccggatttgggcaattgcacttgagtggcacaggtattggagacttggccgatttgcttttgatgcccacccctaaaaaagtggacttgaccctttttggcaaaccaagagatagtctgccttatacctcagcattttcgcaccacaat…	MSRSAIFLVVAVLVLSLSCADTNTSSAPADTLTDFVDPFIGTGEHGHTYPGATAPFGMVQPSPDNGTAGWDWCSGYHISDSIISGFGQLHLSGTGIGDLADLLLMPTPKKVDLTLFGKPRDSLPYTSAFSHHNEVAKPGYYKVKLDEPEIQVELTANAYVAFHKYTYTEGDEPSFILDLGYAVNWDAPVDCSLVQEDEKTLVGYRHSTGWAKNQKLFFVVKSSLPITSSELISDGSISDGTSEAKGKKVGGQFFFSPDSGNVVELQIAVSSVSIDNAKSNLESHGTNRTFEEVKNDTHGEWEGLLSKIKVETPQDSLKTIFYTALYHTQIAPVRFSDTNGEFRLQNDSITRASGWDAYSTLSLWDTFRAENPLLNILQPERASDIVQSMLAYYDEQGRL…
F. algicola|peg.2215	peg	406452	407441	+	1,4-beta-mannosyl-N-acetylglucosamine phosphorylase (EC 2.4.1.320)	GH130			atggcatatcaaacattggaaaaagtgaatacaattccttggcaagaaagacctgacggcaatacgaatgtaatttggcggtacagtgataaccccatcattgaaagagacgctattccttcgtccaacagtatttttaatagcgccgtagttccatttgaagatggttatgcgggggtttttagatgtgacaataaggccgtccagatgaacatttttgccggttttagtaaggatggtctaaactgggacatcaatcatgaccctatatcgttccaggagggcaacacttccatgatagattctgattacaaatacgatcctagggttacctttattgaggaccgatattggatcacttggtgcaatgggtaccatggcccaaccatagggattgga…	MAYQTLEKVNTIPWQERPDGNTNVIWRYSDNPIIERDAIPSSNSIFNSAVVPFEDGYAGVFRCDNKAVQMNIFAGFSKDGLNWDINHDPISFQEGNTSMIDSDYKYDPRVTFIEDRYWITWCNGYHGPTIGIGYTFDFKEFFQCENAFLPFNRNGVLFPEKIDGKYAMLSRPSDNGHTPFGDIYISYSPDMKYWGEHRCVMKASPFEDSAWQCTKIGAGSVPILVDEGWLMFYHGVINTCNGFRYSMGAAILDKDQPDQVKYRTQPYLISPQTPYECVGDVPNVVFPCASLHSIEEDKVAIYYGAADTVTALAFGRISEIVQFTKENSL
F. algicola|peg.2216	peg	407449	408537	+	hypothetical protein	CBM9			atgaaagattttgctgaaaaacacaaaaagctcatcagtttcatccttttctccttgtatgtagggtgcatactgttatctgctcaagaaactcctagaaaatatgttgcctataaggcaacagaaaccataaaaattgatggcctagcagaggaatcttcatggaaaaatgccccgtggtccgatttgtttatcgacattgaaggcgttaagaaacctatctacgacacccaagtcaagatgctttgggatgaaacccatatctacttctttgcccgaatgaaagaaccacacgtttggggagacattacggaacatgatgcggtgattttccacaataatgatttcgaggtattcctagatcccgaaggagacgtgcatgggtattatgaactggag…	MKDFAEKHKKLISFILFSLYVGCILLSAQETPRKYVAYKATETIKIDGLAEESSWKNAPWSDLFIDIEGVKKPIYDTQVKMLWDETHIYFFARMKEPHVWGDITEHDAVIFHNNDFEVFLDPEGDVHGYYELEWNVLNTVWDQYLTAPYRAGNETLNGWEALGMQSAVAIQGTLNDPSDIDQGWTLEIAIPFQDLRTGYYQDNVPKGKFWRVGFSRVNWDHDIKDGKYSRKKNPKTGKHLPEYNWVWSPQYVINMHEPERWGYVYFSENEVGTTTDKFEIPKDDYVKWYLYELYRDLIQQKGKFKWKIADGQKFTEPKIIQGKKVIAELENHKTGFTIWTKSPFTKKILAVGSDGKFRVLSK
F. algicola|peg.2217	peg	408559	410805	+	Alpha-1,2-mannosidase	GH92			atgaagttgggtcacttgtatatagggttgttcattttagtattcgcttgcaatcctcaacccgaaaaaggcaactccaccgaacagctaatcgattttgtcaatccttttattgggacggatggtcccggaaatacttatcctggcgccactaccccattcggtatggtacaactgagtcccgatattggtattccaggctgggatcgcatagcaggctattattatcaggattctattatcactggtttttcgcatacccatttaaccggaacaggcgcaggggatctttatgacattttggtgatgcccaccaacagcaggttttcgggtcgaatccaagaaaataatttcaaaccctactccagctttgaccataccagagaaggcgcatctcca…	MKLGHLYIGLFILVFACNPQPEKGNSTEQLIDFVNPFIGTDGPGNTYPGATTPFGMVQLSPDIGIPGWDRIAGYYYQDSIITGFSHTHLTGTGAGDLYDILVMPTNSRFSGRIQENNFKPYSSFDHTREGASPGFYWVDLLDYGIKAEMTATARVGVHRYTFPKDEQTQIHVDLGYSLNWDSPTDTFIEVVNDSTLQGYRMSNGWARNQKLYFEMQFSKPFASYQINGDKTSAKISLDYELENGEQVVVKTGLSSVSSEAAGKAIQIEANKDFDAIRSQTEASWEKELQKIHISTASEDQKAIFYTMMYQSMLAPTLYSDINGEYKAANDTQGKHLPQTDTVAKASGYNRYDTFSLWDTFRAAHPLYTLVQQERVSDIVKSLLAHYQETGVLPVWSMQG…
F. algicola|peg.2218	peg	410807	413149	+	Alpha-1,2-mannosidase	GH92			atgaagctgataatgacaaactgcttaccaaaaggaattgccatggcttggatggcactgctgttcgtttcctgcggaaatcaaacaacaaccgactccaacgatacgccaaagacaaaaaaagaactcctctcctacgtgaacccgttaatgggtaccgattcggattttagcttgtccaatgggaatacttatccggcaattgccacgccctggggcatgaacttttggaccccaatgacctctaaaatgggagatggttggacctacaaatacgatgagaagactattcgtggtatcaaacaaacccaccaacccagtccttggatcaacgattatgctgccttttccttaatggcggttactggtgaattgaaatacaaagaagaggaacgcgct…	MKLIMTNCLPKGIAMAWMALLFVSCGNQTTTDSNDTPKTKKELLSYVNPLMGTDSDFSLSNGNTYPAIATPWGMNFWTPMTSKMGDGWTYKYDEKTIRGIKQTHQPSPWINDYAAFSLMAVTGELKYKEEERASHFSHKAETVRPDYYSVYLADYDVVAEVTPTERAAHFRFTFPETDQAFILLDGFFKGSMVKVLPEERKIIGYCRNNSGGVPENFHNYFVAEFDKDFEITHTWGDDWSLHENTTESKGEHVGAIIGFKTKRGEAVHVKVASSFIGPEQAQLNLDREIGSKTFKETRDEATKAWEKELGRIEVSTDNIDHLRTFYSCLYRVLLFPRKFYEYDSNDQIVHYSPYNGQVLPGYMFTDNGFWDTFRAVFPFFNMMYPELNSNIMEGLVNTY…
F. algicola|peg.2219	peg	413146	415377	+	Alpha-1,2-mannosidase	GH92			atgatgaaaaaaaacttcctagggtattttcttattttttttagttgtgcaaccatagcgcaaaaccaagccattgattatgtgaatcccttcattggcacctccaactttggcacgaccaatccaggccccatagcggttaggggaatggccaatgtctctcccttcaatgtggcgggctctcaaaatcttccgttggaaaaggacagtcggtggttctctactccctacgttcatgaaaacaaattcctaacaggcttcagtcatgtaaacttgagcggagtgggttgtccagagctcggtgtgattcttgctatgcctaccactggtgaactggaaacggatcatgagaaatacggctctacctattccgatgaaatagcgaaagtggggtattac…	MMKKNFLGYFLIFFSCATIAQNQAIDYVNPFIGTSNFGTTNPGPIAVRGMANVSPFNVAGSQNLPLEKDSRWFSTPYVHENKFLTGFSHVNLSGVGCPELGVILAMPTTGELETDHEKYGSTYSDEIAKVGYYSSQLDKYDIKVEATATTRTGVSKYSFPAGKANILLNLGLGLTNEQGAQVKIVSPTEIEGVRSVGSFCYYKPEEAYPVYFVAKFSEPASSFGTWKKPTTYKGVEAQWMGYNGKTRLMEGFTKTVVGDSIGAYMRYDFKIPTQVEMKIGVSYVSIENARENLEKETAGKSFDDIKAATQQEWNQYLSKIEVEGGSQDDKTIFYTGLYHTLIHPSTLNDINGEYPKMRTRETLKTDGTRYTVFSFWDTYRNLHQLMSLVYPKQQSNMVK…
F. algicola|peg.2220	peg	415606	418740	+	Outer membrane TonB-dependent transporter, utilization system for glycans and polysaccharides (PUL), SusC family		SusC		atgaacagaaaaattcattactttctactacttgtgtcgtttttatgcctcacggcaacgatggcacaggaaaaaagaatttcaggaaacgttacggatgcaagtacaggagagcctgttcccgggattaacgttgtggagaagggtactagaaatggtacttccactgactttgatggaaactacaccatcactgtttcaaatgatgccgccattttggtgttttctgccatcggttttaccgaacaggaagttgccgttggccaacaaacaactatcaatgtctcactaggagaagatgttgagtctttagacgaggttgtggtgaccgctttgggtctgagcagggagaagaaatccctgggatactcagttaccgaactctccggagatgccgtt…	MNRKIHYFLLLVSFLCLTATMAQEKRISGNVTDASTGEPVPGINVVEKGTRNGTSTDFDGNYTITVSNDAAILVFSAIGFTEQEVAVGQQTTINVSLGEDVESLDEVVVTALGLSREKKSLGYSVTELSGDAVSTVKESNVASSLAGKVAGVVVSKSTSGVGGGTRVVIRGNNSLNGNNQPLYVVDGIPIDNSTLGTAGAGEFSVPDLGNGISDINSDDIESISVLKGPNAAALYGSRAANGAIIITTKKGTLGRGLGVNYTASVTFEDPLVLPKYQNEFGRGTDGNFPQINPSDPLATQVNAVASTGSWGPRFDGSQQLAYNGQQRAYTAQPNNVKDFFRTGTSLVNTVALSGGTENSSVRFSYTNSDLESMLPNSNVKRNNFNLRGFTKLGDRLTVD…
F. algicola|peg.2281	peg	489627	488602	-	Outer membrane TonB-dependent transporter, utilization system for glycans and polysaccharides (PUL), SusC family		SusC		atggtaatggttaagctaaactcccttcttttcatagtactggtatttgggtgtttgtacggggcagcccaagaaatttctggcttggtcttggattccaagaccagggaacccatcacaggagcttccgtatattatgatggaagtgctgttggaaccattacggatcttgatggaaactttcaaattcctgcgcttttgggcagcaatgcggtcctagtgataagacatttgggttataaaaccagaaagttggttcctctgcaggggaaatcccttcttcgaatcgtcttgtcagaggaggctgaaagcctggatgaaattattgtgaccgctgaccctttttcccgaaagcagaaactgaaggtttttcgacttgaatttttgggtgatacaaag…	MVMVKLNSLLFIVLVFGCLYGAAQEISGLVLDSKTREPITGASVYYDGSAVGTITDLDGNFQIPALLGSNAVLVIRHLGYKTRKLVPLQGKSLLRIVLSEEAESLDEIIVTADPFSRKQKLKVFRLEFLGDTKGGKNSSIVNEEDVRLFFNTYNNTLTAHSERPLIVQNDYLGYRISFEIEQFKIYFKSTSLKRIDNIFHTVYEGSAQFFDVASRNYKVKKRRENAYEGSRMHFMRSCWNGNLHRQNFELRKKFKNIPTSELFVVKNDSLEEFRNIQFLGEQFVIYHRKKGYYRSTLNIQKPETVFSLDRYGGCTPFKELVFGGYMADYRIGDMLPIDYGL
F. algicola|peg.2593	peg	787636	785303	-	Monofunctional biosynthetic peptidoglycan transglycosylase	GT51			atggcaaaagctaagcagaagaagtcgcagagctttcttcctttcatcaaatggttttggattcttttcggagtcgggattttctcggcggcactgatttttttattggcatcttggggtgcctttggtgaaatgcccacttttgagcatttggaaaatccaagcaccaatttggctactgaaatcatctcttccgatggcaaaacacttggaaaattctatcttgaggataaccgaaccgatgtctcttacaatgaattgccccaaaatttaatagatgctttaatagccagcgaagacattcggtattacaatcatgcgggaatcgatgcccgaggtacattgagagcctttgtttttttggggagacgtggaggagccagtaccattacccaacag…	MAKAKQKKSQSFLPFIKWFWILFGVGIFSAALIFLLASWGAFGEMPTFEHLENPSTNLATEIISSDGKTLGKFYLEDNRTDVSYNELPQNLIDALIASEDIRYYNHAGIDARGTLRAFVFLGRRGGASTITQQLARQLFVGVSSQNIIERIQQKAMEWVIATRLERSYTKEEIISMYLNIYDFGNNADGIRSAARIYFGKEPSNLKIEESAMLVGMLQNSSLFNPLRREELTKNKRDMVLGQLAKNDYISEAEKDSLQALEIDLNYNPESHREGLATYFRMYMQRNWLKKWVKENPKPDGEKYNIYLDGLKIYTTIDSRMQKNAEEAVEMHMKNLQAEFFHQNTPKRNPTAPFLDITNGAIDTIMRSAMRRSDRWRIMSGQGKSAEEIEKSFHEKTEMN…
F. algicola|peg.2649	peg	837746	836697	-	ADP-heptose:LPS heptosyltransferase	GT9			gtggacaaaaagggtaaacctgcccacattttggtcatccggctttcggccatgggggatgttgccatgaccattcctgttttaaatgctgttttggatgcgtatccagaagcgagatttaccgttctcaccaaaaaacattttgctcctattttttcccaattggatagggtgtcagtgcatcacgctgaggtaaaaaccaaacataaaggcctgatcgggctatggcgattgtacaaagaactgtccaagtttaagtttgatgccgtagccgaccttcacaatgttctccgaagtcggattctgaagaaatattttgccttggatggggtgccctttgtgcaaattgacaaaggaaggaaagcaaaaaaggcattaacgcggaaatccaacaaatct…	MDKKGKPAHILVIRLSAMGDVAMTIPVLNAVLDAYPEARFTVLTKKHFAPIFSQLDRVSVHHAEVKTKHKGLIGLWRLYKELSKFKFDAVADLHNVLRSRILKKYFALDGVPFVQIDKGRKAKKALTRKSNKSFHQLKTTHQRYADVFSELGYQINLEDAKPLARLQLSENVLKAVTQDAKKWVGIAPFAAHEGKMYPLKLMREVVKAIVDTDKYKILLFGGGASEVEQLNAIAVSNSNVQNVAGKLSLTEELELISNLDVMLSMDSGNAHLAANYGIPVVTLWGVTHPFAGFAPFAQSKENALLSDRNEFPLVPTSVYGNKLPKGYESVMESIPPKKVVERLINILEN
F. algicola|peg.2680	peg	870766	869108	-	Membrane-bound lytic murein transglycosylase D	GH23+CBM50			ttgccccaaaatcaaacccaatccagcatgaaccaagtttttagaaaagctgttgtagtggcgctgatattctcggctccattgattaatgcccaagaggccaagtccacagcaaccacccaaaccgattctggggagcaaaatacgcagattaccgattccgtttctactcccaacacatcctcatttgaaataaaaaatattgaaaaacccattgatggggttcaggtgattgaaaccaatggcgaaaggaagtatgttttgaaagacagggaagaagccagaaaatatgacagtctttggttaagggaattgcatcagagcgcccaactgttcagtgagttggagctggaaattattaacccgaccgaggaagaaattgaaatggtagacctgcca…	MPQNQTQSSMNQVFRKAVVVALIFSAPLINAQEAKSTATTQTDSGEQNTQITDSVSTPNTSSFEIKNIEKPIDGVQVIETNGERKYVLKDREEARKYDSLWLRELHQSAQLFSELELEIINPTEEEIEMVDLPTDTLKARLALLDEKTPFNISYNSSLESVIKSFLVRKKDLMQRMITASQFYFPLFEQELDNHDIPLEIKYLAIVESALNPKARSRVGAKGLWQFMYGTGKMYGLDVSSYVDERHDPILATKAASKYLSKLYDIFNDWDLALAAYNSGPGNVNKAIRRSGGYKNYWNIRRNLPRETAGYLPAFLATMYIFEYAEEHGLHYKKAERPYFETDTIHVKQLITFDQISKLVDISTEELEMLNPSYKLNIIPKVKGKDYVLRLPVTKIGQFV…
F. algicola|peg.2708	peg	915923	916801	+	Outer membrane TonB-dependent transporter, utilization system for glycans and polysaccharides (PUL), SusC family		SusC		gtgaaaaatctcatattattcgcattcttattaatttttgattttgcctttggacaaacaaccgactattcgggcgtggtcatagctaaaagtgataaaacacctttgccaggagcaattgtgttggtcaaaggcacaaaaattgggacacaaaccgactttgacgggaattttaacatcagtgttccagattctttgaacacgctgaccatttcatacattggattcaaaacacaagaaataaaattggataaaccacggttactagaaatctttctcaaagaagattgtaacatatgttattttgattatcaagatattggtgttcatgccatgagtggggtattaaataaccctattgggggccagttgtatttttcaacacccgccatgttcggt…	MKNLILFAFLLIFDFAFGQTTDYSGVVIAKSDKTPLPGAIVLVKGTKIGTQTDFDGNFNISVPDSLNTLTISYIGFKTQEIKLDKPRLLEIFLKEDCNICYFDYQDIGVHAMSGVLNNPIGGQLYFSTPAMFGGTTLKTNFAYQTNLKENRFLNSSVSLVHLFMDCGFDLDLKASLRNVNHNNNIDSQSYSFESSINIRGIKLLAGFSTIDYVELDKNKMVKSNGPLVGFGKWLHDPFYAEFKATMSIYRNVSEYQVEVKRNFRRLSTFIRYNKIGGFNEINLGVGYQFNYY
F. algicola|peg.2768	peg	973393	972407	-	Putative oxidoreductase	木聚糖			atgaaaaaaaagattcgttggggtatagttggattggggagaattgccaaattatttgccgaagatcttcaacttgtaaaagatgcggagttggtcgccgtggcttcgaataacatggacagggccagagattttgcagagattttcggtgttcaaaactattacgagaattacgaaaatctgttcaaagataagcttgtggatattgtttatgtggcaacattacaccatacccatgcaagggtaagtatcgccgcaatgaaccacggaaaacacgtgctttgtgaaaaaccagttgccatcaatcaaagggagaccaaggaaatggttgctacttcaaatgttaacagggtatttttcatggaagccttttggacccgctttaatccttccatttta…	MKKKIRWGIVGLGRIAKLFAEDLQLVKDAELVAVASNNMDRARDFAEIFGVQNYYENYENLFKDKLVDIVYVATLHHTHARVSIAAMNHGKHVLCEKPVAINQRETKEMVATSNVNRVFFMEAFWTRFNPSILKIKELIDSGEIGRLRYINAEFTFYKLDDDPNARSLNVDLAGGSLLDMGVYPIFLSYLMLGVPKDIVAKSKFFDTGAEIQTAMIFDYPEAQAVLYSGFANNTDMKAKICGEEGEIFIHPIWHETQGFTLVKNGWQKTYDLPTIGKGFTYEILETHKCIGQGEIESKIWSHNDSSSLMEVVDSVRKLAGIEFPFEHQ
F. algicola|peg.2770	peg	975244	974117	-	hypothetical protein	GH26			atgaaaaagttactcattttgatcttggccatcttggcatttggatgcaaacaacagccagatgcagaacaagcagtggaatccacacaagaagaaactccaaaaagaaagctggcaaaatttgaacccaaagatggtgaggtattactgtttgtaggacaggagttggaagcagtgggtggtttggaggcgtttaatgatggatatttagatcattttgacaggccggcaggttggaccacctattcaaatatcaatccgggtgagaattcatttggacgcacgcaagaaggtttggatggactttttgatacccatgattggggcgacaatgattacaacgccaccatgcagctcaacagtcccaactatgaaaatatggcactggccattggtctc…	MKKLLILILAILAFGCKQQPDAEQAVESTQEETPKRKLAKFEPKDGEVLLFVGQELEAVGGLEAFNDGYLDHFDRPAGWTTYSNINPGENSFGRTQEGLDGLFDTHDWGDNDYNATMQLNSPNYENMALAIGLQFVNHEEKVADGTHDAHINKLADFLLSLGKRPVFLRIAYEFDGDPWNHYNRETTIKAYKRIVDMLRAKGVENTAYVWQSTGFISGQEHLEGWYPGDDYVDWCGVSFFNRWKEIEMFEFARKKSKPVFIAEATPTISDYGGKLYGLTKETQLSDPIQAEEAWEKWFIPFFSAIDDNPDVVKAVHYINCHWDSHPMWVNNPTFKGIDARLHLSDSISERWRKITSQSKYIKSTADLYEKLYNNN
F. algicola|peg.2772	peg	978736	977117	-	Xylan 1,4-beta-xylosidase (EC 3.2.1.37)	GH43			atgagttacatacaaaatccaatattaaaaggctttaatcccgatccatccatttgtcgtgttggtgatgactattttatcgccacttcaacttttgaatggtttccgggggttcaaatccaccattccaaggatttgaaaaattggcgtttggttgcacgaccacttaaccggacctctcaactacaaatgaagggcattccagattcttgcggagtctgggccccctgtttaacttatgacaatggcgttttctatttggtttacaccaatgtaaaatcctttgatggtgtgtggaaagatactcccaactacatggtcaccacaacggatatctatggagattggagtgagcccatttatctgtcctcacgcggtttcgacggttccttgtttcat…	MSYIQNPILKGFNPDPSICRVGDDYFIATSTFEWFPGVQIHHSKDLKNWRLVARPLNRTSQLQMKGIPDSCGVWAPCLTYDNGVFYLVYTNVKSFDGVWKDTPNYMVTTTDIYGDWSEPIYLSSRGFDGSLFHDRGKKWYVSMLVDHRNGRFFGGIEMQEYDPLQKKLVGDVHYLTEGTDLGLTEGPHLYKRGDYYYIVLAEGGTEYGHAMSIGRSSSIFGPYEFHPKHPFISAAESEGNPLQKSGHGDLVETQNGDWYAVFLVGRPLTTRGNCTLGRETAIEELEWKDGWPWLKSGGRVPRERIPKPNLPEHTFSHNGSMVNFDAHMVPIEFQSLRIPMTEDWCSLTARNGYLRLYGKESLTSLHQQSLLARRIQDFHIVASTEVEFQPQNLHHMAGL…
F. algicola|peg.2774	peg	981313	980306	-	hypothetical protein	GH16			atgatctaccaattaaagagtcatttattctttgctttcggtttgctttcactcttttttgcctgttcatcaagtgatgatagtactggcaatgttgatgacgaggttccggtacctcaagccagttgctctgatggtatacgaaatggggatgaggaaggtgtggattgcggaggtaccaactgtgaggactgtacttccaatttggtcattcctgattcgggttatagtactccggattcatatactggctatactttggcctggtccgatgaatttgaaagtgaaagcttggacagggacaaatgggattttcacttgggaacgggatgtcctaatctctgcggttggggtaataatgaacttcaagcctttacggaccgaagtcagaacctatac…	MIYQLKSHLFFAFGLLSLFFACSSSDDSTGNVDDEVPVPQASCSDGIRNGDEEGVDCGGTNCEDCTSNLVIPDSGYSTPDSYTGYTLAWSDEFESESLDRDKWDFHLGTGCPNLCGWGNNELQAFTDRSQNLYFVEGNLVMEAKNEFNFGQEYSSSRIHTDDLFEFQYGRVDIRASMPSVAGTWVALFMLNKDYTIEDPGAYWPSGGEIDIMEYLGEDRNDILGTGHYGINFPANHRFNSVHFDALDGNSFDEVYYVFSIIWEEDKITWLVNDIEYHTMTPATTQANGQPYPFNDQFYFVFALSVGGNLPNVAPVPSNFPAFLLVDYIRVFKANE
F. algicola|peg.2776	peg	984434	982878	-	Cell surface glycan-binding lipoprotein, utilization system for glycans and polysaccharides (PUL), SusD family			SusD	atgaaagacacacaaaatacaactaagaaaatcgcaaagttcctatttgttgccctgatggttttgggaacagcctgtagcgatatagaagaccttcaaccagccacatcaatatccattgatacggcttttgaaacagagaatgccgtgatatccagtttaaatgcggcgtatgatcccttgcaatggcaacagattttggggaaccagacctttccattaatggcgcaaggaaccagagctgacgactgtcattcacaatccgcaagcttctgggccattggagcacaatgggatcaattcagtaccattatcccttcgctgccagccgttgcctccttgtgggccaagtggtataggggcgtttcacgtgccaactttaccattgaattggcatca…	MKDTQNTTKKIAKFLFVALMVLGTACSDIEDLQPATSISIDTAFETENAVISSLNAAYDPLQWQQILGNQTFPLMAQGTRADDCHSQSASFWAIGAQWDQFSTIIPSLPAVASLWAKWYRGVSRANFTIELASNFERFDTPGLQDQIVGEARFLRGLYYFELVKLWGGVPLFEEAVTSTDQEIFKPRASASEVYAFIEADLQAAAAILPVKGSERVQGSATSGAALGLLTKVFLYQEKWSEAVNAAEQVMAQGVYSLESDFRNNFLQTTEFGPESLFEINYQDGLSANGPGVTQEGSAMWRWSFPFLSGTYPSFNNFIPRQDLVDFFDDSDQRKAATFLLPGQVLNSPGLAALNFDPVPDNFGYAIGVNTGAKKYFLTFEEVQVLLGPPSSPLNEKILR…
F. algicola|peg.2777	peg	987503	984447	-	Outer membrane TonB-dependent transporter, utilization system for glycans and polysaccharides (PUL), SusC family		SusC		atgagtacaaactatgttgttcttttattcatgctactactcgcgggaataggatttgacgctagtgcgcaaaccattaccggaaacgtctcggacagtaatggcccgttgggtggggcaactgtcgttgaacaggggacgaccaatggcactcaaacagattttgatggaaattttaccataaccgtctctgatagcaacgcctcgttggccatcagttatattggttacaattcgcaaacgattgctcttaatggcaacaccaacatttccgttgtgttgaccgaaagtgccgaaaccttggacgaggtggtggtcttgggttatggacagacccaaaacaaaagactggtcaccacggcagttgctacagtaaaagcagcccagataagggaattg…	MSTNYVVLLFMLLLAGIGFDASAQTITGNVSDSNGPLGGATVVEQGTTNGTQTDFDGNFTITVSDSNASLAISYIGYNSQTIALNGNTNISVVLTESAETLDEVVVLGYGQTQNKRLVTTAVATVKAAQIRELPISQAEAALQGTVPGVVVQQNSGSPGSPQTVRVRGIGTLNNSNPLYIVDGIQVPNLGFLNPNDIVSQTVLKDAASTAIYGSRGGNGVVLVETLKGSKRAMKPEITIRTSYGIQSLANKPELMNRDQYVQYYNEGVAAAGTPAAGFRGAFTDAERALLPDTDWYDVLFDDAPVQNYYGSIVGGSNKIAYSASGGYFGQEGILGGEGKAEFNRRNIRASLSADITDRISFSASAQYQNQDRFVIPQNTGGAGVGISSFINALPAIYQP…
F. algicola|peg.2897	peg	1113537	1111609	-	Amylosucrase (EC 2.4.1.4)	GH13			atgaaccaagctgctttacataagctcgtttcaaatcggctgaatgtcaaaaccccagaggcactttttgatctaagactaagtaccaatcttagtttgatccaacagctcttcttttcgctatatcccgtagataagcatggtaaggattttgataaccttctaaaacttttacccaagttatatgccctccggccagacgaacttcagcgtcaggatcttgagcgcctggaagccgaatcttggtaccaaagcgagaacattgtggggatgcaattgtatgtggaaaacttcaacaaagatttgaagggattacataaaaagatatcctatttgaaggatctaggagttaattttatccatgtaatgcccattaccacacgccctaagggagaaagt…	MNQAALHKLVSNRLNVKTPEALFDLRLSTNLSLIQQLFFSLYPVDKHGKDFDNLLKLLPKLYALRPDELQRQDLERLEAESWYQSENIVGMQLYVENFNKDLKGLHKKISYLKDLGVNFIHVMPITTRPKGESDGGYAVNSYLKVDKKYGSQEDLLKLTTAFRKHGILLMLDFVVNHTSDEYPWAKKAKKGEQKYLDYYYTFEDRVIPDAFEKVLPEVFPETSPGNFTYVPEMDRWVMTVFNGYQWDLNYTNPEVFMEMLTNLVKMVNLGVDVVRFDALAFLWKKIGTISQNLPEAHNLVSLFRMCLQVVAPGTIFLAEAIVAPKDIIKYFGEGPKLGNECEVAYNASLMALLWNSIATKKTGLLYKSLTEVHPKPKECTWINYIRCHDDIGLGYDDSF…
F. algicola|peg.2987	peg	1208255	1210213	+	beta-glycosyl hydrolase	GH3			atgaaaaagttcctgaaaattctcaaatatgtattgctcatcataatagccttggtcgttgtgggatggaccgtattgtacttttcgaaaaagaaaaaatcgaatgataatatggatttgctgggtgaagaggctccaaccctggttgcccatggtataacataccgggacctgaacaaaaatggtaagctggacgtttacgaaaacaaaaatgctcccattgaagaccgggtaaccgacttggttgatcaaatgaccttggatgaaaagacaggaacgctgtttgtgaccatgattggttccaccccaagtgggaaacctctagaaaccccggtcttatccttggaccctataaatattatcatgtcgtttgtgcttccctccaactctgagctcatt…	MKKFLKILKYVLLIIIALVVVGWTVLYFSKKKKSNDNMDLLGEEAPTLVAHGITYRDLNKNGKLDVYENKNAPIEDRVTDLVDQMTLDEKTGTLFVTMIGSTPSGKPLETPVLSLDPINIIMSFVLPSNSELIAKKKLNSFNILTSLDANLMAEYNNTIQKMAERTRLGIPITIATDPRHGTSNNPGASLYTPAFSQWPSSLGLAASRDTLMVREFADVARQEYLAVGIRLALHPMADLATEPRWGRTNGTFGEDADLSAMMTKAYVLGFQGDSLDTNSVACMTKHFSGGGPQKDGEDPHFPYGKEQAYPGDNFDYHVKPFIEGAFEANTAQIMPYYGIPVGQTSEDVAFGFNKDIITGLLRDSLNFKGVVCTDWNIITDTKMGEGRAWGVEHLTIKER…
F. algicola|peg.2996	peg	1219286	1220134	+	Similar to glycogen synthase (EC 2.4.1.21)	GT5			ttgcgcctacgtttttcggataagcaaaagaaagtgtttatgaatggtaaaaagatattgtttgtatcttctgaattagtgccctacctcccagagaatcaagtttccttaatgtcgtacgaagcgcccagaatggttaatagcaatgggggtcagattcgcatattcatgcccagatacgggaatatcaatgagcggagacaccagcttcatgaggtcatccgtttgtcagggatgaacttggtaatcaatgatatggatatgcctttgattattaaggtagcatctattccaagggagagaatccaagtatactttattgacaacgatgagtactttaaaagaaaagccacttttgccgatgcggaagggaatctttttcctgacaatgatgaacgc…	MRLRFSDKQKKVFMNGKKILFVSSELVPYLPENQVSLMSYEAPRMVNSNGGQIRIFMPRYGNINERRHQLHEVIRLSGMNLVINDMDMPLIIKVASIPRERIQVYFIDNDEYFKRKATFADAEGNLFPDNDERAIFFAKGVVETVKKLNWSPDIIHVHGWMASLLPLYLREYYSDEPLFADSKIVTSVYDRGYEGALDGKMINKITFDGIKEEQIASLTTPDYNNLLKVAVDYSDAVILASEEISEDLKNHIANLSKPVLPYVSLQEAEEAYTNFYKTEVLK
F. algicola|peg.3093	peg	1316974	1317702	+	Dolichol-phosphate mannosyltransferase	GT2			atggtagatggcattgtgatcatacccaccttcaatgaaattgagaacattgaggctatcataaaaacggtttttgatcttaaaaagaacttccatgtattggttgtggacgataattctcctgatggcactgcacaaaacgtacgcgcacttcaagagcaatttcctgagcgcctgttcctggaagtccgaaaagagaagtctggactgggaacagcctatattcatggtttcaaatgggccttgcaaagggattacgattacatttttgaaatggatgcggatttctcccatcgccctgccgatctttcccgattgcacagagcgtgcttaaacggtgcggatgttgccattggatccagatacaaaaaaggcgtcaatgtggtgaattggcccttg…	MVDGIVIIPTFNEIENIEAIIKTVFDLKKNFHVLVVDDNSPDGTAQNVRALQEQFPERLFLEVRKEKSGLGTAYIHGFKWALQRDYDYIFEMDADFSHRPADLSRLHRACLNGADVAIGSRYKKGVNVVNWPLFRILLSYGASFYVKIITGMKVHDPTAGFVCYHRKVLETIDLDKVRFIGYAFQIEMKYRAYLKKFKIEEVSIIFTDRVNGKSKMNSSIVREAIFGVIAMKFRSIFFKKSF
F. algicola|peg.3133	peg	1369976	1368408	-	Cell surface glycan-binding lipoprotein, utilization system for glycans and polysaccharides (PUL), SusD family			SusD	atgatgaaaagaaatcaatttaaattatggctattatccacattctgtgtggtgtttgcgatttcgtgtaccgatctcgaaattgaagaatccgactctatcattgatgagtctacagccaccggaggcatctttaatggtgttgaagacccagccgcatccgttgacaacttgttcaacggaatgaatagattgggtgaccaggcaaacttttatgcattgcaagaagtagccacggatgagcaactggttcctacaagaggtacggactggggtgataatgggatatggagaacacttcatgcccatacttggagtcctgggcaccagtacattcttaatgtatggaacaactggaatcaaaccattttcttggcttcagaggtgatagatccaaga…	MMKRNQFKLWLLSTFCVVFAISCTDLEIEESDSIIDESTATGGIFNGVEDPAASVDNLFNGMNRLGDQANFYALQEVATDEQLVPTRGTDWGDNGIWRTLHAHTWSPGHQYILNVWNNWNQTIFLASEVIDPRSSASAEEVAQASFVRAFGMWVIMDMYGQVPFREPDEGPEVDPVILSRTEAYDFILNDLDVAIAGLPSVAANDVANQSRGTKAAARFLKARVLLNSGVYSGAGAPDASALSEVVSLVDAITGEGYALQDGYFDIFKEDADSETIFWLPTSVGNRIWNGAHYNTVAPDNTGGGWNGFSTLAEFYDMFEGNPTTNNVGDGQEERRGWVPDASNADETNLGFAYGFFIGQAYDAEGNALNDRPGNPLVFTKELPGLVGNNERTGVRVIKY…
F. algicola|peg.3134	peg	1373107	1369994	-	Outer membrane TonB-dependent transporter, utilization system for glycans and polysaccharides (PUL), SusC family		SusC		atgaagattacgctactaaaaagcattttgctttctggggcatttttatgctttggattggcaaaagctcagacggtatctggtactgttacggatgtaaacggtccattaccgggagcaagtgtccttgtaaaaggcactaccaatggtacgcagaccgattttgatggtaattataccctaagtggtattgacgattcttcggtgatggtgtttagctacattggctacaccacccaagaaattgccgtaaatggacagactaccattaatgttacgcttcaagaagatgcccaagcattggatgaagttgtaatcattggttatggtaccactacggttaaagatgcaacgggagctgtggcatcagttaccgctgaggacttcaacggaggtgta…	MKITLLKSILLSGAFLCFGLAKAQTVSGTVTDVNGPLPGASVLVKGTTNGTQTDFDGNYTLSGIDDSSVMVFSYIGYTTQEIAVNGQTTINVTLQEDAQALDEVVIIGYGTTTVKDATGAVASVTAEDFNGGVISSPEQLIQGKTAGVQITQTSGEPGAGVEFRIRGTNSVRSNNNPLFVVDGVPLAGDDTSATGQGSLGLGSSAAKNPLNFLNPSDIESISILKDASATAIYGSRGANGVVIITTKSGKAGSDGVFEFSSSLSFSKPANEYTLLNREQFLAGVAQFGGVAADQDFGANTDWQDIVTRNATSHNQNISWSKNYGKGNIRATFGYQDQFGVIEESSLERITGRANWTHRFLDDKLRLNVQATVSRVNDESPPISGSAGFNGDLLGAAYSA…
F. algicola|peg.3136	peg	1374571	1376874	+	Maltose phosphorylase (EC 2.4.1.8)	GH65			atgaatcaggattatataaaggcggacgcgtggtctattgttgaagaaggctttgataaagaacgggtaaagtcatccgaaagcctgtttagcattggaaatggtgccatgggccaacgagccaattttgaagaacattattctggcgaaacctttcaggggagttatatagcaggggtgtattaccccgacaagaccagggtaggatggtggaaaaatggataccctgaatattttgccaaggtccttaacgcacccaactggatagggattgacgtttttgtgaatggggagcaactggatttgaacacctgcaaagctgtaaagaattttaaaagggaactcaatatgcgtgaaggttggtaccagcgcagttttgtggcccaaatggccaacggg…	MNQDYIKADAWSIVEEGFDKERVKSSESLFSIGNGAMGQRANFEEHYSGETFQGSYIAGVYYPDKTRVGWWKNGYPEYFAKVLNAPNWIGIDVFVNGEQLDLNTCKAVKNFKRELNMREGWYQRSFVAQMANGIELQVKTTRFLSLDLDELGVIAYEVAPVNLDCQIKFVPYLDSGITNEDSNWDDKFWNTTKLDVIGNQAFIEAHTMKTNFATCTFMEAQAAYNGNSVNSKTGTINETYASIEFEQEVAKGEKITLTKLGGYTVSRNHDKTQLVNVAKKVLKQGSDLGFEALLAKQKEAWAKIWEMSDITIAGDIKAQQGIRFNIFQLNQTYLGRDSRLNIGPKGFTGEKYGGSTYWDTEAYCLPFYMATKNQEVAWNLLEYRYNHLEKAIENAEKLG…
F. algicola|peg.3137	peg	1376871	1378739	+	Glycosylase BF2339	GH13			atgaaacgcaacttgggaatagtactgttattgctgatgggggcagtgctttcctgtgaatctaaacctgaccaagccaatccaaaacaagaaatgaagaagaaagcagttgtttaccaggtctttacccgcctatttggcaataccaatactactaataaaccatgggggaccttggaagagaacggtgtgggcaagtttgctgacttttcagaaaaggctctgtcggaaatcagaaagttaggggtaacacatatttggtatactggggtgcctcaccatgcattggtcaatgactatacggcctatggaatttccaatgacgaccccgatgtggtcaaaggaagggcgggatctccctatgcggtaaaagactattacaatgtaaatccggatttg…	MKRNLGIVLLLLMGAVLSCESKPDQANPKQEMKKKAVVYQVFTRLFGNTNTTNKPWGTLEENGVGKFADFSEKALSEIRKLGVTHIWYTGVPHHALVNDYTAYGISNDDPDVVKGRAGSPYAVKDYYNVNPDLAVDPVKRLEEFKALVDRTHAAGMKVIIDVVPNHVARSYQGLTNPEGTMDFGAHDDVSKEYDVNNNFYYIPGSTFKVPEWRDGYLPLGGEESVLVDGKFVENPAKWTGNGSRLAQPNFNDWYETVKVNYGLRPDGSKDFEELPSGMEKQGYIEHFQFWENKTVPNSWDKFKDIALYWLDFGVDGFRYDMAEMVPVEFWSYLNSNIKTKNPDAFLLAEVYNPDLYRNYIHKGKMDYLYDKVELYDSIKHVMKGYGWTDHIPVVQKRMA…
F. algicola|peg.3167	peg	1405825	1404341	-	Glycosyltransferase	GT2			atgggactaacaatcgcttttattatcatcgctatttatagtacggccttaattttgatttttttctacagcttggcccaactcaatttattgatcaattatttgggcaataaaaagcaaaacgaggaagctcccaaattcaatcttctcgacccaaaagagattccgttggttaccatccaattgcccatttacaatgaagaatatgtaatggagcggctgttggacaacatttccaaaattgaatatcctaaaagcaaattggaaattcaagtgttggacgattccacggatgataccgtaatagataccgcaaaaaggatacaagaacttaaaaatactggactcgacatcctccatatcaggagggaaaaccgccaaggctttaaggccggcgcc…	MGLTIAFIIIAIYSTALILIFFYSLAQLNLLINYLGNKKQNEEAPKFNLLDPKEIPLVTIQLPIYNEEYVMERLLDNISKIEYPKSKLEIQVLDDSTDDTVIDTAKRIQELKNTGLDILHIRRENRQGFKAGALKEGLEVAKGEFIAIFDADFLPESDWLKKTVPYFKDEEIGVVQTRWGHINRDYSTLTKIQAFALDAHFTLEQVGRNSKGHFINFNGTAGIWRKECILDAGNWEGDTLTEDLDLSYRAQLKNWKFKYLEDVETPAELPVVISAARSQQFRWNKGGAENFRKTVWSVITAKNIPFKTKFHGVMHLLNSSMFLCMFIVAIFSIPMLYIKNSYGHLAWVFDVNRFFIISTIILFICYWFTFKSIQGSSFDKFVDYIKLFFTFFSVALGFS…
F. algicola|peg.3168	peg	1406516	1405827	-	Glycosyltransferase	GT2			atggcagaaatcaaggtcatcattcccgcagtcaacgaaggagattccatcggaaaagtggttgctgaattgccaaattccgtttccgaaatcattgtagtcaataacggctctgaggataatacggtggaaaatgccaaaaaagcaggagctaccgtgctcaccgaaaaccaacgcggatacggttatgcctgtctaaaaggtttggattatgtggcaaaacaatccaaacagcccgaccttatcgtatttattgacggagattattccgattatccggaagaattggacaaagtggtggctccgatcttgcaggatgatgtggattttgtggtgggagctcgcaaaaaagcacttagagaacccggatccatgactccgcaacaggtttttggcaac…	MAEIKVIIPAVNEGDSIGKVVAELPNSVSEIIVVNNGSEDNTVENAKKAGATVLTENQRGYGYACLKGLDYVAKQSKQPDLIVFIDGDYSDYPEELDKVVAPILQDDVDFVVGARKKALREPGSMTPQQVFGNQLATFLMRLFFRAKFTDLGPFRAIKYEKLKELEMQDKTYGWTVEMQLKVLRKKMTYAEVPVRYKRRIGVSKVSGTVKGTIFAGIKILGWIFKYSLK
F. algicola|peg.3174	peg	1411916	1412917	+	FIG01019911: hypothetical protein	GH113			atgaaaagattgggactcctttttctttgtttgatccaattgtcctgtgtgggacaaaagaaggaaaaaatcaacggggtgagttttgtggggtctcgtgaaaaggtcacccaaggccacgttgagccagtagttaaagtcaatgcaaattttgcagctgtaatgccctttgggtttgcaaggaacctctcatcgccggaaataatttttaacacggaacggcaatggtacggtgaaactcggagaggggcaaaacagtatattgaactgttgaggaagaatggcatcaagatcatgttgaagccccaaatttggatttggagaggagaattcacaggagatttggccatgcagtccgaagaggattggcaaattcttgaggagacctataccgatttc…	MKRLGLLFLCLIQLSCVGQKKEKINGVSFVGSREKVTQGHVEPVVKVNANFAAVMPFGFARNLSSPEIIFNTERQWYGETRRGAKQYIELLRKNGIKIMLKPQIWIWRGEFTGDLAMQSEEDWQILEETYTDFALTYADLAQETQVEVYCIGTELEEFVKQRPEFWTDLIAKIKKIYSGKLTYAANWDEYPRVPFWDQMDFIGVDAYFPLSEDQKPSMEVLKAGWQPWKTKLANLAETMDRPILFTEFGYRSMDYAAKKPWLVDRNQMNVNLQAQADATEAVFQEFWEEDWFAGGFIWKWFIHHNESGGSADNRFTPQNKPAENVIRSFYGDY
F. algicola|peg.3179	peg	1417776	1417072	-	Glycosyl transferase	GT2			atgaagccaaataagaccataagtatcatcattcctgtcctaaatgaggagggtttcattggaaacatcttggatcatttggccaaaaccggaagctctgggcttatccaggagattatttgtgtagatggcggaagtcaagatcgaaccgcaacggtttccgaagcccacggggcaaaagctatacgctcggatagaggaagagccaaacaaatgaatttaggcgccaaaaaagcccagggagacatcctctattttctgcatgctgatacgtttaccccaaaagattttgatcaaaaaatcttggatgctgtggctgaaggttatgattcgggctgttttcggatgaaatttgataccaaaaatccatttcttcggttctttgcctatatgtcccgc…	MKPNKTISIIIPVLNEEGFIGNILDHLAKTGSSGLIQEIICVDGGSQDRTATVSEAHGAKAIRSDRGRAKQMNLGAKKAQGDILYFLHADTFTPKDFDQKILDAVAEGYDSGCFRMKFDTKNPFLRFFAYMSRINHRLCRGGDQSLFVKKELFQKTKGFDEAYYIYEDTEFIARLYKKTEFKILPDAVITSARKYREKGWVKVQFHFAMIHLKNYLGAKPEELYRYYAKNILDY
F. algicola|peg.3251	peg	1482346	1479143	-	Outer membrane TonB-dependent transporter, utilization system for glycans and polysaccharides (PUL), SusC family		SusC		atgatgctggtgctattgctttgcataagcgcaaccgcactggcacaagagaagaatgtttcgggtaccgtttccgaccaaaacggatttccactcccgggtgttaacattgtagtttctggaacaacaattggcacccaatccgattttgatggcaagtattccattgcagccggccaaggtcaaactttggtattctcctatctgggccaaatggatgttcgggttgctgtgggagcaagcaataccatcaatgttcaaatggaagaggatgctgaagcattacaggaggttgtagttgtgggcgcctttggaattaaaaaacaagcacgttcattaggttatgccgcaaccaaggtttccgcagatgatcttaccgaagtagtcaacacaaatccg…	MMLVLLLCISATALAQEKNVSGTVSDQNGFPLPGVNIVVSGTTIGTQSDFDGKYSIAAGQGQTLVFSYLGQMDVRVAVGASNTINVQMEEDAEALQEVVVVGAFGIKKQARSLGYAATKVSADDLTEVVNTNPLESLSGSVPGVDISAPAQPGASAKVISRGFGSITGSNTPLYVINGSPVLDRANGSILTTSSFDVGSGVVDLDPNNIESINFLKGAAATALYGSRAANGAIIITTKTGKGRLKVDISSSIDFNEVGKLVDKQQKFGTGWSGHSYSNVTGEGPLAASNENGSWGAPFDGEVRAWSRIVDNTQLIKPYVPLEDNVREFFDIGQTYTNSITISGGDENANMAFTYSRVDSDGIFPTDSDSFKKDNFGLNTGLKVDKLAIRASANFTNKDQ…
F. algicola|peg.3260	peg	1493417	1492305	-	Lipid-A-disaccharide synthase (EC 2.4.1.182)	GT19			atgaagtactacatcattgccggggaagcatcgggagacctacatggttcaaatttgattaaggccattaggcaaaaggatgccaatgcccagatcagatgttggggcggggatttgatggaacaagcaggcggtgtattggccaagcattacaaggacatggcttttatggggtttttggaggtcatcaagaatattcccaccatcttcaagaacatctctttttgcaaggaggatatcggaaaatttaatcccgatgtcgtggttttcattgatttttcaggatttaaccttcgcattgcaaaatgggccaaggctaacggttttagaaccaattactatatctccccacaaatctgggcctcaagggaaggtagaatcaagaaaattaaacgggat…	MKYYIIAGEASGDLHGSNLIKAIRQKDANAQIRCWGGDLMEQAGGVLAKHYKDMAFMGFLEVIKNIPTIFKNISFCKEDIGKFNPDVVVFIDFSGFNLRIAKWAKANGFRTNYYISPQIWASREGRIKKIKRDIDQMHVILPFEKDFYEKKHGYPVHFVGHPLIDAIDNTDIPEETEFRLQNSLHPENPIIALLPGSRKQEVQKMLAVMLSVTKDFPQYQFVIAGAPSLSQDFYSSYRNENKVGYVSNQTYTLLKYSHAALVTSGTATLETALFGIPQVVCYKGNWISYQIAKRIITLEYISLVNLIMDKEVVKELIQNDLTTANLKQELGKIVEGPKREAILDDYQILRKKLGGKGASQLAAQLIVENA
F. algicola|peg.3277	peg	1512288	1510060	-	beta-hexosaminidase precursor	GH163			atgccaaaaaaatttaatttcattatcctaggcctggctgttcttttatcggcctgttctaacaataaaactaccttgtcaaagagaggccaaacagaatatgaaattgtctttatggacaatgcctccaaacaagtttatctagctgctgaaaagcttgcagagcatctagaaacaataagtggagcaagctttgatgttgttggagaaagttcccaaaccacaaagaagaaaatctatgtgggcaatatcaaggaagaatctttggaataccatcaaattaaaatccagacagaaaatgggaatttgtacgtcagtggtggttccgatgctgctacccaaaatgccgtctatgagtttttggaaaagttcttagactgcaaatggtatgcgcccgga…	MPKKFNFIILGLAVLLSACSNNKTTLSKRGQTEYEIVFMDNASKQVYLAAEKLAEHLETISGASFDVVGESSQTTKKKIYVGNIKEESLEYHQIKIQTENGNLYVSGGSDAATQNAVYEFLEKFLDCKWYAPGVAKIPEMKTISLNPIDYSYTPEITTRTVHSRLFYQNHEFADQLKVTYEAFPTYVPSARVHTFHKFMPEEVFYEEHPEYYALRGDKRLPTQLCLTNETVLEIVKDSVAALFERHPNAAVLSVSQDDNQQYCQCPVCSKVDEAEGSPAGTMIQFVNQVAKSFPEKTISTLAYQHTRKPPKLRPEENVLITLCSIECDRSAPIADKCQDFANDLTGWGKLTNNIRIWDYTTQFTNFLAPFPNIRTLQPNIQLFRDNNAQWVFEQHSNNP…
F. algicola|peg.3278	peg	1513495	1512296	-	Chitinase (EC 3.2.1.14)	GH18			atgaaattctcccaattattgaactccgtcctgaccatcgtattagcggttggcatagtgggttgttccgaaccacctgaagaaaccgattccatagtggtcatgggctactatgtcccagaagcggactaccaacctgcccaacttccgttggatcaacttacccacatcatattctcatttaccaatgtgatcgatggtgaaatgaagtttagaaatgtagaatccggcgaaaaactcaaagccttggtggcccaacgtgaaaaacacccccatattaaagtaatgattgcttgtggcggatggggcgccgatggtttttcggacatggcgcatactcccgaaaaccgcaaaaagtttgtggaaagtgctgttgcatttaacaaaacctacgaattg…	MKFSQLLNSVLTIVLAVGIVGCSEPPEETDSIVVMGYYVPEADYQPAQLPLDQLTHIIFSFTNVIDGEMKFRNVESGEKLKALVAQREKHPHIKVMIACGGWGADGFSDMAHTPENRKKFVESAVAFNKTYELDGLDMDWEYPAIPAAGTGARPEDKQNFTLLMKELREGLNTLDRKQTLTFASAGWQRYYNNVELLEVMKHVDYMNIMTYDQVGGSSPFTGHHTPLGLITEEDVKETFAWEYMNERREQLKERGITNLNPRSAERIVDYCLQQGVKAEQMVIGSAFYGRAWKGVPPTNNGLYQSNTGAHIGWSAYRQIRSEFEPNEQYKRYWDPIAKAPYLYNATDSIFISYDDTVSVRLKTEYALQKQLGGIMFWQLGNDTKDSNSLLKAMYEASIK
F. algicola|peg.3289	peg	1524981	1523650	-	Myo-inositol 2-dehydrogenase (EC 1.1.1.18)	GH0			atgtcgcaaaatcgcaaaaacaacgtagcagaaaaattgaacagacgatcgttcgtcaaaaccaccggactcgcaaccggtgcgttaatgaccagctccctacccatgaatgccatgggctatgtagcaggaaaccagaaattgaaactcgccctggttgggtgtgggggacgtggcaccggtgccgcggttcaagccttaacggccgacaccgacgtagaattggtagcgatggcggatgcttttcaagatcgtttggaaaacagccttaatgccatcatcgaacattttgatggcgaacgcaagatcaatgtaaaagagaagaatcgttttgtgggctttgatgcctacaccaaagccatagatttggcagatgtggttatcctgaccacccctcca…	MSQNRKNNVAEKLNRRSFVKTTGLATGALMTSSLPMNAMGYVAGNQKLKLALVGCGGRGTGAAVQALTADTDVELVAMADAFQDRLENSLNAIIEHFDGERKINVKEKNRFVGFDAYTKAIDLADVVILTTPPGFRPLHFEYAIAQDKHVFMEKPVATDPAGVRRVLKNAKIAKEKNLNVVVGLQRHYQKKYHRLYEQVQNGAIGQIVSGQVYWNSRGVWVRPRTPEQTEMEYQMRNWYYFNWLCGDHILEQHIHNIDVANWFIGEYPASAQGMGGRQTRNGKDHGEIYDHHFVEFTYPSGAVISSQCRHQEGCFARVDEVFQGSKGGIVTGSGVISDLEGNTLLNTKKEGDPNPYQVEHDKLFASIRNKEVIADAENGAKSTLTAIMGRMATYSGQTI…
F. algicola|peg.3316	peg	1557661	1556141	-	Cell surface glycan-binding lipoprotein, utilization system for glycans and polysaccharides (PUL), SusD family			SusD	atgaaagagagcaagttaattctagttgcagtattggccctaatagggatgtattcctgcagcgatgattttatagaagttgaaaacagggaggtccttacggaatccagtttttggcaaacggaagaccatgcgcttcaagcccttaccgccacctatgctgctttgcatagctccagcggtagtaaatgggccttttttgaggaaatatacacagccatggcctataaagctgatgacatggtgaacaatactgctgagacctacagtaggtccttggcaagtttcaccaataccacagaagaaagcggacccttcaatatctggcgaagtgcctatgccggtattggacgtgccaatcagattttacaacaggttcccaacatggaagccctttcc…	MKESKLILVAVLALIGMYSCSDDFIEVENREVLTESSFWQTEDHALQALTATYAALHSSSGSKWAFFEEIYTAMAYKADDMVNNTAETYSRSLASFTNTTEESGPFNIWRSAYAGIGRANQILQQVPNMEALSQESKDVIMGEAKFLRAYYYFWLVTGFENVPLVTTYEVDPDNLFPGQATPAEVWAQIETDLSEAESAMLVAHSGEWIGRATQGAAKALLGKAYLFQEKWSQAEAKLAEVVAMDYALLENYADNFNGSAENGSESVFEIQFTGDRANGNDERQVFNFEVSPYAFGGWELFYPSQWLVDEMRTDVDGIGDPSERVYASIFFDDPGSQMYSRDSDTEVAYGDVAGELNHPKYFKKYSFNEDTNFYNGTNITIIRFADVLLMYAEALNENG…
F. algicola|peg.3317	peg	1561063	1557692	-	Outer membrane TonB-dependent transporter, utilization system for glycans and polysaccharides (PUL), SusC family		SusC		atgaaaacaaaatttgttggtctacctattttttataggaagacccttttactcgtaattatgaggacctttatttttctattttgtatggcaacctttggttttacaaccaaaataggcttctcacaaaataaaaagatagttgtcaacacaagccaagagctcactgtagagcaggtttttgacctcattagacagcaaacagactactcttttatttatcgatcggatttgtttgcaaatgctcccaaggttatggtcaagaaaggggaaacccgtattaatgaccttcttaaaaaaaccttgtcttttgcagattttgagtatgaactgtctcccgaaggatctatccttctcattaaatcagaaaaaccggcgactcggaaaaagaaaaaatac…	MKTKFVGLPIFYRKTLLLVIMRTFIFLFCMATFGFTTKIGFSQNKKIVVNTSQELTVEQVFDLIRQQTDYSFIYRSDLFANAPKVMVKKGETRINDLLKKTLSFADFEYELSPEGSILLIKSEKPATRKKKKYQQEITGTVTDKNGTPLPGASVLIKENTTVGTQTDFDGNYSIMVPGFESTLVFRYLGFVTQEVVVGNQTTINVTLEEDAQGLEEVILVGFGTQRKAEVTAAISSVDIEEIQKIPTADVATSLQGQVAGLNVAIATGAPGSEPIIRIRGLGTIGNNNPLVVIDGIPGDLSYINPSDIEDISILRDASAATIYGSRASNGVVIVTTKRGRTGDPKVTIGSYASTQWFSNGVDVANRSQHDQIKLEAFNNAGETPAPYLTSGAQYADSDW…
F. algicola|peg.3321	peg	1563285	1565312	+	Putative isomerase	GH63			atggacaaattcatctttttattttttgtattgattgccctgctttatggctgtaaacaaggggagccgatcaacagttccacaaatcagatgcctcatgtttccagttatgccaacaccttgaattataccggagcacctaaacacccaagggatagggagatgcttgttttttcggaccaaggggcttggtttggatatggtctgcccaagaatgggaagggaggaagttttagtggccctttcttaatgacccaagaaaatggggtttggttaagcccaaacctcgttcaactaaaacttatttgggacgataacgatcaagttgcaatggattggaaatcgtccctgatttcccaacgtagtttttccagccatttggagcaaattttcgaaaat…	MDKFIFLFFVLIALLYGCKQGEPINSSTNQMPHVSSYANTLNYTGAPKHPRDREMLVFSDQGAWFGYGLPKNGKGGSFSGPFLMTQENGVWLSPNLVQLKLIWDDNDQVAMDWKSSLISQRSFSSHLEQIFENSSLEVKQELVFMSGHTALQRNSIANRTDQAITLNLEYSGVVFKLDMQLSNRNNTIQFDSEKSDAVGYLQFLNGVDGILLEDSLSYKARKSAVTILPNTSRTFLVSQSFIFPEYVWNIEQDAIHKVDFDSLLQTRQMEKDQELAAIHSKTAAKFKDSVYAELLAKAHLTLQNNWRIAAGELQHQGLFPSYHYEWFHGFWSWDSWKHAAGLSLYAPELAKDQMRAMFDFQLDNGFIVDCVYRDTSIEPHNFRDTKPPLAAWAVAKIMQ…
F. algicola|peg.3323	peg	1568354	1571497	+	beta-galactosidase (EC 3.2.1.23)	GH2			atgaaacgaatttataccggttttatagccttggtttgcctgcatggatgcacaggaccgcaacttccagaagttccagagcagttgtatcatttcaaccatctgatatttgaagaaaacaaattgtcgccaagagctactttctttgccatggaatcttttgatgtcgattcaaaagagcattccagaaggttcttaagcttgaatggggaatggaagttccatttcgttaaagacccaaaagaacgtcctacaacatttcaaaatagggagtacgacgatagcgattggggtaccatccctgttccagccaattgggaggtacaagggtatgatttccccatttatttggatgagagatatccgtttgatacgcattggcccaatgtgccaacggat…	MKRIYTGFIALVCLHGCTGPQLPEVPEQLYHFNHLIFEENKLSPRATFFAMESFDVDSKEHSRRFLSLNGEWKFHFVKDPKERPTTFQNREYDDSDWGTIPVPANWEVQGYDFPIYLDERYPFDTHWPNVPTDYNPVGTYRKEIELTEDFLKEEVILHFEGAKSAMYVYINGNYVGYSEGSKTPAEFNISQYLTAGKNLIALQMFRWSDASYLESQDMLRMSGIERGVYLYTRPKVYISDHYSYTNLDDQYSDGIYEEIVYLDNESNEQVLGKITVELLGNENLIFSKTSKINLAPKDVAWIQVKDLLKNVKQWSAETPYLYTLKIALEDSIKPENNQYIKNHVGFKRVEIKNSQVLINGKPIYIKGVDRHETDPFTGHVVSRESMELDIKLMKQNNIN…
F. algicola|peg.3350	peg	1609420	1612794	+	Outer membrane TonB-dependent transporter, utilization system for glycans and polysaccharides (PUL), SusC family		SusC		atggaatttgatttaaccaaggagtgttcccgcgtgggaaagctgctcctgagaaccattatgaaaacctttatctttttatgttgtacggtcgctctggcccttgggcccaaaatgggtcatgcacaggacgctgatatcaccatagataaggataaaaaaatgaccgttaaacaggtcttcaagcttatcaacaagcaagcaaactataaatttatttataggcacgatttggtcaaaaacgctccggagattgctttaaaaaggggaaccataaaggcaagggccttgttgaacgcttgcttgtccccaataaacttcacttatgagttcacggggaataacaccatagtggtcaagccgaagcggattgccgcagaagataatgatcagcaagga…	MEFDLTKECSRVGKLLLRTIMKTFIFLCCTVALALGPKMGHAQDADITIDKDKKMTVKQVFKLINKQANYKFIYRHDLVKNAPEIALKRGTIKARALLNACLSPINFTYEFTGNNTIVVKPKRIAAEDNDQQGALDDDLQLQVNGTITDENGGPLPGANILEKGTANGTQSDFDGNFILEVAGAETTLVISYIGYITQEVVVGNQTSINVQMRPDAAKLDEVVLVGYGSVTKKDLTGAITQVENIENRAVTNTEEALQGNVAGVTIVADGGDPTSVPTVRIRGVGTTSDESPLWVVDGVPYYGGPLNPFDIESITVLKDASATAIYGVRAAGGVILVTTKKGKSGKLTFDVNTYTGMQSVWNKPQALNAAEQAEYYNIAADNTGVPRDPVHDAAQNPDG…
[truncated: 22 more rows]

## Sheet: F.allohymeniacidonis
Table S4. The information about annotated CAZymes and SusC/D proteins.
feature_id	type	start	stop	strand	Function (RAST)	CAZyme (Confirmed)	SusC (Confirmed)	SusD (Confirmed)	nucleotide_sequence	aa_sequence
[truncated: 110 more rows]

## Sheet: F. amoyensis 
Table S4. The information about annotated CAZymes and SusC/D proteins.
feature_id	type	start	stop	strand	Function (RAST)	CAZyme (Confirmed)	SusC (Confirmed)	SusD (Confirmed)	nucleotide_sequence	aa_sequence
[truncated: 183 more rows]

## Sheet: F. alvinocaridis
Table S4. The information about annotated CAZymes and SusC/D proteins.
feature_id	type	start	stop	strand	Function (RAST)	CAZyme (Confirmed)	SusC (Confirmed)	SusD (Confirmed)	nucleotide_sequence	aa_sequence
[truncated: 111 more rows]

## Sheet: F. amphidinii 
Table S4. The information about annotated CAZymes and SusC/D proteins.
[truncated: 179 more rows]

[truncated: 34 more sheets: F. aquimarina, F. aurea, F. baculiformis, F. beolgyonensis, F. chongwuensis, F. crocea, F. eckloniae, F. flava, F. hadalis, F. hymeniacidonis, F. lutaonensis, F. lutimaris, F. marinaquae, F. maritima, F. meishanensis, F. meridianipacifica, F. myxillae, F. nanhaiensis, F. oceanensis, F. oceani …]
