# Supplementary material for: Characterization of two novel species of the genus Flagellimonas reveals the key role of vertical inheritance in the evolution of alginate utilization loci
Source: Microbiol Spectr. 2025 Jul 7;13(8):e00917-25. doi: 10.1128/spectrum.00917-25 (PMC12323373; doi:10.1128/spectrum.00917-25)
Supplement: Table S5 — Information about functional genes in predicted PULs. [file spectrum.00917-25-s0003.xlsx]

## Sheet: Alginate
Table S5. Information about functional genes in predicted PULs
ID	source	start	end	strand	Type	nucleotide_sequence	aa_sequence
F. flava|peg.289	PUL1	293982	296045	+	Polysaccharide Lyase family (PL7)	atgccaaacattaagagccttaaaacatataagtccacctttctaaagtatgtcctgttaatgggttttatttcattatttgttgggtgttccgaaaggaaaaagaaaaatatcagcaatcctgaaagggctcaaattgggctaaacgcgaatgacgtaattccattttttaaacattggaatttgattttgggtgatggttccaatgttggtcaggcaaccaattttgaagatgagaatttcttttataccgcaagcgatgataaaaccgattgggtggtttttaaaacccccaatgctggtagtacccatggaacttcgaacaacacaagaacagaattggcacagctgaaaaaatggtcaccgatgacggacgccagaatgagtgccacgcttaaa…	MPNIKSLKTYKSTFLKYVLLMGFISLFVGCSERKKKNISNPERAQIGLNANDVIPFFKHWNLILGDGSNVGQATNFEDENFFYTASDDKTDWVVFKTPNAGSTHGTSNNTRTELAQLKKWSPMTDARMSATLKVMNVASTGDASVASTYAVVVGQIHSADGHENEPLKIFYKKFPGHTKGSVFWNYEINTAGDDNSKRWDYSYPIWGYDFSVVGSDENTYPAEPQDGIALGEEFSYEVEIKEGTMYLKFTSEGHETKTFVKNLIATEYANRSDLPEQVENLFVPIGQDGIERVNAYADEGLFFKLGCYNQTNGKDPKVNKVWCSGAETHGGDIQKQYGDGNYAEVWFKSANIIISDDAISNEGYFLANDGLSKKTVYPHEVIPFMDKFKILMGDGTKVD…
F. flava|peg.290	PUL1	296090	296440	+	Others	atggaagcatttggagcaagcaaagaatttataaaaggagcagacctggattgggaggttgttggagaaggactaaaaagaaaaatcatgggctatgacgataagatcatgttggttaaagtgcactttgaagtaggtgcggtaggccaaatgcacgaacattaccattcccaggtcacctatgtggaaagtgggagttttgatgttaccatagacggaaagacccaaaccctaaaaggaggcgattcattttatattccgcctcatgctatgcacggtgcggtttgtacagaggctgggatcttgatagatgtcttcagtcctatacgagaagattttatgcagtcctaa	MEAFGASKEFIKGADLDWEVVGEGLKRKIMGYDDKIMLVKVHFEVGAVGQMHEHYHSQVTYVESGSFDVTIDGKTQTLKGGDSFYIPPHAMHGAVCTEAGILIDVFSPIREDFMQS
F. flava|peg.291	PUL1	296515	296652	-	Others	gtgcacctgtcctttttttttgtgctatgttttcatggattgtgttttttgtttattggtaatccaaattggttaaccaatttggattaccaaatatatgttataaaatcgttaatgaaaaacgattttttcatttaa	MHLSFFFVLCFHGLCFLFIGNPNWLTNLDYQIYVIKSLMKNDFFI
F. flava|peg.292	PUL1	296854	300030	+	TBDR/SusC-like Protein	atgaacttaaaaacaaaactaatttgggttttggcattacttgtcaatatccaacttttagcacaagacattactgtcacgggtactgttacggatactaataatgttcccattgcgggggtcaacattattgtcgttaataccacaaatggggtccaaacagattttgatggcaattatagtataagtgttaattctggtgacaccttacaattttcctatatcggttttgcaacacaaaacataggtttcaatggccaaagtgccattaatgtgaccatgcaagaagacaccagccagttggacgaggtggtcgttattggttatggaacacgaaaaaaatcatcattgacaggtgcagtggcaaaaattgaaggtggcgaaatcgcagccattcaa…	MNLKTKLIWVLALLVNIQLLAQDITVTGTVTDTNNVPIAGVNIIVVNTTNGVQTDFDGNYSISVNSGDTLQFSYIGFATQNIGFNGQSAINVTMQEDTSQLDEVVVIGYGTRKKSSLTGAVAKIEGGEIAAIQAQRVDEALGGKLSGVLIQNQDGAPGADPKIQIRAASSINGNSSPLIVVDGYPISGSLATVNPNDIASLEVLKDAASAAIYGSRGANGVILVTTKKGRTGKASFSYNTYVSVSSRYLKDNIKTTSGDYAEIARANIANGTFNVSDLDPAIVDYRLNAFADSPDVVGVEDWFFRNGFSTNHDFSMSGGTEDVKYFASVGYLNTDGVAITQGFERVNARLNIDAKLGDKFNTGVSFNGFISDRDIVGHDMRDLLRAYSVHPIYHTEASI…
F. flava|peg.293	PUL1	300042	301346	+	SusD-like Protein	atgaaaacagtatataaattaacattgggattattgctgctatcgatggcatgcgaaaatgatttggaccaagttccgccaaacattgccagtgccgattctttggaagattttactggggttttgaatgccgcatatttctatcagcttggttcagttacgccaatggcggtcatgggggattttagggcagacaatgcgtttatgtttgaagccccgtttactgagtttgatgagtttgatgcagatttaccagcgatggaggatcaattttttgggcctttctataccgcgctgtataaatctattttgagtgccaacaacgtaattgaaaattcttctgacaacacggacattggtgaagctaaatttttaagagcactgtcttattttaagttg…	MKTVYKLTLGLLLLSMACENDLDQVPPNIASADSLEDFTGVLNAAYFYQLGSVTPMAVMGDFRADNAFMFEAPFTEFDEFDADLPAMEDQFFGPFYTALYKSILSANNVIENSSDNTDIGEAKFLRALSYFKLVQVFGDVTVNLSSAPPTNDSSILVRQPAADVYNNVIIPDLQDAISALGVEIVNGRASRLAAQGILGKVYVHLGNFVEAEAQLASVVSGAAAANIELQTDFATIFGVDNDLNSEIIFATQVSSSIVDEYGFSEFWSWSGGLDTKSLMPLDADLVAAFDASPGDLRRAVTIDEALMASPKFPQTGGPDHDWIELRLADVILLFAEALNENGDTSGALTELNKIRARAGLANSTATTQAEVRQSIQDERRLELAFEGQRWFDLVRTGTV…
F. flava|peg.294	PUL1	301560	302261	+	Transcriptional regulator	atgagggtcgaaatactgacgaagagcgaaattaacgaggttcaaaaggatattatttccaagctaaaagattatatcgaatataaaaatctggaaccaggcgataaattgccttccgaaagaatgttatctgaaaaattcagcgttagccgcagtaatattagggaggccattcaaaaattagagttttttggcatattgaaatcccgaccgcaaagcggaacctttattgcaaatattggaaaggtggcaatgagcggtatgatggaagatattttgagattggaagacccagattttaaatcgttggtggagactcgaattttgttggaacttaaaacagttcgtttggcctcattaagaagaacccaagaagatttagcgaaaatgagagcggca…	MRVEILTKSEINEVQKDIISKLKDYIEYKNLEPGDKLPSERMLSEKFSVSRSNIREAIQKLEFFGILKSRPQSGTFIANIGKVAMSGMMEDILRLEDPDFKSLVETRILLELKTVRLASLRRTQEDLAKMRAALDAYKEKVLNGKDAVEEDLLFHLAIAQASKNSTMNTFMLIITPEIITNFEKYHVCDANLSFNGIQEHENIFEAIKDQDPQRAKRTMKTHFKVLYQYCYNT
F. spongiicola|peg.1397	PUL2	108059	108760	-	Transcriptional regulator	atgaaggttgaaatacttacaaaaagcgaaaacagaggcatccaaaaggagattatttccaaattaagggaactgattaattataaaaatcttgagcctggggataagttaccttctgagcgtatgctttcagagaaatttggcgtaagtagaagtaaccttagagaagccattcagaaattggaatttttcgggatattgaaatccagaccacagagcggaactttcattgcggatattgggcaaatcgcaatgagtggtatgattgatgacattctaagattggaagatccagattttaaatctctggtggaaacaaggatacttttggaattaaaaaccgtccgactagccgcactaagaagaacggaggatgatttaaagaaaattagggaagcg…	MKVEILTKSENRGIQKEIISKLRELINYKNLEPGDKLPSERMLSEKFGVSRSNLREAIQKLEFFGILKSRPQSGTFIADIGQIAMSGMIDDILRLEDPDFKSLVETRILLELKTVRLAALRRTEDDLKKIREALDAYNSKVLAGKEAVEEDLLFHLAIAKASKNSTMNTFMLIITPEIITNFEKYHVCDNNQSFLGIQEHEDIYTAIKNQDPQEAKAKMKVHFKILYQYCYNA
F. spongiicola|peg.1398	PUL2	108998	110314	-	SusD-like Protein	atgaaaaccatatatagattaacattaggattattgctgttactgacagcatgtgataatgatttggaccaagttccaccaaacattgccagtgcggactcattggaggattttacaggggttttaaatgcagcatatttctatcagcatggttccgtgacaccactagcggttatgggtgacttccgcgctgataacgctttgatggaggaagaaccttatccaaccttcgataggttcaccaatgaattgacaactatggaggatcaattttttggtccattttatacggcattgtataaatcgattttaagtgcaaataatgtaattgagaattcgagcaatgccactcatgtaggtgaggcgaagtttttaagggctttatcttattttaaattg…	MKTIYRLTLGLLLLLTACDNDLDQVPPNIASADSLEDFTGVLNAAYFYQHGSVTPLAVMGDFRADNALMEEEPYPTFDRFTNELTTMEDQFFGPFYTALYKSILSANNVIENSSNATHVGEAKFLRALSYFKLVMVFGDVPVNLSSAPATDDTSILARQPVSEIYDNIIIPDLTDAIAALDTQINNGRASRLAAQGILGKVYVYTGDFASAESQLAAVVNGAAAAGISLQANFSEIFGVDFDLNPEIIFATQVSSSVVDEYGFSEFWSWSGGLDTKSLMPLDSDLIAAFDASPGDLRRAVTIDEVLMASPKFPQTGGPDHDWIELRLADVILLYAEALNENGGSAENVLDILDPLRARAGVPALDHTVINTTALVRQAIQDERRLELAFEGQRWFDLVR…
F. spongiicola|peg.1399	PUL2	110326	113478	-	TBDR/SusC-like Protein	atgataatgtccttattaatagggctgcaatcattcgcacaagatttgacagtgaccggtaaggtcgctgatgcaagtgatgttcctgtaattggagctaacattgttgttttaggaacaacaagaggggtacaatccgattttgatggtaattattccatatcggttgcatctggggagaccttgcagttttcctatataggatttgaaacccaaagtatcgtaattacaaatcagactaccatcaatgtggttttattagaagatacaagccaattggatgaggtggtggtaattggttacggaaccaggaaaaaatcatcgttaactggcgcagttgccaaggttgaaggtggagatattgccgctattcaagcacaacgggtggacgaagcattg…	MIMSLLIGLQSFAQDLTVTGKVADASDVPVIGANIVVLGTTRGVQSDFDGNYSISVASGETLQFSYIGFETQSIVITNQTTINVVLLEDTSQLDEVVVIGYGTRKKSSLTGAVAKVEGGDIAAIQAQRVDEALGGKLSGVLIQNQDGAPGADPKIQIRAASSINGNSNPLIVVDGYPISGSLATVNPNDISSLEVLKDAASAAIYGSRGANGVILVTTKKGRSGKASFSYNTYTSTSSRYLRDNIKTTAGDYAAIAERNIADGTFNVSDLDPAIVDYRLNAFRDSPDVVGVEDWFFRNGSSTSHDFSMSGGSENVNYFASVGYLNTDGIAIDQGFERANARLNIDAKLGEKFKTGVSFNGFISDREIVGHDMRDLLRAYSVHPIYHTEASIAFVQQLDQ…
F. spongiicola|peg.1400	PUL2	113919	114272	-	Others	atgaaaacatttggaacaagtaaggaatttattaatggagaagacctggattgggaagtggtgggtgatgggttgaaaagaaaaatcatggggtttgatgacaaaataatgttggttaaggtccattttgaaattggtgctgttgggcaaatgcatgaacactatcactctcaagtcacctatgtggagagtggcagttttgacgttactatcaatggccaaacgaaaaccttaaaagggggagactcattctacataccaccacatgccatgcacggggcaatttgcacagaagccggagtgttaatagatgtttttagtcccatccgagaagactttatgcaagatcaataa	MKTFGTSKEFINGEDLDWEVVGDGLKRKIMGFDDKIMLVKVHFEIGAVGQMHEHYHSQVTYVESGSFDVTINGQTKTLKGGDSFYIPPHAMHGAICTEAGVLIDVFSPIREDFMQDQ
F. spongiicola|peg.1401	PUL2	114320	116386	-	Polysaccharide Lyase family (PL7)	atgaaatattatatccacaacttgaatatcaagaatagcataatgatacttggaatcctgctggtgtttaattcttgcttaaatcaaaaaaagcaagagcagtatggagatactaaaaatgttgcgaccggagtttcagcaaatgacgtgattccttttttcgagcattggaacctcatacttggagatggttcaaatgtaggtcaagcaagcacctataaaaatgaagatttcttttacactgcaaatgataatagtgaagattgggtggtatttaagtcaccaaatgctggaaatacccatggtacatccaataatactagaactgagttggcacaattgaaaaaatggatgccaaatacggaggatgcgcagatgaacgcaaccttgaaggtaatg…	MKYYIHNLNIKNSIMILGILLVFNSCLNQKKQEQYGDTKNVATGVSANDVIPFFEHWNLILGDGSNVGQASTYKNEDFFYTANDNSEDWVVFKSPNAGNTHGTSNNTRTELAQLKKWMPNTEDAQMNATLKVMNVSKTGDASVAATYSVVVGQIHSADGHENEPLKIFYKKFPGHTKGSVFWNYEINTDGNDNSKRWDYSYPIWGYDFSVVGSSSNTYPPEPSDGIELGEAFSYEVIVRNGVMYLTFKSEGHETKTFTKNLVNSEYKDRAAIPRQVQELFVPIGQDGVERENAYEGEGLFFKLGCYNQTNGKDPKVNKVWCSGAETHQGDIQKQYFDGNYAEVWFKSAAIQISKDAVSNAGYFEANDGLSSKTVYPSEVIPFMDKFKILMGDGTHVEEL…
F. algicola.peg.136	PUL3	143805	146126	+	Polysaccharide Lyase family (PL6)	atgatacaaaaaagtatattgattataagtgcatttctgttactgcttgcctgtggagaaaggtctactaaagtaggtatctatgtaaaagatatcaatgaattgaacgccgcgatagcccaggcaaatccgggagatgagattattatggcaaatggggattggaaggatgttcaaattcgatttgttggttatggaaataacaagcagcccattactttaaaagcagaaactccaggtaaagttcgaatcgtgggaaaatccgatttgaaactcggcggtgaatacctagtggtaaacggtttgtattttaccgagggctcctccccaacgagagctgtaatagagtttgccatcaacaacgatacagtggccaaccactcccggatgaccaattgt…	MIQKSILIISAFLLLLACGERSTKVGIYVKDINELNAAIAQANPGDEIIMANGDWKDVQIRFVGYGNNKQPITLKAETPGKVRIVGKSDLKLGGEYLVVNGLYFTEGSSPTRAVIEFAINNDTVANHSRMTNCVILDYNKTQRNQSDLWVQFKGRHNALDHCYIAGKSNRGPTVRVDLAGNKSIKNYHKITNNYFGPRPPKGGPSAETIQLGNSFTSMAPSYTLVADNFFDRCNGEVEVISSKTNFNEFRNNVFYKSEGSLVTRHGNYCIVDGNYFIGDVNSEQIGGVRLIGTGHWVTNNYFYNLKGKVFRSPLAVMNGIPKSPLNRYIQVTDVVVAHNSWINCTSPLQFGVGSNVDQKDVLPASEIRSERPIRTIVANNLVYNDKSDTYPIVAHDSLD…
F. algicola.peg.137	PUL3	146139	148376	+	Polysaccharide Lyase family (PL12)	atgaaagtctccatattttttctatgctcttttttttcactttgtctttgtgcacagcaaataccatccaacaacgttttaaaaacagaagggctccaagcttttttaaagcgtgaggtcaaagatcaaatatcgcctaatggggcattgtcagaggcgcaacttgccgcctatttcagagaaaaattttcggaacgcttcttttacaattacaagacttttaaacaacgccttccacactacaacaagctttatcagaatcaagaaaatcataaacaacgagcgtttgaccatcttgggaaataccccgattccacacaatgggttttgccatttaattacttgaacggtcaaaaagtgaatgcctatgcgctccgtcatttagcaaggcagcacaaa…	MKVSIFFLCSFFSLCLCAQQIPSNNVLKTEGLQAFLKREVKDQISPNGALSEAQLAAYFREKFSERFFYNYKTFKQRLPHYNKLYQNQENHKQRAFDHLGKYPDSTQWVLPFNYLNGQKVNAYALRHLARQHKMVDIILLYFNEGRNPKYIRYFENQMESLNAALQSGAYEKIEDGNGVYEVFRSGYRILNWLWIHNMILNEPEYSDQDQLTTIATLLQHGQHLYERNDTFQSGNHQTRGMSALAMLSILFSDFKGTDLWYDRAMKRLGEHLDKEINKDGFQFERSVHYHMSDINNYFYVYQLAKQNRIQIANDWTVKLRGLFSTLVKIAYPDKSAPVLQDDTEIPWAEKNDISGVMTLGYLLFEDPEFGYFASNRVNERMYWFLSQTQVQMLENIQRK…
F. algicola.peg.138	PUL3	148732	150780	+	Polysaccharide Lyase family (PL7)	atgaatttcaaaataacaaaaccaacgtatacacattataccttattagtgagtatcattttgctgtttattagttgtgttgaaagtaaaaagaaagaaacaggtcatcttgaaaaggcggaaattggacttcatgcacaagagattataccttttttccagcattggaacttaattctaggcgacggttccaatgtgggtacggcaaccaactttgaggataagaatttcttttatgcggcagcagacgacaatggggaatgggtagtgtttaaaacaccaaatgcgggcaacacccatgggacttccaacaatacaaggaccgagctggcacagttgaaaaagtggactccaatggaggaagccaagatgaacgctacccttaaagttatgaatgta…	MNFKITKPTYTHYTLLVSIILLFISCVESKKKETGHLEKAEIGLHAQEIIPFFQHWNLILGDGSNVGTATNFEDKNFFYAAADDNGEWVVFKTPNAGNTHGTSNNTRTELAQLKKWTPMEEAKMNATLKVMNVSTTGDARVASTYSVVVGQIHSADGHENEPLKIFYKKFPGHTKGSVFWNYEINTAGDDNSKRWDYSYPIWGYDLSMVGTDKTTYPPEPKDGIALGEEFSYEVEIREGIMHLQFTSEGHETKTFSKNLMTSEYAKRSDMPEQVANLFVPVGQDGVERENAYADEGLFFKLGCYNQTNGKDPKINKVWCSGAETHGGDIQKQYTDGNYAEVWFKSASISISDDAISNAGYFLANDGLSKKTVYPHEVIPFMDKFKILMGNGTHVEDLTK…
F. algicola.peg.139	PUL3	150830	151177	+	Others	atggaaacatttggagcaagcaaagaatttataaaaggagaagatttggattgggaagtggttggagaaggcctaaaacgaaaaattatgggttatgatgacaagatcatgctggtaaaggtgcactttgaagtgggtgccgtggggcagatgcacgaacactatcattcccaagttacctatgtggagagtggaagttttgatgttacaattgatgggaaaacccaaaccttaaaaggaggtgattccttctatattccgccgcacgccatgcacggagcgatttgcacggaggctggggtcttaatagacgtctttagccccattcgcgaagatttcatgagctaa	METFGASKEFIKGEDLDWEVVGEGLKRKIMGYDDKIMLVKVHFEVGAVGQMHEHYHSQVTYVESGSFDVTIDGKTQTLKGGDSFYIPPHAMHGAICTEAGVLIDVFSPIREDFMS
F. algicola.peg.140	PUL3	151526	154627	+	TBDR/SusC-like Protein	atgaattttaaatcgaaactattattgattgcgatattgctggtcggtatacaatcatttgcccaggactcttatagcgtttctggaatcgtacaagatgcagataatgtccccattccaggggtaaacgttatcgtactcaacactacacgcggtactcaaaccgattttgatggtaattatgcactttctgtttccgataatgaggtaatccaattttcatacatcggttatgccacacaaacggtaattatttctggacaggcaactatcaacattacacttcaagaagataccagtgagttggatgaagtagttgtggtaggttatggtacccagaaaaaatcaaccttgacaggatcaatatccaaagttgtcaatgatgatctggaccaaatt…	MNFKSKLLLIAILLVGIQSFAQDSYSVSGIVQDADNVPIPGVNVIVLNTTRGTQTDFDGNYALSVSDNEVIQFSYIGYATQTVIISGQATINITLQEDTSELDEVVVVGYGTQKKSTLTGSISKVVNDDLDQIAVSRVDEALIGQVSGVNIQATNAEAGGAPTITIRGFGSITADSGPALVVDGIVVSSEFLANIDMNDVESFEVLKDAASAAIYGSEGSNGVIMITTKSGKAGKTQFSYQTYIGFKEAHGSDDYRKSVADWARIEQAATGTLSGETLYAQDLVRITGIDRDWQDVFFDGGNVTSHSFSARGGSENTKFSASLRALHDEGVVITDDYTSYIANVKLDTKLTDKLKFGLRASPSFTEQRRLPTSIHNPTRQSPWLPIYHTEETLEFINRS…
F. algicola.peg.141	PUL3	154645	156093	+	SusD-like Protein	atgaaacatataaaatatttagtctttgccatcacggcatttgtgcttacttcctgcagtgatgagtttttgaaccctttaccggacacttcggtagccgtggatgcttttttccaatccgatgaggatgtattggccggtgttattgggatttacgacgcccttcaaggggtaaatgaaaatacagtgaccaatattggtaccgccaataggggagtgcaatttgaacacttattgaccgagcacagaacggacaatacaagaaatgcgaccctcgaaggttccaagtcagatttccatagatatgtggtcaacgccaacaatgtggaatccgaagattattacgcttctatgtatgaagtgattttcagagcgaacaatatcttaaactttattgat…	MKHIKYLVFAITAFVLTSCSDEFLNPLPDTSVAVDAFFQSDEDVLAGVIGIYDALQGVNENTVTNIGTANRGVQFEHLLTEHRTDNTRNATLEGSKSDFHRYVVNANNVESEDYYASMYEVIFRANNILNFIDVADAGNRARYTAEAKFLRAYAYFKLVRLYSDVPLVTEVVGPTDEEALFTRIPEEQIYTQIVADLQEAVDVLDNSFKSRASRASAQALLAKVYLTQPSPNYTGAEQLCEAIISSGNFALEPNFYDVFYSELNDEIIFAIQYESGNALESQSFSSEFTSAIRAGREDGQNIVNDNLITDFVAFGGARTAISYTTVNGSNEVAKFFPDGFDSTAEPDPYGPNARNAGNDYIAIRYADVLLMHVEAAIGSGTTTSDAGALVSFQMIRDRA…
F. algicola.peg.142	PUL3	156111	158078	+	Others	atgagatataacgtaaaaatatttaacacgacgagactagtgctcttagttttggtcactgcaagttttatggtgagctgcgttggggacgaactttttcgagatgaatttccagattcaaattccaaggtagacaccatttttccagatgcaaattttgcatatgcttccacctcggaagactttagaaccattagatttaacaatctttcttcagaagcaactgcattcgcttgggattttggaggaggtaatacttctacagatcaagatcctacattcacatttgaagatggggaaggtacatatccagtaacgttaacagcaactgatggcaatggtgaatcaggttcggtaacaatagatgttattgtggttgagggcccatttcagcctatc…	MRYNVKIFNTTRLVLLVLVTASFMVSCVGDELFRDEFPDSNSKVDTIFPDANFAYASTSEDFRTIRFNNLSSEATAFAWDFGGGNTSTDQDPTFTFEDGEGTYPVTLTATDGNGESGSVTIDVIVVEGPFQPIILEAGFEDDTLPDGGGDGRDSWRNSDLGGVIQITGSPVTFGDQGGKLPLPAGDRAGYQEITVDPDTNYDLSFWYTMLSGSSDPRLIVSVLGVTENGGTFTTLEEVADGTIGSITVTDDSEPDVYVQAKLSFNSGGNNTVAIFFTNGDVEARLDDFTIDIGAAGAVPPSVGFTASQSEVDFLEYTFANSSTGATSYEWDFGDGNTSTEESPTHVYASAAEYTVTLVATNESNLSNSLAQNINILAPVTADFTFQVDPDDYRTYTFTD…
F. algicola.peg.143	PUL3	158208	159122	+	Polysaccharide Lyase family (PL7)	atgaaagttctccaaaagaaatatctggtactttttataatggccttttcggttgttgttgtcacggctcaaagagataccaatagtgttgcggcatcagatgttaaaccagcaaagaagaaacaaaagaagaagaaaaaggtaaaacttccgagcattgatttgagtcattggaaggtgaccattcctgaaggcaaaggcaagggaggtgccataagtgttgcccccccggagattttggaatatgcaaccaatgaaaccttaaaaccatatatgtacaatgattccacagcaggtgccttggtgttttatgcatttccaaccgcggccactaccgcgaatacgaaatattccagatcggagctgcgtgaacaaatggtaccaggaaacgataatgtg…	MKVLQKKYLVLFIMAFSVVVVTAQRDTNSVAASDVKPAKKKQKKKKKVKLPSIDLSHWKVTIPEGKGKGGAISVAPPEILEYATNETLKPYMYNDSTAGALVFYAFPTAATTANTKYSRSELREQMVPGNDNVNWTFPQGGTLKAKLAMDEVSRDKNGKYHRVIIAQIHGRLTNEQKELIGQKDNNAPPILKIYWHNGKIRVKTKELVNPAVSSKGILYKEAWKDDKGKNFQEEVGFGKFNLEVKVSDGKMVVSLNKNEFFVYDNPSIKRWGIFENYFKAGNYFQSRDEGAYAKVKFYELSVTH
F. algicola.peg.144	PUL3	159134	160060	+	Polysaccharide Lyase family (PL7)	atgagcaactatacacatatattaggcttgccacttgtactctttatgggtttgatcctattcaattgtgaaccatcttcagaggaggtcccagaaaccacacaagtggaggatgacccaatggaagatgtggttgatgatacggtttcggaaaatgaggaaccagactatttgcttccagaaattgatttgagtcattggaaagtaaccttgccaattggagggcccgatgaagtaaaaccaccagaaattctggattatgccactaatgaggcattgcttccatatatgtacaacgattccacagatggctcgttggttttttacacctttccagggtcgtccactcctaattccacgtattccagaacagaattgagggagcaaatggtgccaggg…	MSNYTHILGLPLVLFMGLILFNCEPSSEEVPETTQVEDDPMEDVVDDTVSENEEPDYLLPEIDLSHWKVTLPIGGPDEVKPPEILDYATNEALLPYMYNDSTDGSLVFYTFPGSSTPNSTYSRTELREQMVPGSNSTNWTFSEGGRMRGTLSVPFISEDENGNKYRTIIMQIHGRLTNEQRDLIGEDDNNAPPVLKIYWNDGKVRVHTKKLKDLNVSDEELLTTSAWEDDEPYSFPNPVGTEKFSLEVIATEGRIEVILNGEESFIKENEDLEKWGVFENYFKAGNYLISKDEGTSATVKYYELEVEH
F. algicola.peg.145	PUL3	160228	160929	+	Transcriptional regulator	atgagagttgacattcttactaagagcgaaaaccgggaggtacaaaaggaaataatttccaagttacgtgacttgattaattataaaaatttggaacctggagacaagttgccttccgaaaggatgctttctgaaaaatttggtgtcagtagaagcaatgttagggaggttattcaaaaattggaattttttggcatactaaagtccagacctcaaagcggaacctttatcgcggatatcgggcagatagccatgagtggcatgatggatgatattttaaggttggaagatcctgattttaagtccttggtggaaacacggatcctgttggaacttaaaactgtacgtttggcggcattaaggcggacagatgaagatttgacgaaaatgaggcaagcc…	MRVDILTKSENREVQKEIISKLRDLINYKNLEPGDKLPSERMLSEKFGVSRSNVREVIQKLEFFGILKSRPQSGTFIADIGQIAMSGMMDDILRLEDPDFKSLVETRILLELKTVRLAALRRTDEDLTKMRQALDAYKEKVLNGQKAVEEDLLFHLAIAQASKNSTMNTFMLIITPEIITNFEKYHVCDANLSFQGIQEHEDIYEAIKDQDPKMAKEKMKAHFKILYQYCYNI
F. hymeniacidonis|peg.2418	PUL4	609110	611167	+	Polysaccharide Lyase family (PL7)	atgaactttaaaatattcaaatcggattttacctcttatacagcagcagcagttgtcattttgttactgagttgttgcggaaatggtaataaaaaaaagaacacaacaagtaatgttggggatgcaactgaagtgacctatgcaaacgacatcataccctttttccaacaatggaatttaattttgggagatggttccaacgtgggtcaggcgacacactttgagaacaagaatttcttttatgccacaagtgacgacaaggcggattgggtagtatttaaatcacctaatgctggcaatacacatggcacttcaaacaataccagaaccgaacttgctcaattaaaaaagtggttgccaaaaactgaagccaatatgaaggcaacccttaaagtaatg…	MNFKIFKSDFTSYTAAAVVILLLSCCGNGNKKKNTTSNVGDATEVTYANDIIPFFQQWNLILGDGSNVGQATHFENKNFFYATSDDKADWVVFKSPNAGNTHGTSNNTRTELAQLKKWLPKTEANMKATLKVMNVATTGDSRVAATYSVVVGQIHSADGHENEPLKIFYKKFPGHTKGSVFWNYEINTVGDDNSKRWDYSYPIWGYNFSMVGIDENTYPPEPEDGIALGEEFSYEVEIKDGIMNLTFTSEGHETKTFTKNLITSEYSKREDIPQQVQNLFVPIGQDGIERENAYANEGLFFKLGCYNQTNGKDPKINKVWCSGAETYGGDLQKQYESGNYAEVWFKSASITIPEDAISNAGYFEANDGLSAKSVYPSEVIPFMDKFKILMGDGTHVENL…
F. hymeniacidonis|peg.2419	PUL4	611224	611571	+	Others	atgaaaacatttggagcaagtaaagaatttataaaaggagaagatcttgactgggaggttgtgggtgaaggcctaaaacggaagattatgggctatgatgataagattatgttggtcaaggttcattttgaagtaggagccgttggtcaaatgcacgaacattaccattcccaggtgacctatgttgaaagtggaagttttgatgttactattgatgggaatacacaaaccttgaaaggaggcgattcattttatattcctccacacgccatgcatggagcgatttgcactgaagcaggggttttaattgatgttttcagtcccattcgtgaggatttcatggagtaa	MKTFGASKEFIKGEDLDWEVVGEGLKRKIMGYDDKIMLVKVHFEVGAVGQMHEHYHSQVTYVESGSFDVTIDGNTQTLKGGDSFYIPPHAMHGAICTEAGVLIDVFSPIREDFME
F. hymeniacidonis|peg.2420	PUL4	611635	611751	+	Others	ttggttaaccagtttggaataccaataaaaacaacaaaatatgaaaacataacccaacaaaaaaggataggtgcacgcctatccttttgtagatatcacttctttggagggaagtaa	MVNQFGIPIKTTKYENITQQKRIGARLSFCRYHFFGGK
F. hymeniacidonis|peg.2421	PUL4	611918	615019	+	TBDR/SusC-like Protein	atgaatttaaaaactaaactattattaattgcaatattgctttccaatattcaattatttgctcaggacaacatcagtcttgctggcacagtgaaggacacagacaacgttccaattcctggggcgaatgttgttgttttaaatacaacaagaggaactcagaccgattttgatggtaattattccattcaggtttctaatggagatgtattacagttttcatacattggttatgcgacacaaactgtaattattaatggacagacatctattaatataatacttcaagaagatacgagcgaactggatgaagtcgtcgttattggttatggtacgcagaggaaatcgacattaaccggttctatttccaaagtagttaatgatgatttggaccaaatt…	MNLKTKLLLIAILLSNIQLFAQDNISLAGTVKDTDNVPIPGANVVVLNTTRGTQTDFDGNYSIQVSNGDVLQFSYIGYATQTVIINGQTSINIILQEDTSELDEVVVIGYGTQRKSTLTGSISKVVNDDLDQIAVSRVDEALIGQVSGVNIQATNAEAGGAPTITIRGFGSITADSGPALVVDGIVVSSEFLANIDMNDVESFEVLKDAASAAIYGSEGSNGVILITTKTGKAGKTQFSYQTYLGFKEAHGSDDYRKSVADWSRIEQAATGTLSGETLYAQDLVRITGIDRDWQDVFFDGGNVISHSFSARGGSENTKFSASLRSLHDEGVVITDDYTSYIVNLKLDTKLTDKLRFGLRASPSFTEQRRLPTSIHNPTRQSPWLPIYHTEETLEFINRS…
F. hymeniacidonis|peg.2422	PUL4	615037	616500	+	SusD-like Protein	atgaaacatataaaatatttaatcttagctatcacaggatttgttctcacttcctgtagtgatgagtttttaaatccattaccagatacctcagttgcggtagatgcattttttcagtccgatgcagatgtattagctggagttattggaatctatgatgcccttcaaggggtcaatgaaaataccgtaacaaatattggtaatgcgaacagagggatacaatttgaacatcttttaacggagcatcgtaccgataatacgagaaatgccacacttgaaggttcaaaatctgattttcatagatacgtggtaaatgccaacaacgtagaatctgaagattattatgcttccatgtatgaggtgatttttagagccaataatatcttgaattttattgat…	MKHIKYLILAITGFVLTSCSDEFLNPLPDTSVAVDAFFQSDADVLAGVIGIYDALQGVNENTVTNIGNANRGIQFEHLLTEHRTDNTRNATLEGSKSDFHRYVVNANNVESEDYYASMYEVIFRANNILNFIDVADASNQASYTAEAKFLRAYAYFKLVRLFSDVPLVTEVVGPTDEEALFTRIPEAQIYTQIVADLQEAVAVLDNTYKSRASRAAAQALLAKVYLTQASPNYTGAEQLCEAIINSGDFDLEPNYHDVFYSELNDEIIFAIQYESGNAQESQSFSSEFTSSVRAGREDGQNIVNDNLRIAFVSNGGIRTATSITDFDGTLAPDENEVAKFFPDGFDVNADPDPYGPNARNAGNDYIAIRFADVLLMHVEAILAGGSSTSVPAAVTSFQR…
F. hymeniacidonis|peg.2423	PUL4	616519	618486	+	Others	atgaaatataaagtaaaaatatttagtaatacaaaatggctgctcttgagtttggttgtagccagttttgtcgttagctgtgtaggtgatgaactatttcgagatgagttacctgatgcaaattctaaagcggacaccgtatttccagaagctaactttgcttatgcatcatcttctgatgattttagaatgattaatttcagtaatctttcttctgaggcgacatcattcgaatgggattttggaggaggaaatacgtcaaccgatttagatccaacatttacattcgaaggtggtgaaggcacctacccggtaacattgactgctagtgatgcaaatggtattacgggtgctataaccattgacgttatggttgtggaaggaccatttcaaccaatt…	MKYKVKIFSNTKWLLLSLVVASFVVSCVGDELFRDELPDANSKADTVFPEANFAYASSSDDFRMINFSNLSSEATSFEWDFGGGNTSTDLDPTFTFEGGEGTYPVTLTASDANGITGAITIDVMVVEGPFQPIILEAGFEDDTLPEGGGDGRDSWRNNDLGGVIQITGDPVTFGDQGAKLPVPAGDRIGYQEITVEPDTNYDLRFWYTMLSGSSDPSLTVAVLGVTEFGPFGTKEEALDGVIASVTVTDDSEPDVYVQQKLSFNSGINNTVAIFFTNGEVECRLDDFTIDVGAAGAVPPSAGFSSAQSEINFLEYTFTNSSTGATSYEWDFGDENTSTEESPTHIYTEADTYTVTLIATNDSGLSTTLEQTIDIQAPVTADFTFEVDAMDYKTYIFTDA…
F. hymeniacidonis|peg.2424	PUL4	618612	619523	+	Polysaccharide Lyase family (PL7)	atgaacattttccgaaagaaatctctaacaatttttttaatgatatttctagctgttggtgctacttctcaaaacaagaaaagtagtggtacagaatcggatagcaaaattgaaaaacgaaataaaaagaagaaaaaggtaaaactaccaaatatagatttaagccattggaaggttactatacccgagggtgaaggaaaaggaggtgcaattagtgtttcaccacctgagatattggactacgcaaataatgaggttttagcaccttttatgtacaatgattcagtgtctggcgcattggtttttcatgcgtatccaactaatgccactacggccaatacaaaatattcgcgatcagaacttagggaacagatggaacctggtaatgataaagtaaat…	MNIFRKKSLTIFLMIFLAVGATSQNKKSSGTESDSKIEKRNKKKKKVKLPNIDLSHWKVTIPEGEGKGGAISVSPPEILDYANNEVLAPFMYNDSVSGALVFHAYPTNATTANTKYSRSELREQMEPGNDKVNWTFAQGGTLKAKMAMGDVSRTDDGKYHKVIIAQIHGRLTNEQRELIGQKDNNAPPILKIYWQNGKIRVKTKVLKYAGVDQKAILYKEAWTDDKGKNFEQEVGFRKFTIEVKVSDGKMVVSLNKNEFFVYDNASIKRWGVFENYFKVGNYFQTRDEGAFANVKVYELSVEH
F. hymeniacidonis|peg.2425	PUL4	619573	620490	+	Polysaccharide Lyase family (PL7)	atgtttaaaagcctactcaatcttatttgtctttttttgattcttggttcatgtcaaaaaagcagttcagtttctcaagaaaaagaagatgaaatagctggtgaggagcctacaaatgatgttgtagagattccagagccagatactgaggatacttcttttatactaccggaaattgatttgagcaattggaaagtaaccctgccaataggccgcccagatgaagtaaaacccccggaaatattggaatatgctaccaacgaaaagctaaaaccgttcatgtataatgactctattgaaggtgctttggttttctacacctatcctggagccactacggcaaactcctctagatcaagaacagagcttagggaacagatggaacctggcagcaattcg…	MFKSLLNLICLFLILGSCQKSSSVSQEKEDEIAGEEPTNDVVEIPEPDTEDTSFILPEIDLSNWKVTLPIGRPDEVKPPEILEYATNEKLKPFMYNDSIEGALVFYTYPGATTANSSRSRTELREQMEPGSNSVNWTFSQGGRLKGTLAMDDISKDSDDKYHRTIIMQIHGRLTNEQRDLIGQKDNNAPPMLKIYWQNGEVRVKTKVLKDPDVSNADILRTDSWTDDEGFNFNEEVGFDKFSLEVLVSDGRMEVILNDTESVVYEGDDIKKWGIFENYFKAGNYLQTSDEGSYARVKYYDLLVEH
F. hymeniacidonis|peg.2426	PUL4	620678	621379	+	Transcriptional regulator	atgagagttgatatacttacaaagagtgaaaaccgagaggtgcaaaaggaggtaatttccaagttgcgagatttgataacttataaaaatctagaacctggagacaaattaccttcagaaagaatgctttccgaaaaattcggtgtgagtagaagcaatgtcagggaagttattcaaaaattggaattttttggcattctaaaatccaggccccaaagtgggacttttatagcggatataggacaaattgccatgagcggtatgatggatgatatcttaaggttggaagaccccgactttaagtctttggtagaaacacgaatcctcttagagcttaaaacggtacgtttggcttctttaagaaggacagatgaagatttagcaaaaatgaggcatgct…	MRVDILTKSENREVQKEVISKLRDLITYKNLEPGDKLPSERMLSEKFGVSRSNVREVIQKLEFFGILKSRPQSGTFIADIGQIAMSGMMDDILRLEDPDFKSLVETRILLELKTVRLASLRRTDEDLAKMRHALDAYKEKVLNGRDAVEEDLLFHLAIAQASKNSTMNTFMLIITPEIITNFEKYHVCDANLSLKGIQEHEDIYEAIKEQDPKKAKEKMKAHFKILYQYCYNI
F. aquimarina|peg.2787	PUL5	83396	84103	-	Transcriptional regulator	atgagagttgagatacttacaaagaatgaaaatcaagaggtgcagaaaggtattatttctaaacttagggatttaataaattataaaaatctagaacctggagacaaactaccatctgaaaggatgctgtcggaaaagtttgaggttagcagaagtaacgtcagagaggcaattcaaaaattggagttttttggtattctaaaatcaaggccgcagagcggcacttttatcgccaatattggaagagtggccatgagcggaatgttggatgatatattaagattagaggatccagattttaaatcccttgtcgaaacacggattttactggagttaaaaacagtaagattggctgccctaagaagaacagaagaagaccttgaaaaaatgcgtcaagcg…	MRVEILTKNENQEVQKGIISKLRDLINYKNLEPGDKLPSERMLSEKFEVSRSNVREAIQKLEFFGILKSRPQSGTFIANIGRVAMSGMLDDILRLEDPDFKSLVETRILLELKTVRLAALRRTEEDLEKMRQALDAYKQKVLNGQDAVEEDLLFHLAIANASKNSTMNTFMLIITPEIITNFEKYHVCDSNQSFLGIQEHEDIYQAIKNQDPKIAKEKMKVHFKILYQYCYNTKD
F. aquimarina|peg.2788	PUL5	84129	84263	-	Others	atgccaaaagctattggccaaaatttttggccaatggttttttatccaaactcggaaattaaagtgaataagaataaaaataatgctttacgggttaaagtaatttgcttaaatttaacaaaccaatctggttaa	MPKAIGQNFWPMVFYPNSEIKVNKNKNNALRVKVICLNLTNQSG
F. aquimarina|peg.2789	PUL5	84292	85209	-	Polysaccharide Lyase family (PL7)	atgtttaaaaggttgccctatcttatttgtcttttgttgattcttggctcttgtcaggaaaacagcgcaatttctcaagaaaaagaaatcgaagtttcaaaagacgagcctgcaaatgatgttgtagaaagtccagagccagatacagaagaaacttcttttatactgccggaaattgatttgagcaattggaaagtaacgcttccaatagggcgcccagacgaagtaaaacctccagaaatattggaatatgctaccaatgaaaagctaaaaccgttcatgtataatgactctattgatggtgctttggttttctacacctaccctggagccactacggcaaactcttctaggtcaagaacagagctcagggaacaaatggaacctgggagcaactcg…	MFKRLPYLICLLLILGSCQENSAISQEKEIEVSKDEPANDVVESPEPDTEETSFILPEIDLSNWKVTLPIGRPDEVKPPEILEYATNEKLKPFMYNDSIDGALVFYTYPGATTANSSRSRTELREQMEPGSNSVNWTFSQGGRLKGTLAMDDISKDSDNKYHRTIIMQIHGRLTNEQRDLIGQKDNNAPPMLKIYWQNGKVRVKTKVLKNPDVSDTDILRTDEWTDDEGFNFNEEVGFNRFSLEVLVSDGRMEVILNDTESVVYESDDIEKWGVFENYFKAGNYLQTSDEGSYARVKYYDLQVEH
F. aquimarina|peg.2790	PUL5	85262	86173	-	Polysaccharide Lyase family (PL7)	atgaaaattttccgaaagaaaactatagcactttttttaatggtatttcttactgttagtgttacttctcagaacaagagaagtaatgttgcagaatcggatagcaaagttgaaaaacgcaataaaaagaagaaaaagataaaacttcctaaaattgatttaagccattggaaggtaaccattcctgaaggcaaaggcaaaggaggagcggtaagtgtagagccgccccagattttggattatgcaaaaaatgagacgttaaagccttatatgtataatgattccacttcaggcgctttggttttttatgcatacccttcaaatgccaccacggcaaatacaaaatattccagatcagaacttagggagcagatggttccaggtgatgataacgtaaac…	MKIFRKKTIALFLMVFLTVSVTSQNKRSNVAESDSKVEKRNKKKKKIKLPKIDLSHWKVTIPEGKGKGGAVSVEPPQILDYAKNETLKPYMYNDSTSGALVFYAYPSNATTANTKYSRSELREQMVPGDDNVNWTFAQGGTLKAKIAMDKVSRDKKGKYHKVIVLQIHGRLTNEQRDLIEQKDNNAPPILKIYWQNGKIRVKTKELVNPSVSSKGILYKEAWKDDKGRNFEEEVGFRKFNLEVKVTDGKMVVSLNKNEFFVYDSPSIKRWGVFENYFKAGNYFQSRDKGAYARVKFYELSVEH
F. aquimarina|peg.2791	PUL5	86312	88270	-	Others	atgaaaaataagatatatattttccgtaaaacaacattgttactcttgagttttgttatagctagctgtatttctagttgtgatgaaagcctttttagagatgatctaccagacgctaattccaaagcggacaccatatttcctgaagctaatttttcttacgctcccattcaggatgattttagaacgattaaattcactaacctttccgctgaggcttctacattctcatgggattttggaggtggaaatacttcaaccgaagaggatcccttatttacatttgaagatggagaaggcacctactctgtaacattgaccgctatagatggcaatggtgaaacaggtagttccacaattgaagttatagttgtcgaaggtccattccaacccatcatt…	MKNKIYIFRKTTLLLLSFVIASCISSCDESLFRDDLPDANSKADTIFPEANFSYAPIQDDFRTIKFTNLSAEASTFSWDFGGGNTSTEEDPLFTFEDGEGTYSVTLTAIDGNGETGSSTIEVIVVEGPFQPIILEPGFEDDTLPEGGGDGRDSWRNSDLGGVIQITGSPVTFGDQGAKLPVPAGDRVGYQEITVEPDTNYDLRFWYTMLSGSSDPSLIVAVLGVTENGPFSTQEEALDGVIASVTVTDDSEPDVYVQQKLSFNSGVNNTVAIFFTNGGVEARLDDFTIDVGAAGAVPPSAGFDAVQSEINFLEYTFTNSSTGAVNYEWDFGDGNTSTEESPTHVYAEAAEYTVTLTAINESNLSTELSKTINILAPVTADFTSQVDAGDYRTYTFMDAS…
F. aquimarina|peg.2792	PUL5	88289	89752	-	SusD-like Protein	atgaaacatataaaatatttagtctttgcaattatcgggctcagttttcttgcctgtagcgatgattttttaaatccattgccagatacggcagttgcagtggattcgttcttccaatctgatgaagatgtgttggccggggttataggaatctatgatgccattcaaggtaccaatgaaaacactgtaactaatattggtaatgctaacagaggtatacaatttgaacaccttttgaccgagcatcgcactgataatacaagaaacgcaactctggaaggttcaaagtctgattttcacaggtatgtggttaatgccaataatgtggaatctgaagatttttatcaatctatgtatgaagtaatttttagggcgaataatgtcttgaactttattgat…	MKHIKYLVFAIIGLSFLACSDDFLNPLPDTAVAVDSFFQSDEDVLAGVIGIYDAIQGTNENTVTNIGNANRGIQFEHLLTEHRTDNTRNATLEGSKSDFHRYVVNANNVESEDFYQSMYEVIFRANNVLNFIDVADASNQARYTAEAKFLRAYAYFKLVRLFSDVPLVTEVVGPTDKEALFTRIPEAQIYAQIVEDLLEAVGVLDNSFKSRASRAAAQALLAKVYLTQASPNYTGAQQLCEAIINSGEFDLESDYSDVFYSELNDEIIFAIQYQSGDANESQSFSSEFTSAVRAGREDGQNIVNDNLRIVFGSNGGIRTATSITDFDGSLAPDENEVAKFFPDGFDVNADPDPYGPNARNAGNDYIAMRFADVLLMHVEAIMAGGASTSAPGALTSFQR…
F. aquimarina|peg.2793	PUL5	89769	92873	-	TBDR/SusC-like Protein	atgaatttaaaaacgaaactacttttaattgcaatattgttgtccaatattcaattatttgcccaagacagctacagtcttgcaggcacagtgaccgatacagacaacgttccaattcctggagcgaatgttattgttttgaatacgacaagaggaactcaaaccgattttgacggtaattattccattcaggtttcaaatggggatgtattgcagttttcctatataggttatgcaacacaagctgtaattattaatggacaaacatctattaatataatacttcaagaggatacaagcgaactagatgaggttgtcgtcattggttacggaacacagaagaaatccactttgacagggtccatttctaaagtcgtgaatgataatttggaccaaatt…	MNLKTKLLLIAILLSNIQLFAQDSYSLAGTVTDTDNVPIPGANVIVLNTTRGTQTDFDGNYSIQVSNGDVLQFSYIGYATQAVIINGQTSINIILQEDTSELDEVVVIGYGTQKKSTLTGSISKVVNDNLDQIAVSRVDEALIGQVSGVNIQATNAEAGGAPTITIRGVGSITADSGPALVIDGIVVSSEFFANIDMNDVESFEVLKDAASAAIYGSEGSNGVILITTKSGKAGKTQFSYQAYTGFKDAHGSDDYRKSVADWAVIEQAATGTLSGETLYAQALVNITGIDRDWQDVFFDGGNVISHSFSARGGSENTKFSASLRSLHDEGVVITDDYTLYTANLKLDTKLTDKLRFGLRASPSFTEQRRLPTSIHNPIRQSPWLPIYHTEETLQFINRG…
F. aquimarina|peg.2794	PUL5	93294	93647	-	Others	atggaaagttttgggtcaagtaaggaatttttgtttggaaaggaaatcccatgggaaactgttggggaaggtttagaaaggcaaataatgggatacgatgataagataatgttggtgaatgtaaagtttgctaagggagctattggtgttatgcatgagcatcatcattctcaggttacctatgtagtaagcggctcctttgaacttaccattgggaacgagaccaaaatactcaatactggagattcattttatattcccccccatgtaatgcacggagctgtttgcttggaagcggggtttttaattgatgtgtttagtcccattcgtgaagattttatgataaaccgctaa	MESFGSSKEFLFGKEIPWETVGEGLERQIMGYDDKIMLVNVKFAKGAIGVMHEHHHSQVTYVVSGSFELTIGNETKILNTGDSFYIPPHVMHGAVCLEAGFLIDVFSPIREDFMINR
F. aquimarina|peg.2795	PUL5	93657	95909	-	Polysaccharide Lyase family (PL17)	atgtttttgaaaaactccttttttcttttctgtattattggctacttaagtatttccccttttatagcaatagctcaagaacatcccagtttgattctcaccaaagctggtgttgaaaaaattagagctgagttgggcaaggtgcccttatttgatgtttccttagaacaactgaaaaaagaagttgatgctgaaatcgctttaggaattgatacgcctgttccaaaagattactccggcgggtatacacatacacgtcataaaaagaattggattgtcctacaaaaagcaggagtcttattccagattttacaagatgagaaatatgcgatttatgttcgcgatatgttaatgcaatacgctgagctctatccaacattaccagctcatccaaaaaca…	MFLKNSFFLFCIIGYLSISPFIAIAQEHPSLILTKAGVEKIRAELGKVPLFDVSLEQLKKEVDAEIALGIDTPVPKDYSGGYTHTRHKKNWIVLQKAGVLFQILQDEKYAIYVRDMLMQYAELYPTLPAHPKTRSYARGKLFWQCLNDSNWLVYVSQAYDCIYDWLSKKERKNLEKNLFRPFADWISVKNPQFYNRVHNHSTWGNAAVGMIGLVMDDEELVERALYGFKDDALEVGAKDNDGGFIKEEGQKTGFLANLDEPFSPDGYYTEGPYYQRYAMYPFLIFAQGLHNVKPELKIFEYKKGVLLKSVNALLNLTDADGEFFPINDGQKGMSYYSRELVTAVDIAYHFGGNNPELLSIAQKQGRVVLDDTGLSIAMGIKEGRAKPFVKKSINLSDGS…
F. aquimarina|peg.2796	PUL5	95996	97021	-	Polysaccharide Lyase family (PL7)	atgaaaactaaaacgataataactgtagtactagtcggtcttattttagtggttgctagttgtaaagagaaaacaaagcaggttcaaaaagaagttacaaaagctatcatctacccgagcgatgtaattccgtttatggatgaatggaaaattctttgtggtgatggtacaaaaagcgattcgttagtgaatttttcaaaagaaaatttcttttatgttgagaacgatggcgaaaccgattgggtggtatataaaactcccaattcaggtgttacctcaagaacctcaagtaatacaagaacagaattaggccaaaaagcacattggattcctgaaacaggtggcaaactaacgggaaccttgaaggttatgcatgtgtcaactacaggtgatgctaaa…	MKTKTIITVVLVGLILVVASCKEKTKQVQKEVTKAIIYPSDVIPFMDEWKILCGDGTKSDSLVNFSKENFFYVENDGETDWVVYKTPNSGVTSRTSSNTRTELGQKAHWIPETGGKLTGTLKVMHVSTTGDAKVSSSYSTVIGQIHSDEGHENEPLKIFYKKFPDHEKGSVFWNYEINTAGDNSGRWDFSTAVWGYDFSNVGTSATSYPKEPEDGIALGEEFSYEVNVFEGMMYLTFKSKGHETVRFEKSLLKSDFSKKADVPEQILNTYYLRGRDGVERDTAYAGEVQYFKQGCYNQANRKSTKSETYGGDIAKQYANGSFAEVWFKEATVGAATSPNND
F. aquimarina|peg.2797	PUL5	97034	99394	-	Polysaccharide Lyase family (PL6)	atggattgtctcaaagttcaattaattataagttttaatatgatgaaataccgtttattccttcttagtggccttcttttatttatttcctgtggagaaaatactgttcaaaaaggcgtcacagtgaatgatattgaagaattgaatgtggctttggcaaatgtgagtccaggtgatgaaatagtcatggcgaacggcgaatggaatgatgttaaaattcgatttgtaggttacggaaaggagaagcagcctataaccttaagagccgaaaccgctggcgaagtgctaatcaaaggaaagtctgatttaaaacttggaggtgaatatttagtggttgatggtttgcactttacggaaggctcgtcaccttcaagagcggtgatagagtttgccatcaat…	MDCLKVQLIISFNMMKYRLFLLSGLLLFISCGENTVQKGVTVNDIEELNVALANVSPGDEIVMANGEWNDVKIRFVGYGKEKQPITLRAETAGEVLIKGKSDLKLGGEYLVVDGLHFTEGSSPSRAVIEFAINKDTLANHTRVTNCVIEDFNKDQRNQSDLWVLLKGRHNEVDHCYIAGKSNRGPTIRVDLEGNKSIKNYHKITNNYFGPRPPKGGPSAETIQIGNSFTSMAPSYTLVQNNFFDRCNGEVEIISSKTNFNEFRNNVFYKSEGSLVTRHGNYCIVDGNYFIGDDNSEQIGGIRLIGTGHWVTNNYFYNLKGQVFRSPLAVMNGIPKSPLNRYIQVTDVVVAHNSWINCTSPLQFGVGSNVDQKDVLPASEIRSERPIRTIVANNLIYNEK…
F. aquimarina|peg.2798	PUL5	99398	100498	-	Polysaccharide Lyase family (PL7)	atgaatttcaaaatatctccatcaaagactaccatgtttgccataatgattggtgctttgttgttcctgaagagctgtaaagatatcaagcaagatgtctcgaaagccaatgaaaaagcatccaaaggaattgttgcaaacgacgtcataccattttttcaacattggaatttaatcttaggtgatggttctaatgtaggtctggcaactaattatgagaacgaaaatttcttttacgttacaaacgacggtaaaagtaattgggtagtttataaagcacccaatgcaggagatactcatgggacttccaataacacaagaaccgaattggctcagatgaaaaaatggtatcctgcaaccgccaatgataaattgacagctactctcaaagtaatgaat…	MNFKISPSKTTMFAIMIGALLFLKSCKDIKQDVSKANEKASKGIVANDVIPFFQHWNLILGDGSNVGLATNYENENFFYVTNDGKSNWVVYKAPNAGDTHGTSNNTRTELAQMKKWYPATANDKLTATLKVMNVSATGDARVASTYSVVVGQIHSADGHENEPLKIFYKKFPGHSKGSVFWHYEINTAGDDNSGRWDFSTAVWGNNFSVVGSEVNTYPEEPKDGIALGEEFSYEIEVKDGIMRLKFMSEGHETKTFSKNLIVSEYTTAADIPKQTQDLFVPIGQDGAERSKAYAGEGLFFKLGSYNQTNGKSPEVNKNWCSGAETHGGDVQKQYADGNYAEVWFKTASIYVSDAAVSNEGYFAKND
F. eckloniae|peg.1598	PUL6	1781662	1782693	+	Transcriptional regulator	ttgacaaataaaaaaagaactactataaaagacatcgccgatattttaaaaatatctgctgctgcggtttccaaggcattacatgatgatccacgtattagttcaaaaacaaaagaggctgtacgaaaggtagccaaagaactgaattatcaacccaatcatttggccagtgctttgcgaaggggaaaaagcaatctggttggtgttattgttccaagaacaaacagcaacttcttttcttcggtaatacagaatatggaggaggttttaaacaaggagggttacaacatcatcatgacccaatccaatgagtcttttaaaaaagaatgcgataatatagatacccttttatttacccaggttgatggcattattgcttctatggccaatgagaccatt…	MTNKKRTTIKDIADILKISAAAVSKALHDDPRISSKTKEAVRKVAKELNYQPNHLASALRRGKSNLVGVIVPRTNSNFFSSVIQNMEEVLNKEGYNIIMTQSNESFKKECDNIDTLLFTQVDGIIASMANETISLDFYKKIKSKGIPLILFDRGENDLNVDYIGIDDYASSHMIVEHLIEQGCKRIAHIGGYKHTRIFNNRIRGYVEAIKKNNLPLDNQLLIESSLTKEDGRAKMIQLLSLDNRPDAVYVAGDYAALGALQVLKENKIKVPSEIALVGFGNEPFTSLISPAITSVEQHSSEIGKLAAKTFLDRIKEPILKQTLNKIILDAELIVRDSSNRKDD
F. eckloniae|peg.1599	PUL6	1782756	1783511	-	Others	atgcaaagatttaaaggaaaggtggcagttgttaccggtggagctagggatataggacgggcaatatcggtaaaacttgcaaaagaaggcgccaaggtagttgtaaactattacaattccgaatctggagcaaatgagacggttgatgagataaaagctgccggaggtgatgctattgctgttaaagctgatgtttcaaaactgagtgatatagagaacttaaaagcaagaacggttgaatcttttggaaataaagtagacgttttagtgagtaatgcaggagggctttttgcccgtaaaacattacaggaatttgatgagtcattttatgacttggtcatgaacgttaattttaaatctgcagtttttgttatgaaagcttttgagcctttaatgggc…	MQRFKGKVAVVTGGARDIGRAISVKLAKEGAKVVVNYYNSESGANETVDEIKAAGGDAIAVKADVSKLSDIENLKARTVESFGNKVDVLVSNAGGLFARKTLQEFDESFYDLVMNVNFKSAVFVMKAFEPLMGKGASIVNLSSQAARDGGGGGSSLYSSSKGAVTTFTRAMAKELGPKGVRVNAVCPGLIGTKFHDDFTKDEVRTKVAAGTPLRREGSASEVADLVVYLAGDESSFITGANYDINGGLAFS
F. eckloniae|peg.1600	PUL6	1783525	1784286	-	Others	atgaatttaaacggaaaaatagctttgattacaggagcaacaggtggtatcggctttcaagtggctaaaagacttggaaaagatggatatactgtaatcttaaacggaatagaagatgaagaaggggctaagagagttgaggagctcacctcagaagggattacctctgaatattatgggttcgatgttactaaagaagaagaagtaacttcaaatgtcaatactatcggagagaagtacggtaaaatagatgtgctcgtaaacaatgctggaggattgggtggaagatcgaggttcgaggatatgacaactgaattttacagatttgttatggccttaaatcttgactcaacgttttttgcttcaagagctgcaatccctttccttaaaaaaggagag…	MNLNGKIALITGATGGIGFQVAKRLGKDGYTVILNGIEDEEGAKRVEELTSEGITSEYYGFDVTKEEEVTSNVNTIGEKYGKIDVLVNNAGGLGGRSRFEDMTTEFYRFVMALNLDSTFFASRAAIPFLKKGENPSIINYTSIAGWNAGGPGAGIYGTSKAGVHAITRALAKDLAEYGIRVNAVSPGTIDTPFHAQIKSTKPEVFQSWKNNILLGRLGQPEDVASVISFLVSDDASFMTAETIQVGGGQGLGI
F. eckloniae|peg.1601	PUL6	1784310	1785590	-	Others	atgaaagtaaagggattaaggtggtggataataatgcttatttttttagccactgttataaattacatagacagaacggcttttgcattattatggccagagatgggcaaggacttgggtatggacaactcggactatgcttttatgctcaacctattcatggcggcatatgctataggtaagtttgcttccggaaaattatatgatgaaataggaacacgtttgggttttacagtttccatagttgtctggtccgtagcatgtgtctttcatgcatttgcaaagggtctaggatcactttctctttttagggtgttacttggacttggagaggcagggaattggccaggtgccgtaaaaagcaatggagaatggtttccggttaaagaacgtgcaaca…	MKVKGLRWWIIMLIFLATVINYIDRTAFALLWPEMGKDLGMDNSDYAFMLNLFMAAYAIGKFASGKLYDEIGTRLGFTVSIVVWSVACVFHAFAKGLGSLSLFRVLLGLGEAGNWPGAVKSNGEWFPVKERATAQGIFNSGASIGNVIAPFIIIFLYTGYGWKMTYVILGVVGLLWVIPWLFINKAKPENHKWITDAEKELILKDRIDKVKENEDKKQKGLSVLKILSYKESWGVLSCRFFIEPIWWFFVGWMPIYLGDRFGLNIKETQTIWISYLMAAAGSIIGGMFTGALMKKLSVDASRKITIAIGGLLILIAFVCIITYVKEDNFMAFIYLAGLALFGFQFAIGNIQTISSDLFRGPSVGTLAGLAGTIAAVSPMIMNWFVGQITTNSYTPAFIA…
F. eckloniae|peg.1602	PUL6	1785751	1786470	-	Transcriptional regulator	atgcgagttgaaatacttactaaaagtgaaaatgaagacgttcagaagaatataatctccaagcttagggatttggtaaattataaaaatctggagcctggagataagttgccatcagagagaatgctgtcagaaaagtttggggtcagtagaaacaatgtgcgcgaagctattcagaaactggagttttttggcattttgaaatcaagaccacaaagcggaactttcatagcaaatattggcacagtagctatgaatgggatgttcgatgatattttacgtctggaagacccagattttaaatcattggttgaaactcgaattttactcgagttaaaaacagtcagattggcatcgttgagaagaactgatgaagatttgaagggattaagggcagca…	MRVEILTKSENEDVQKNIISKLRDLVNYKNLEPGDKLPSERMLSEKFGVSRNNVREAIQKLEFFGILKSRPQSGTFIANIGTVAMNGMFDDILRLEDPDFKSLVETRILLELKTVRLASLRRTDEDLKGLRAALDAYNKKVLDGKDAVEEDLLFHLAIAKASKNSTMNTFMLIITPEIITNFEKYHVCDANQSFIGIQEHEDIYEAIKNQDPQSAKEKMKVHFKMLYQYCYNSGGEEDK
F. eckloniae|peg.1603	PUL6	1786648	1787553	-	Polysaccharide Lyase family (PL7)	atgaaaaaacttcgaaaagatttattggtatttgctgtactaatttttctatctgttaacgctacttctcaaaaaaagaaaagtagcgttgcagagtcgaagacaaaaattgaaaagcgcaaaaagaagaagttaaggcttcctgatattgatttatcccattggaaagttaccattcctgaaggaaaaggaaaaggaggagctgtaagtgtggagccaccggagattttggattatgcaatgaatgaaacattaaagccatttatgtataatgactctgtttctggagcattggttttccatgcatacccaactgaagcaacaactgctaacacaaaatattcaaggtccgaattgagggagcagatggttcctggagatgataatgtaaactggact…	MKKLRKDLLVFAVLIFLSVNATSQKKKSSVAESKTKIEKRKKKKLRLPDIDLSHWKVTIPEGKGKGGAVSVEPPEILDYAMNETLKPFMYNDSVSGALVFHAYPTEATTANTKYSRSELREQMVPGDDNVNWTFAQGGVLKAKMAMDEVSRDKNGKYHKVIILQIHGRLTNEQRDLIGQKDNNAPPILKIYWDKGKIRVKTKVLKSLAATQEGILHEEAWGDDKGHTFEEEVGFGKFYIEVKVTDGKMVVSLNKNEFAVYDDASIRRWGVFENYFKAGNYFQTRDEGAFAKVKIYELQVEH
F. eckloniae|peg.1604	PUL6	1787565	1789073	-	Others	atgctttatcaagtacaacagactttggcagacataaacaaacaaaaaataaataagattatgaatttattaaaaaaaggaataggagctctcttggtaattgggcttataatatcatgtgacgaagaggacgagtttacacgagtggctccagaggcttcatctggtccaggtagttctacaactgctgtgttttccagtttttctgcggaggcaagtggtgatggaactattgtaaccgtatcacctctaacggttggtgttgatacatatgttgtggattttggtgatggaagtagtcccgttaccacagcacaaggagaaagtacaacccatgattattcaaacgtggaagctacggcagattataccataacggttactaccaaagcagatggt…	MLYQVQQTLADINKQKINKIMNLLKKGIGALLVIGLIISCDEEDEFTRVAPEASSGPGSSTTAVFSSFSAEASGDGTIVTVSPLTVGVDTYVVDFGDGSSPVTTAQGESTTHDYSNVEATADYTITVTTKADGYADIVKTQDITVDHTVESIDIAPDSPTGKLYNIFNIYTDSGYPIGSAGSGGNEVTLDSGNTLLEFSRLHSDTGVVELADEVVVADAFYNGVGAEVIHFDVYSDFATGIDKLKITLVDGTNTVNYEIDDLDLTDGEWTSFDFDLASDFSSPVSQFDSIIFELGATGTANDHATITVDNIYMPRTTGSTVINGDFEDGQDFWKWETFTDGETNPFGSSSDGSDFDIDGNDTGGKTRGAKWSSSQSGGEFRSSSSRYAYQELILTPGAN…
F. eckloniae|peg.1605	PUL6	1789116	1789928	-	Others	atgaaaaataatgtaaaatttttccaaaaaacaacattggtactcttaacagctatttttgctggtagttgtgttggtactgatctttttagagatgatttaccggatacaggttctaaagcagataccgtatttccggaggcaaattttgattatactgctgatcaagatgaatttacaataatatatttcactgatctttccacagaagccaatacgtatttatgggattttggaggtggagttacttcaacggagagagatccatcacacacctttgaaagagaaggtacttttcctgttagcttaactgcatctgatgccaatggagaatcgtctacagttaccttggatgttgaagttgtcgacgaattggttgcagcttttcaatgtcctgac…	MKNNVKFFQKTTLVLLTAIFAGSCVGTDLFRDDLPDTGSKADTVFPEANFDYTADQDEFTIIYFTDLSTEANTYLWDFGGGVTSTERDPSHTFEREGTFPVSLTASDANGESSTVTLDVEVVDELVAAFQCPDFLCDPRTPWAGVDRGTTSSYSGSSSPTPPEDNGGAKISSSSQFLDQTIRVVADAQYRITFWYVSKTTGTSAGQLLIEDGDTGDDFLSEDVPLTSQSTEYVEYSVSFATGVDTENMRFNIEYDGTECRYSKISIERLD
F. eckloniae|peg.1606	PUL6	1789947	1791410	-	SusD-like Protein	atgaaaaatataaaatatctaatttttgctttcacagggtctctttttctctcctgtgatacagaagaatttttaaacccagttccagactctgtagttactgtagattcattctttcaaacggatgctgacgtgttttctggacttatggggatttatgatgccattcaaggtgtaaatgatgctacaaattcaaatgaagcaacgacaaataggggagtgcaatttgagcaccttctaacagaacatagaaccgataatacaagaaacgctaccacagaaggctcaaaggctgattttcaccgttatcttgttaatgctaacaacgtagaagttgaggattactacgcttctatgtacgaggtaatttttagagcaaacaatgttttgaactttatt…	MKNIKYLIFAFTGSLFLSCDTEEFLNPVPDSVVTVDSFFQTDADVFSGLMGIYDAIQGVNDATNSNEATTNRGVQFEHLLTEHRTDNTRNATTEGSKADFHRYLVNANNVEVEDYYASMYEVIFRANNVLNFIDIADTGNQARYTAEAKFLRAYAYFKLVRLFSDVPLVTEVVSPDDKETPFIRTPESEIYAQIIADLQEAISVLDNSNVIRASRAAAQGILAKVYLTQDNPNYTGAQQLCEDIVNSGNFSLEPDFNDVFYSGTEEEYDASANSEVIFAIQYISGNQLESQGFSAEFTSSTRVGAEDGQNIVNDNLVADFALAGGDRTELSYVTFGLSNEVIKFLPEGSDITTVPPSYGAGRDAGNDYIALRYADVLLMHVEAIMAGGASTNNAAALSS…
F. eckloniae|peg.1607	PUL6	1791432	1794524	-	TBDR/SusC-like Protein	atgaatttaaaattaaaactaattttaattgcaatattgtcgatcaatattcaattatttgcccaagacaactatagtctgtcgggtaatgtatcagatgagaacaatgtcccgattcccggggcgaacgtggttgtttttgacacaaccaggggaactcaaacagattttgatggtaactacacgattcaggtaagcaatggagacgttttggttttctcctatattggttatgctacacaacaagttatcgtaaacggccagaccacggtaaacattgttatggctgaagatcttagcgaactggatgaagtggttgtcgttgggtatggtacccagaaaaaatcgacggttactgggtctatttccaaagtagtgaatgaaactttagatcagatt…	MNLKLKLILIAILSINIQLFAQDNYSLSGNVSDENNVPIPGANVVVFDTTRGTQTDFDGNYTIQVSNGDVLVFSYIGYATQQVIVNGQTTVNIVMAEDLSELDEVVVVGYGTQKKSTVTGSISKVVNETLDQIAVSRVDDALIGQVSGVNIQATNAEAGGAPTITIRGVGSIAADSGPALVVDGIVVSSDFLGNLDMNDVESFEVLKDAASAAIYGSEGANGVILITTKSGKAGKTKFSYQTYTGFKQAHGSEDYKKNIDEWLALEQSVTGTLSEESEYIKLLVATTGVNRDWQDVFFDGGNVTSHSLSARGGTEDTSFSTSLRYLHDEGVVITDDYKLYTGNLKVNSKIGEKIKFGVSVTPSYTKQRRLPTSIHNPIRQSPWLPIYHTEESLQFINRD…
F. eckloniae|peg.1608	PUL6	1794959	1795312	-	Others	atggaaagttttggatcaagtaaggagtttttaataggaagtgaaatcccatgggaaacagtaggtgaaggtcttgaaagacaaattatgggatatgatgacaagataatgttggtaaacgtaaaatttgccaaaggggcaattggtgttatgcacgaacaccatcattcccaagtaacttatgtggtaagtggttcctttaaactgactattggggacgaaaccaaaatacttaatgcgggggattctttctatatacctccgcatgtgatgcacggtgctctatgccttgaagctgggtttttaattgatgtttttagcccaatccgagaagacttcatgcaaaaccgataa	MESFGSSKEFLIGSEIPWETVGEGLERQIMGYDDKIMLVNVKFAKGAIGVMHEHHHSQVTYVVSGSFKLTIGDETKILNAGDSFYIPPHVMHGALCLEAGFLIDVFSPIREDFMQNR
F. eckloniae|peg.1609	PUL6	1795317	1797575	-	Polysaccharide Lyase family (PL17)	atggatgcgctaaatatgaatcgaaagacctatcattttttttgtttgctttttgttttttgttttcacaccctgattcaggcgcaggaacatcccaaattaatacttacaaaacaaggagttgaggctattagggccaaactagggactgttcctttatttgatgcatcattgtctaaaataaaggatgaagttgatgccgaaattgcgactgggattcatatgcccattcccaaggattattctggagggtatacacatgagcggcataaaaaaaactttttaatacttcaaaaatcgggagtgctctttcaaatattggatgacgaaaagtatgcagtatatgttagggatgtgttgatgtcatatgcagaaatgtatcccacacttccagtgcat…	MDALNMNRKTYHFFCLLFVFCFHTLIQAQEHPKLILTKQGVEAIRAKLGTVPLFDASLSKIKDEVDAEIATGIHMPIPKDYSGGYTHERHKKNFLILQKSGVLFQILDDEKYAVYVRDVLMSYAEMYPTLPVHPKERSYARGKLFWQCLNDSNWLVYTSQAYDCIYDWLSKKERKKLEKDLFKPFADFISKGNPQFFNRVHNHSTWGNVALGMIALVMDDDQLLNRALYGLKVDNLSEDMKDNDGGFIKTKDQKIGFFGNLDEPFSPDGYYTEGPYYQRYAMYPFLIFGQALHNAKPELKIFEYNDGVLLKSVETLLNLTDADGEFFPINDGQKGMSYYSRELVTAVDIAYHFGGENAQLLSIAEKQDRVVLNDAGLSIAIGIKEGRSEPFLKKTVNLL…
F. eckloniae|peg.1610	PUL6	1797576	1799909	-	Polysaccharide Lyase family (PL6)	atgaacatttcaaggaagctttttttatgccttttttccattctattagcgtcttgcaatcagtccaatacatcttcgggaataattaattccgttgatgaatttaacgaagccgtttctaatgcacaacctggagatgtaattacactggccaatggtgtatgggaaaatgcagagcttctgtttgaagggaatggtaccgaggataaccccattacacttactgttgaggaaaaagggaaagtgacattggagggaaattccaatttaagattggctggtagctatttggtggtcgagggattggtttttaaaaatggattcacacctactactgaggtgatttcctttaaaaaagataagaatacattggcaaatcatagcaggattactgaatgt…	MNISRKLFLCLFSILLASCNQSNTSSGIINSVDEFNEAVSNAQPGDVITLANGVWENAELLFEGNGTEDNPITLTVEEKGKVTLEGNSNLRLAGSYLVVEGLVFKNGFTPTTEVISFKKDKNTLANHSRITECVIDRYNNPERHEPDTWVAVYGNNNRVDHNHLVGKGNRGVTMIVRLNTKESEKNNNRIDHNYFGHRPNLGSNGGETLRIGTSHYSLVNSMTVVESNYFDRCNGEHEIISNKSYNNVYRDNVFYECTGTLTMRHGNETLVEGNVFIGNNKPSTGGIRVINGQQTVRNNYGVGLKGYRFRGAFVVMNGVPNSPLNRYFQVEDAEIHNNTFIECDHIQLCAGSDAERSAVPINSSMTNNIFYNPDKNDVFTVYDDISGIDFKNNLLSPNI…
F. nanhaiensis|peg.2621	PUL7	1145659	1146360	-	Transcriptional regulator	atgagaatagaaattctgacaaagaacgaaatcaacaaggtgcaaaagggaattatttccagtataaaggattatatcgaatataaaaacttggaaccaggtgataagttaccttccgaacgaatgctttctgaaaaatttggtgtcagccgaagtaatatcagagaggcaattcaaaaacttgagttttttggcatattaaagtctagaccgcaaagtgggactttcattgccaacatcggacgggttgctatgagtggaatgctggatgatattttaaggttagaagatcccgactttaagtctttggtggaaacacgaatcttattggagcttaaaactgtacgtttggcttctttgagaagaacagatgaagatttggcaaaaatgaggcaagct…	MRIEILTKNEINKVQKGIISSIKDYIEYKNLEPGDKLPSERMLSEKFGVSRSNIREAIQKLEFFGILKSRPQSGTFIANIGRVAMSGMLDDILRLEDPDFKSLVETRILLELKTVRLASLRRTDEDLAKMRQALDAYKKKVLNEQDAVEEDLLFHLAIAQASKNSTMNTFMLVITPEIITNFEKYHVCDASLSFKGIQEHEDIYEAIKEQDPIKAKEKMKAHFKVLYQYCYNI
F. nanhaiensis|peg.2622	PUL7	1146529	1147464	-	Polysaccharide Lyase family (PL7)	atgactacaaatacaacacatctaatctgtttttctctgctactcgtgatgggtttgagtgcttttagttgcgaatcatcgtctgaggagattatagaagacacacaaacagaagatagcaacatagaagatgatgttgtggatgatactgtgccagatgataatgaggggtcaacctatttacttccggaaatcgatttaagtaattggaaggtaaccttgccgattggagctccagatgaggtcaaacctccagaaattttggattacgctacaaatgaagctttacttccttacatgtataacgattctacagatgggtctttggtattttacacctttccgggctcatccactccaaattccacctattcaagaacagaattgagggaacaaatg…	MTTNTTHLICFSLLLVMGLSAFSCESSSEEIIEDTQTEDSNIEDDVVDDTVPDDNEGSTYLLPEIDLSNWKVTLPIGAPDEVKPPEILDYATNEALLPYMYNDSTDGSLVFYTFPGSSTPNSTYSRTELREQMEPGSNNINWTFAQGGRMTGTLSVPFISEDENGKKYRTIIMQIHGRLTNEQRDLIGEDDNNAPPVLKIYWNDGKVRVHTKKLKNLDVSNEELLHTSAWEDDVPYSFPEPVGTEKFSLEVIASEGRIEVILNNNESFVKEDIHMEKWGVFENYFKAGNYLISKDEGTSAVVKYYALQVEH
F. nanhaiensis|peg.2623	PUL7	1147476	1148387	-	Polysaccharide Lyase family (PL7)	atgaagattttcctaaagacatatctggcaacttttatgatagcattcatgatagttaacgtttctgctcaggaaaagaaaagtggcgttgctatatccgatgcaaaagttgaaaggaagaagaggaaaaagaaaaagtacaagcttccaaatattgatttaagccactggaaagttactatccctgaaggtgaaggcaaaggtggtgccgtaagtgtaaaacctccagagattttggagtatgccaacaatgaaactttaaagccatatatgtacaatgattctacctcgggagccctggtgttttatgcttacccttctaatgcaaccacggcaaataccaaatactcaaggtcagaattaagggagcaaatgcaaccgggaaacgataatgcaaac…	MKIFLKTYLATFMIAFMIVNVSAQEKKSGVAISDAKVERKKRKKKKYKLPNIDLSHWKVTIPEGEGKGGAVSVKPPEILEYANNETLKPYMYNDSTSGALVFYAYPSNATTANTKYSRSELREQMQPGNDNANWTFKDGGYLKAKMAMGEVTRDKKGKHHRVIVAQIHGRLTNEQRDLIGQKDNNAPPILKIYWDKGKIRVKTKVLKFAGVGPKGILYKEAWTDDKGRNFEEEVGFRKFTIEVKVTEGKMVVSLNKNEFFVYDSPSIKRWGIFENYFKVGNYLQTRDEGAFAKVKLYELSVTH
F. nanhaiensis|peg.2624	PUL7	1148501	1150486	-	Others	atgaaacatattataaataaatttagtagaacaaaactggtgctggtgttgctggcagtgactggtgttgctgtgagctgtgtaggtgacgaaatttttagagacgaattgccaggggcaaactctaaggtagatgagatatttccagaagctaacttttcatatgcttcctctgcagatgattttaggatcatcaattttaccaacctatcatcggaggcatccacttattcttgggatttcgatggaaatggcacctctagtgaagaagatcctacatttacatttgaagatggtgaaggcacctatgctgtaacattgaccgctactgatggaaatggtgtaacaggtaccactacaatagatgttattgtggctgaaggtccatttcaacctatt…	MKHIINKFSRTKLVLVLLAVTGVAVSCVGDEIFRDELPGANSKVDEIFPEANFSYASSADDFRIINFTNLSSEASTYSWDFDGNGTSSEEDPTFTFEDGEGTYAVTLTATDGNGVTGTTTIDVIVAEGPFQPIILEAGFEDDTLPEGGGDGRDSWRNSDLGGVIQITGSPVTFGDQGGKLPTPAGDRAGYQEITVEPDTNYDLSFWYTMLSGSSDPRLIVSVLGVTENGGTFTTLEDVANGTIASVTVTDDSEPDVYLQQKLSFNSGTNNTVAIFFTNGEVEGRLDDFTIEVGAEGAVPPSVGFASAQSEVNYLEYTFTNSSTGATSYEWDFGDGNVSTEESPTHVYAVADTYTVTLVATNDSGLSNSLEQTITILAPVSADFTSQVDPGDYRTFSFMD…
F. nanhaiensis|peg.2625	PUL7	1150504	1151952	-	SusD-like Protein	atgaaatatataaagtatatagtactcacattgacaatggtcttcatgtcgtgtgatacagacgagtttttgaatccgttaccggactcggtggtagtcgaagagtcattttttcagactgatgctgatgttgaagcaggtatcattggaatttacgatgcccttcaaggggtcaatgaaaatacagagacaaacataggtgatgctaatagaggtgtgcaatttgaacatctattaacagaacatagaacagataataccagaaatgcaaccttggaaggttccaaatctgattttcatagatatgtggttgatgcaaataatgtcgaatcagaggattattacgcatcaatgtatgaagtaatatttagagccaataacatgttcaggtttgtagag…	MKYIKYIVLTLTMVFMSCDTDEFLNPLPDSVVVEESFFQTDADVEAGIIGIYDALQGVNENTETNIGDANRGVQFEHLLTEHRTDNTRNATLEGSKSDFHRYVVDANNVESEDYYASMYEVIFRANNMFRFVELADANNQARYTAEIKFLRAYAYFKLVRLFGDVPLVTEVLLPDDKEALFTRVSTALIYDQIIQDLQEAVNVLDNTYKARASRAAAQGILAKVYMSLPTPDYAAAKSLCEDIISSGQFSLQDNFTDVFYNELNDEIIFAIQYAFGNQLESQSFSSEFTSFVRQGREDGQNIVNDNLVADFAAFGGNRGEQSFINYGSSIEVIKYLPEGSDITVSPPTYGDNARDAGNDYIALRYADVLLMHVEATIGTGTSTTDAGALQSFQMIRDRA…
F. nanhaiensis|peg.2626	PUL7	1151971	1155075	-	TBDR/SusC-like Protein	atgaattttagatcaaaactaatattgattgggatattgctcgtcagtctccaatcaatagcccaggaatcttatacagtatccggggtcgtaaaaggagcagataccttcccgatcccgggggtaaatgttatcgtgctcaacacaacaagaggtacccagaccgattttgacggcaactactctttaacggtttccaccgatgaggtattgcagttttcgtatctcggttacgctacccagactgtcattattaatggacaatcaacaatagatattacacttctggaagataccagccaattggatgaggttgtggttatcggatatggcacacaaagaaaatcaacagtaacggggtctatatccaaagtggttaatgaaactttggaccaaata…	MNFRSKLILIGILLVSLQSIAQESYTVSGVVKGADTFPIPGVNVIVLNTTRGTQTDFDGNYSLTVSTDEVLQFSYLGYATQTVIINGQSTIDITLLEDTSQLDEVVVIGYGTQRKSTVTGSISKVVNETLDQIAVSRVDDALIGQVSGVNIQATNAEAGGAPTITIRGVGSINADSGPALVVDGIVVSSEFLANIDMNDVESFEILKDAASASIYGSEGANGVILITTKSGREGKTQFSYQTYTGYKQAHGSDDYKKDLKEWAAIEQAATGTLSGETLYALDIVETTGINRDWQDVFFDGGIVTSHSLSARGGNENSTFSASLRALSDEGVVITDDYQLYTANLKFDTKIGKRLKFGLRASPSYTEQRRLPTSIHNPTRQSPWLPIYHTEETLQYINRD…
F. nanhaiensis|peg.2627	PUL7	1155497	1155847	-	Others	atggaaacatttggagcaagcaaagaatttttaatggatgaccacattgaatgggaggtggttggagaaggcgtgaagcggaaaattatgggatacgacgataagatcatgttggtaaaggtccattttgatgttgggggaattggtcccatgcacgagcattatcattcacaagtaacctatgttgaaagcggtgaatttgaacttactattggtgaggaaaccaaaattatgaaaggcggagatgcattttatatccctccgcatgtaatgcatggtgcaatctgcaaaaaatcagggattttaatcgatgttttcagcccgattcgtgaggatttcatgcagtcctag	METFGASKEFLMDDHIEWEVVGEGVKRKIMGYDDKIMLVKVHFDVGGIGPMHEHYHSQVTYVESGEFELTIGEETKIMKGGDAFYIPPHVMHGAICKKSGILIDVFSPIREDFMQS
F. nanhaiensis|peg.2628	PUL7	1155855	1158104	-	Polysaccharide Lyase family (PL17)	atgggaaacacaatacttcgagctacaaaaaccctaggctgcatactaatggtgttcagttcatatatggtattggctcaggagcatccaaatcttattctgaccaaaagaggggtagaaaagatcagggcagagctaggtaaggttccactgtttgatgcatccttaaaaataatacaagaagaagttgatgcagaaatcgctttgggtatagatacacccgtcccaaaggattattctggtggttatacccacgaacggcacaagcgtaattttttaattcttcaaaaagctggggttctttttcagattttacaagatgaaaaatatgcagtttatgttagggatatgctttttcagtacgaagcattatataaagacttgccagtgcacccaaag…	MGNTILRATKTLGCILMVFSSYMVLAQEHPNLILTKRGVEKIRAELGKVPLFDASLKIIQEEVDAEIALGIDTPVPKDYSGGYTHERHKRNFLILQKAGVLFQILQDEKYAVYVRDMLFQYEALYKDLPVHPKERSYARGKLFWQCLNDSNWLVYVSQAYDCIYDWLSKKERQQLEKNLFRPFADFISTENPQFFNRVHNHSTWGNAAVGMIGLVMGDEELIQRALYGIEDDGLDADAKDNDGGFIKTQGKAGFLANLEEPFSPDGYYTEGPYYQRYAMYPFLIFAVGLHNVKPELKIFQHKDSVLLKSVNALINLSNEDGDFFPLNDAQKGMSYYSRELVTAVNIAYHYGGSDPRLLSISEKQDRVILDDSGLSVALGIREDKTESFKKQSIHLSDGP…
F. nanhaiensis|peg.2629	PUL7	1158112	1160460	-	Polysaccharide Lyase family (PL6)	atgaaacaacttagaatatttttatccttagctatagtgaccactttttttacgggtcttcaatcctgcaaagaacaaagggttgatggtactttggtgaacaccatggaagattttgacaatgctgtagccaatgcccaacctggggatgtaattgttctggcaaatggggtatgggaagatgctgaattattgttcgaggggaatggaaccaaagagaaaccgattaccttgacagttgaagaaaaagggaaagtaagcttagaaggagcttcaaatctccgaatggccggccaatatctccatgtggaaggcttggttttcaaaaatggttttactccgactacagaggtgatctctttcaaaaaagaccggaactctttcgctataaatagtagg…	MKQLRIFLSLAIVTTFFTGLQSCKEQRVDGTLVNTMEDFDNAVANAQPGDVIVLANGVWEDAELLFEGNGTKEKPITLTVEEKGKVSLEGASNLRMAGQYLHVEGLVFKNGFTPTTEVISFKKDRNSFAINSRVTECVIDDYNNPERHEPDTWVAIYGKNNRVDHNHLVGKRNRGVTMIVRLNGKEHQENHHKIDHNYFGPRPNLGSNGGETLRIGTSHFSRTNSNTLVEANYFDQCDGEHEIISNKSGQNTYKNNVFYECIGTLTMRHGEGTLVDGNVFIGNGKPSTGGIRVINGKQTVTNNYGIGLTGYRFRGAFVIMNGIYNSPINRYDQAKDAVVKNNTFINCDHVQLCAGADAERNAPPENCVVADNIFYNEKRDNLFTVYDDISGINFQNNII…
F. nanhaiensis|peg.2630	PUL7	1160532	1162778	-	Polysaccharide Lyase family (PL12)	atgaaagctaaaagaattttaacgattctgtttcttttaaccacaatgggccttatgggccaagagatttcttcgactgagattatttcgaattcagatttacacaaatacctaaaaaaagaacagagaatagatttactaggctctgagacacctaccgcatcccatttggcaaaatattttagacaagttttttccgaaagatatttttatgattggaaaaattttgaggtacgctttaaactttataaagatttgtataaagatagaaaggcaagtcatctaaggagggcttcggagcatatggaacgatttgaggcccaaaccaaatggcagcttccatttaatgacaaaactggtaagcctttggatacctactcctttaggcatttggctagg…	MKAKRILTILFLLTTMGLMGQEISSTEIISNSDLHKYLKKEQRIDLLGSETPTASHLAKYFRQVFSERYFYDWKNFEVRFKLYKDLYKDRKASHLRRASEHMERFEAQTKWQLPFNDKTGKPLDTYSFRHLARQHKMLDIAFSYFYQEKDPKFIEYFLKQKSSLNAALTANEFETSSTGNGVYEGLRSGYRILNWLQIHNMFLGETAYSDEEQLNTIATLLQTAAELYESNPEFVPGNHQTRGMSALAMVSILFRDFEDTEKWYHHSMKILEEHLKAEINDDGFQFERSLHYHLSDIENYFYVYQLAMLNKQEVSEIWTNKMNALFTTLTKVAYPDGTAPALQDDTDRPWAERNIISDFMALGYLLFKDPVMGYFADDRLNHELYWFVNKEKLEELKEI…
F. nanhaiensis|peg.2631	PUL7	1162775	1162891	-	Others	ttggttgaccaattgaagggcttttttgaacaatcattcaaaaccgaaatagctattaataatgaccatcgccagcccacaacaatttggtcgcagaaaacctaccggatgctatga	MVDQLKGFFEQSFKTEIAINNDHRQPTTIWSQKTYRML
F. nanhaiensis|peg.2632	PUL7	1162917	1163855	+	Others	ttgttacactatcaaatttttaacataaaacaattgaaactgctaaaaaatacagcacttaggtcctttatacatttccaatgtgtaaaatggggggtattttattgtttcgctttttcaatttcaagtatttcagggcaaaccctgaacaaaataggcatcgataatacctatccgtggtgtattgtagcttacgattctctaaagcgctcaccggaagagcgcattgacatgataaagaatctagggtttgaaaagtatgcctacgattggcgcaatgaacatttagatgacacttttactgaactggagctagcagctaggaacaatattgagattattggggtctggctttggctcaacgcaaaaagagatagtcttcaacatttaagcgctgat…	MLHYQIFNIKQLKLLKNTALRSFIHFQCVKWGVFYCFAFSISSISGQTLNKIGIDNTYPWCIVAYDSLKRSPEERIDMIKNLGFEKYAYDWRNEHLDDTFTELELAARNNIEIIGVWLWLNAKRDSLQHLSADNEHLLQIIKQLDLKTTFWVGFNGNFFEGLDQEQSVKKATDLVGFIAEKVTAMDCKIALYNHSGWFGNPLNQLEVIQKLPEFNIGIIYNFHHAHGAINDFNNVANSIVPYLKAVNLNGMEVDGKKILPIGHGKHEKEMIRTLQKSGFKGPWGILGHVASRDAKEVLEENLNGLKVLLAPE
F. aurea|peg.4153	PUL8	6104	6811	-	Transcriptional regulator	atgaaattagatgttatagcaaagaacgagaatcaaaaaattcaaaatgagatcatatcaaagattcgggatttgattaattacaaaaatttggaaccaggtgataagttgccttccgaacgtatgttgtctgataagttcggtgtgagtagaagcaatgttcgggaagcgatccaaacactggagttttatggtttgttaaagtcaaagccacaaagcggcacttttgtcgcagatattggccaagtggccatgaacgggatgatggaggatatattgagacttcaggagcccgatttcaaatcattggtggaaactcggattttactggagttaaaaacctgtaggcttgctgctcttaggcgaacagatgaaaatttggaggaaataaaagaagcc…	MKLDVIAKNENQKIQNEIISKIRDLINYKNLEPGDKLPSERMLSDKFGVSRSNVREAIQTLEFYGLLKSKPQSGTFVADIGQVAMNGMMEDILRLQEPDFKSLVETRILLELKTCRLAALRRTDENLEEIKEALNAYESKVVDGKSAVEEDLLFHLAIARASGNSTINTLMLVITPGIINNFEKYHVCDKNRAFLGIQEHRAIYEAIKEQNPQLAKEKMKEHFKDLYQFCYNKSI
F. aurea|peg.4154	PUL8	7063	7920	-	Others	atgttatataaaaaaatattcgtgaaccattgggcaaatctaatgccattgtttttggtggccatggtctactcttgtgaggaaaacatattgcccgaggaaggttctatagaagaccttacacttcccgaggctaattttgattttagtgagagcaacaatgattacttaacgtattccttttcgaatctatcatccagtgccacagattttatctgggattttggagatgggaacacttccactgaaaacgaaccggaacatacattctcgcaagaaggggattttgaggtaagccttaccgcttctgacaaattgggcgtggaaagtgtacaaaccaagaacataagcgtaaaggaaccggaaggacctgttattttcattcctgagattctggaa…	MLYKKIFVNHWANLMPLFLVAMVYSCEENILPEEGSIEDLTLPEANFDFSESNNDYLTYSFSNLSSSATDFIWDFGDGNTSTENEPEHTFSQEGDFEVSLTASDKLGVESVQTKNISVKEPEGPVIFIPEILEAGFEAGTLEGGAGDGNDAWAIAGANNIGLSTSVVRTGDQAARIYMGAESVAYQELTVTPNADYRITLYYTLASAPAGGHIRLAVLGNTIEDASEAEDAIIASVLGDDQTSTFDYTKLTLLFNPGASDTVALWLDSNNIAEGRVDDIMIEHVE
F. aurea|peg.4155	PUL8	7944	9350	-	SusD-like Protein	atggttttcatttttactgcaatttcttgtagtaaggattttttggagccgcaacccacttctgcggtcagtgaggaaggatattttaagacagatgaagaattggagtcgggaattttgaacatgtacgatggaattcagggaacgaacgataggagcacttcttctaaccattccattcaatatgagttctatgtaacggaaatgcgcaccgataataccaggggcaaaggagctgtcgattccgacgccgatcaagcacagttcgttaactataacattagggcaaccaatggtatagtagcggattattacaggagcatgtacaatataatctacagggccaatgttgttctcgacaatttaggggtggcatcggatgccaacagggcaaggttc…	MVFIFTAISCSKDFLEPQPTSAVSEEGYFKTDEELESGILNMYDGIQGTNDRSTSSNHSIQYEFYVTEMRTDNTRGKGAVDSDADQAQFVNYNIRATNGIVADYYRSMYNIIYRANVVLDNLGVASDANRARFEGEAKFVRAYAYFNLVRLYGDVPLVDKVIAPLDTEISYTRIESSIIYDFIEEDLLSAVANLGDGYKNRASKAAAEALLAKVYLTIGEYSQAQTLCESIMKPARGFSLESNFKDVFYNEGNDEVIFAVGYEPDLIKDSQGFSSEWLNAVGYTAGVNYVTKEMRDAFDQYGGDRTLYSIRQDVIQPSEYQVAKYIPNGDENLGIAPIASDPRLAGNDWVVLRYADVLLMHVEAILAGAEATTSSNAIASFQEVRNRAGITTTVATITK…
F. aurea|peg.4156	PUL8	9393	12446	-	TBDR/SusC-like Protein	atgaaattacgaattaaattgacattgttcgctctattttctttgcaactgttttcctatgcacaggaacagcctgtagtatcaggtacggtgtctgatggttccaatgttcccattccaggggccaacgtcatcgttgtggggaccaacagaggtgtatataccaattttgatggaaagttcaccataaatgccgttaagggcgaggtactacaattttcctatgtgggataccagacgaagaacattaccatctccgataacacaacttactccattgttcttgaagaaagcgcaagtgaattggatgaagtggttatcatagggtatggaacccaaaagaaaagccaccttacaggagccatttcaaaagtggtcaacgaagatcttgatcaaatc…	MKLRIKLTLFALFSLQLFSYAQEQPVVSGTVSDGSNVPIPGANVIVVGTNRGVYTNFDGKFTINAVKGEVLQFSYVGYQTKNITISDNTTYSIVLEESASELDEVVIIGYGTQKKSHLTGAISKVVNEDLDQIAVSRVDDALVGQVSGVNIQATEGEAGSAPTIRVRGTASISGALSPLIVVDGQVVGNDYLGALDMNSIESFEVLKDAASTAIYGSRGSRGVIMITTKMGKEGKTRFTYNTYTGYKRARQSDAYYFSVNESAQAELVATGSLSDRTKYKQQIGIDEDWQDIIFTGGIITSHSIGARGGSKNTKFSISGNYTHDEGVLLKDDFKKYNLTLKIDTKVSDLFSFGANITPTFTYKDRFDGSTHDILRQAPWLPIYHDANTIQYVNRDVYPD…
F. aurea|peg.4157	PUL8	12919	13266	-	Others	atgaaatcattagggaaaagcaaagaatttttatttggggataagatcaattgggaaaaagccggagtgggggtctatagaaaaataatgggctatgatgataacataatgctagtacatgttgcttttgataaaggaggtgtaggacctatgcataagcacgttcactcccaggtcacatatgtacagaagggcaagtttgaggtaacgataggagacaaaacaactattttaaaaaaaggagatggattttatattcctcccaatgtattacacggagccatttgtctcgaagatggtgagttgttggatgtgtttagccccataagggaagatttcatagaataa	MKSLGKSKEFLFGDKINWEKAGVGVYRKIMGYDDNIMLVHVAFDKGGVGPMHKHVHSQVTYVQKGKFEVTIGDKTTILKKGDGFYIPPNVLHGAICLEDGELLDVFSPIREDFIE
F. aurea|peg.4158	PUL8	13271	15520	-	Polysaccharide Lyase family (PL17)	atgaaccgtatagttcaagctttacatgttctttacttattggttcttatcccaggccatgccagttcacaagagcatccatccttgaccataaccaaagaaggtgtagtgaatatacagagggagctaggagaacttccactttttgatgtttccttagaacaagtaaaggtccaggtagacgcggaaatctcatctggaatcgatgtgcccatcccaaaggattattccgggggatatacccacgaaaggcataaactcaactacctgaccatgcaaaaggccggactattatatcaggttttggatgatgaaaagtatgctatttatgttagggacatgctcatgcaatatgctgatatgtaccctacgttatccttgcaccccaaagaaaggtcc…	MNRIVQALHVLYLLVLIPGHASSQEHPSLTITKEGVVNIQRELGELPLFDVSLEQVKVQVDAEISSGIDVPIPKDYSGGYTHERHKLNYLTMQKAGLLYQVLDDEKYAIYVRDMLMQYADMYPTLSLHPKERSYARGKLFWQCLNDANWLVYTSQAYDCIYEWLSKKQRQDLEINLFRPFADFLSTGNPKFFNRIHNHSTWGNAAVGMIGLVMDDDELVQKALYGLPDDNIEPNAKDNDGGFIKTENGKSGFLANLDEPFSPDGYYTEGPYYQRYAMYPFLIFAQSLHNARPELGIFEFKDSVLLKSVNTLLQLTDKNGDFFALNDAQKGMSYQTSSLVTAVDLSYYYGGKDTSLLHIAEQQGKVILSDAGMEVAKGVNQNTSRPFKRKSMQFSDGANG…
F. aurea|peg.4159	PUL8	15673	15822	-	Others	ttgccttttttggttttaacacgaaatattacagctattaaatacgatgaatttattttttcactttacatttttagatattataattttttgagcgtaaaatttgccagtgtgataaatatgtatatttttggtaaaccaaattggtaa	MPFLVLTRNITAIKYDEFIFSLYIFRYYNFLSVKFASVINMYIFGKPNW
F. aurea|peg.4160	PUL8	15876	17621	-	Polysaccharide Lyase family (PL7)	atgataaacacaatattttcattgaacattgataaagtcattaggcttaataagaaattgattttgatagtaggaatgattgcgggggttgttctgataaatggatgcgaaaaggaatcaatcgaggataggacaaaattggagtttaactcgctattgttgagttcaactttagtggagctagagattcaagcagctgccgcaacaggggagcagagcccaaatgtagcagataatatatatgacgatgatttaaataccagatggtcagccgaaggttctgtacaagagataggtgtggatctcggtactgattcaactatggtagacaacataaaaatagcttggtacaaaggtgatgaaagaacacaggattttaaactttgggtaaaatcagca…	MINTIFSLNIDKVIRLNKKLILIVGMIAGVVLINGCEKESIEDRTKLEFNSLLLSSTLVELEIQAAAATGEQSPNVADNIYDDDLNTRWSAEGSVQEIGVDLGTDSTMVDNIKIAWYKGDERTQDFKLWVKSAPSENWQLINTLTSSGSTDQFQEYAINAPARYVKIECNGNSENLWNSISEVEVWGTSEQQASSNKLCFSNMYATDEDGGHIAINIADGDLTSRWSGEGLGTELILNFGHDSPVVDSLKIAWHMGDERIADFKVYGRSSDNSPWYQMLDHSSSGLTNQFESYDLPNDEVSSLKFEGNGNSLNQWNSILELQVVGDSDNPVLGQNINWSHWYLSVPIDGGNNKATSIEWDDLENYNLSSQEKDYFSWNCDGSYRMYTKYTGYTTSGYEE…
F. okinawensis|peg.3200	PUL9	86496	87203	-	Transcriptional regulator	atgaaattagatgttatagcaaagaacgagaatcaaaaaattcaaaatgagatcatatcaaagattcgggatttgattaattacaaaaatttggaaccaggtgataagttgccttccgaacgtatgttgtctgataagttcggtgtgagtagaagcaatgttcgggaagcgatccaaacactggagttttatggtttgttaaagtcaaagccacaaagcggcacttttgtcgcagatattggccaagtggccatgaacgggatgatggaggatatattgagacttcaggagcccgatttcaaatcattggtggaaactcggattttactggagttaaaaacctgtaggcttgctgctcttaggcgaacagatgaaaatttggaggaaataaaagaagcc…	MKLDVIAKNENQKIQNEIISKIRDLINYKNLEPGDKLPSERMLSDKFGVSRSNVREAIQTLEFYGLLKSKPQSGTFVADIGQVAMNGMMEDILRLQEPDFKSLVETRILLELKTCRLAALRRTDENLEEIKEALNAYESKVVDGKSAVEEDLLFHLAIARASGNSTINTLMLVITPGIINNFEKYHVCDKNRAFLGIQEHRAIYEAIKEQNPQLAKEKMKEHFKDLYQFCYNKSI
F. okinawensis|peg.3201	PUL9	87455	88312	-	Others	atgttatataaaaaaatattcgtgaaccattgggcaaatctaatgccattgtttttggtggccatggtctactcttgtgaggaaaacatattgcccttggaaggttctatagaagaccttacacttcccgaggctaattttgattttagtgagagcaacaatgattacttaacgtattccttttcgaatctatcatccagtgccacagattttatctgggattttggagatgggaacacttccactgaaaacgaaccggaacatacattctcgcaagaaggggattttgaggtaagccttaccgcttctgacaaattgggcgtggaaagtgtacaaaccaagagcataagcgtaaaggaaccggaaggacctgttattttcattcctgagattctggaa…	MLYKKIFVNHWANLMPLFLVAMVYSCEENILPLEGSIEDLTLPEANFDFSESNNDYLTYSFSNLSSSATDFIWDFGDGNTSTENEPEHTFSQEGDFEVSLTASDKLGVESVQTKSISVKEPEGPVIFIPEILEAGFEAGTLEGGAGDGNDAWAIAGANNIGLSTSVVRTGDQAARIYMGAESVAYQELTVTPNADYRITLYYTLASAPAGGHIRLAVLGNTIEDASEAEDAIIASVLGDDQTSTFDYTKLTLLFNPGASDTVAIWLDSNNIAEGRVDDIMIEHVE
F. okinawensis|peg.3202	PUL9	88336	89742	-	SusD-like Protein	atggttttcatttttactgcaatttcttgtagtaaggattttttggagccgcaacccacttctgcggtcagtgaggaaggatattttaagacagatgaagaattggagtcgggaattttgaacatgtacgatggaattcagggaacgaacgataggagcacttcttctaaccattccattcaatatgagttctatgtaacggaaatgcgcaccgataataccaggggcaaaggagctgtcgattccgacgccgatcaagcacagttcgttaactataacattagggcaaccaatggtatagtagcagattattacaggagcatgtacaatataatctacagggccaatgttcttctcgacaatttaggggtggcatcggatgccaacagggcaaggttc…	MVFIFTAISCSKDFLEPQPTSAVSEEGYFKTDEELESGILNMYDGIQGTNDRSTSSNHSIQYEFYVTEMRTDNTRGKGAVDSDADQAQFVNYNIRATNGIVADYYRSMYNIIYRANVLLDNLGVASDANRARFEGEAKFVRAYAYFNLVRLYGDVPLVDKVIAPLDTEISYTRIESSIIYDFIEEDLLSAVANLGDGYKNRASKAAAEALLAKVYLTIGEYSQAQTLCESIMKPARGFSLESNFKDVFYNEGNDEVIFAVGYEPDLIKDSQGFSSEWLNAVGYTAGVNYVTKEMRDAFDQYGGDRTLYSIRQDVIQPSEYQVAKYIPNGDENLGIAPIASDPRLAGNDWIVLRYADVLLMHVEAILAGAEATTSSNAIASFQEVRNRAGITTTVATITK…
F. okinawensis|peg.3203	PUL9	89785	92838	-	TBDR/SusC-like Protein	atgaaattacgaattaaattgacattgttcgctctattttctttgcaactgttttcctatgcacaggaacagcctgtagtatcaggtacggtgtctgatggttccaatgttcccattccaggggccaacgtcatcgttgtggggaccaacagaggtgtatataccaattttgatggaaagttcaccataaatgccgttaagggcgaggtactacaattttcctatgtgggataccagacgaagaacattaccatctccgataacacaacttactccattgttcttgaagaaagcgcaagtgaattggatgaagtggttatcatagggtatggaacccaaaagaaaagccaccttacaggagccatttcaaaagtggtcaacgaagatcttgatcaaatc…	MKLRIKLTLFALFSLQLFSYAQEQPVVSGTVSDGSNVPIPGANVIVVGTNRGVYTNFDGKFTINAVKGEVLQFSYVGYQTKNITISDNTTYSIVLEESASELDEVVIIGYGTQKKSHLTGAISKVVNEDLDQIAVSRVDDALVGQVSGVNIQATEGEAGSAPTIRVRGTASISGALSPLIVVDGQVVGNDYLGALDMNSIESFEVLKDAASTAIYGSRGSRGVIMITTKMGKEGKTRFTYNTYTGYKRARQSDAYYFSVNESAQAELVATGSLSDRTKYKQQIGIDEDWQDIIFTGGIITSHSIGARGGSKNTKFSISGNYTHDEGVLLKDDFKKYNLTLKIDTKVSDLFSFGANITPTFTYKDRFDGSTHDILRQAPWLPIYHDANTIQYVNRDVYPD…
F. okinawensis|peg.3204	PUL9	93311	93658	-	Others	atgaaatcattagggaaaagcaaagaatttttatttggggataagatcaattgggaaaaagccggagtgggggtctatagaaaaataatgggctatgatgataacataatgctagtacatgttgcttttgataaaggaggtgtaggacctatgcataagcacgttcactcccaggtcacgtatgtacagaagggcaagtttgaggtaacgataggagacaaaacaactattttaaaaaaaggagatggattttatattcctcccaatgtattacacggagccatttgtctcgaagatggtgagttgttggatgtgtttagccccataagggaagatttcatagaataa	MKSLGKSKEFLFGDKINWEKAGVGVYRKIMGYDDNIMLVHVAFDKGGVGPMHKHVHSQVTYVQKGKFEVTIGDKTTILKKGDGFYIPPNVLHGAICLEDGELLDVFSPIREDFIE
F. okinawensis|peg.3205	PUL9	93663	95912	-	Polysaccharide Lyase family (PL17)	atgaaccgtatagttcaagctttacatgttctttacttattggttcttatcccaggccatgccagttcacaagagcatccatccttgaccataaccaaagaaggtgtagtgaatatacagagggagctaggagaacttccactttttgatgtttccttagaacaagtaaaggtccaggtagacgcggaaatctcatctggaatcgatgtgcccatcccaaaggattattccgggggatatacccacgaaaggcataaactcaactacctgaccatgcaaaaggccggactattatatcaggttttggatgatgaaaagtatgctatttatgttagggacatgctcatgcaatatgctgatatgtaccctacgttacccttgcaccccaaagaaaggtcc…	MNRIVQALHVLYLLVLIPGHASSQEHPSLTITKEGVVNIQRELGELPLFDVSLEQVKVQVDAEISSGIDVPIPKDYSGGYTHERHKLNYLTMQKAGLLYQVLDDEKYAIYVRDMLMQYADMYPTLPLHPKERSYARGKLFWQCLNDANWLVYTSQAYDCIYEWLSKKQRQDLEINLFRPFADFLSTGNPKFFNRIHNHSTWGNAAVGMIGLVMDDDELVQKALYGLPDDNIEPNAKDNDGGFIKTENGKSGFLANLDEPFSPDGYYTEGPYYQRYAMYPFLIFAQSLHNARPELGIFEFKDSVLLKSVNTLLQLTDKNGDFFALNDAQKGMSYQTSSLVTAVDLSYYYGGKDTSLLHIAEQQGKVILSDAGMEVAKGVNQNTSRPFKRKSMQFSDGANG…
C4|peg.245	PUL10	288686	289393	-	Transcriptional regulator	atgaaattagatgttatagcaaagaacgagaatcaaaaaattcaaaatgagatcatatcaaagattcgggatttgattaattacaaaaatttggaaccaggtgataagttgccttccgaacgtatgttgtctgataagttcggtgtgagtagaagcaatgttcgggaagcgatccaaacactggagttttatggtttgttaaagtcaaagccacaaagcggcacttttgtcgcagatattggccaagtggccatgaacgggatgatggaggatatattgagacttcaggagcccgatttcaaatcattggtggaaactcggattttactggagttaaaaacctgtaggcttgctgctcttaggcgaacagatgaaaatttggaggaaataaaagaagcc…	MKLDVIAKNENQKIQNEIISKIRDLINYKNLEPGDKLPSERMLSDKFGVSRSNVREAIQTLEFYGLLKSKPQSGTFVADIGQVAMNGMMEDILRLQEPDFKSLVETRILLELKTCRLAALRRTDENLEEIKEALNAYESKVVDGKSAVEEDLLFHLAIARASGNSTINTLMLVITPGIINNFEKYHVCDKNRAFLGIQEHRAIYEAIKEQNPQLAKEKMKEHFKDLYQFCYNKSI
C4|peg.246	PUL10	289645	290502	-	Others	atgttatataaaaaaatattcgtgaaccattgggcaaatctaatgccattgtttttggtggccatggtctactcttgtgaggaaaacatattgcccgaggaaggttctatagaagaccttacacttcccgaggctaattttgattttagtgagagcaacaatgattacttaacgtattccttttcgaatctatcatccagtgccacagattttatctgggattttggagatgggaacacttccactgaaaacgaaccggaacatacattctcgcaagaaggggattttgaggtaagccttaccgcttctgacaaattgggcgtggaaagtgtacaaaccaagaacataagcgtaagggaacccgaaggacctgttattttcattcctgagattctggaa…	MLYKKIFVNHWANLMPLFLVAMVYSCEENILPEEGSIEDLTLPEANFDFSESNNDYLTYSFSNLSSSATDFIWDFGDGNTSTENEPEHTFSQEGDFEVSLTASDKLGVESVQTKNISVREPEGPVIFIPEILEAGFEAGTLEGGAGDGNDAWAIAGANNIGLSTSVVRTGDQAARIYMGAESVAYQELTVTPNADYRITLYYTLASAPAGGHIRLAVLGNTIEDASEAEDAIIASVLGDDQTSTFDYTKLTLLFNPGASDTVAIWLDSNNIAEGRVDDIMIEHVE
C4|peg.247	PUL10	290526	291932	-	SusD-like Protein	atggttttcatttttactgcaatttcttgtagtaaggattttttggagccgcaacccacttctgcggtcagtgaggaaggatattttaagacagatgaagaattggagtcgggaattttgaacatgtacgatggaattcagggaacgaacgataggagcacttcttctaaccattccattcaatatgagttctatgtaacggaaatgcgtaccgataataccaggggcaaaggagctgtcgattccgacgccgatcaagcacagttcgttaactataacattagggcaaccaatggtatagtagcggattattacaggagcatgtacaatataatctacagggccaatgttgttctcgacaatttaggggtggcatcggatgccaacagggcaaggttc…	MVFIFTAISCSKDFLEPQPTSAVSEEGYFKTDEELESGILNMYDGIQGTNDRSTSSNHSIQYEFYVTEMRTDNTRGKGAVDSDADQAQFVNYNIRATNGIVADYYRSMYNIIYRANVVLDNLGVASDANRARFEGEAKFVRAYAYFNLVRLYGDVPLVDKVIAPLDTEISYTRIESSIIYDFIEEDLLSAVANLGDGYKNRASKAAAEALLAKVYLTIGEYSQAQTLCESIMKPARGFSLESNFKDVFYNEGNDEVIFAVGYEPDLIKDSQGFSSEWLNAVGYTAGVNYVTKEMRDAFDQYGGDRTLYSIRQDVIQPSEYQVAKYIPNGDENLGIAPIASDPRLAGNDWIVLRYADVLLMHVEAILAGAEATTSSNAIASFQEVRNRAGITTTVATITK…
C4|peg.248	PUL10	291975	295028	-	TBDR/SusC-like Protein	atgaaattacgaattaaattgacattgttcgctctattttctttgcaactgttttcctacgcacaggaacagcctgtagtatcaggtacggtgtctgatggttccaatgttcccattccaggggccaacgtcatcgttgtggggaccaacagaggtgtatataccaattttgatggaaagttcaccataaatgccgttaagggcgaggtactacaattttcctatgtgggataccagacgaagaacattaccatctccgataacacaacttactccattgttcttgaagaaagcgcaagtgaattggatgaagtggttatcatagggtatggaacccaaaagaaaagccaccttacaggagccatttcaaaagtggtcaacgaagatcttgatcaaatc…	MKLRIKLTLFALFSLQLFSYAQEQPVVSGTVSDGSNVPIPGANVIVVGTNRGVYTNFDGKFTINAVKGEVLQFSYVGYQTKNITISDNTTYSIVLEESASELDEVVIIGYGTQKKSHLTGAISKVVNEDLDQIAVSRVDDALVGQVSGVNIQATEGEAGSAPTIRVRGTASISGALSPLIVVDGQVVGNDYLGALDMNSIESFEVLKDAASTAIYGSRGSRGVIMITTKMGKEGKTRFTYNTYTGYKRARQSDAYYFSVNESAQAELVATGSLSDRTKYKQQIGIDEDWQDIIFTGGIITSHSIGARGGSKNTKFSISGNYTHDEGVLLKDDFKKYNLTLKIDTKVSDLFSFGANITPTFTYKDRFDGSTHDILRQAPWLPIYHDANTIQYVNRDVYPD…
C4|peg.249	PUL10	295501	295848	-	Others	atgaaatcattagggaaaagcaaagaatttttatttggggataagatcaattgggaaaaagccggagtgggggtctatagaaaaataatgggctatgatgataacataatgctagtacatgttgcttttgataaaggaggtgtaggacctatgcataagcacgttcactcccaggtcacgtatgtacagaagggcaagtttgaggtaacgataggagacaaaacaactattttaaaaaaaggagatggattttatattcctcccaatgtattacacggagccatttgtctcgaagatggtgagttgttggatgtgtttagccccataagggaagatttcatagaataa	MKSLGKSKEFLFGDKINWEKAGVGVYRKIMGYDDNIMLVHVAFDKGGVGPMHKHVHSQVTYVQKGKFEVTIGDKTTILKKGDGFYIPPNVLHGAICLEDGELLDVFSPIREDFIE
C4|peg.250	PUL10	295853	298102	-	Polysaccharide Lyase family (PL17)	atgaaccgtatagttcaagctttacatgttctttacttattggttcttatcccaggccatgccagttcacaagagcatccatccttgaccataaccaaagaaggtgtagtgaatatacagagggagctaggagaacttccactttttgatgtttccttagaacaagtaaaggtccaggtagacgcggaaatctcatctggaatcgatgtgcccatcccaaaggattattccgggggatatacccacgaaaggcataaactcaactacctgaccatgcaaaaggccggactattatatcaggttttggatgatgaaaagtatgctatttatgttagggacatgctcatgcaatatgctgatatgtaccctacgttacccttgcaccccaaagaaaggtcc…	MNRIVQALHVLYLLVLIPGHASSQEHPSLTITKEGVVNIQRELGELPLFDVSLEQVKVQVDAEISSGIDVPIPKDYSGGYTHERHKLNYLTMQKAGLLYQVLDDEKYAIYVRDMLMQYADMYPTLPLHPKERSYARGKLFWQCLNDANWLVYTSQAYDCIYEWLSKKQRQDLEINLFRPFADFLSTGNPKFFNRIHNHSTWGNAAVGMIGLVMDDDELVQKALYGLPDDNIEPNAKDNDGGFIKTENGKSGFLANLDEPFSPDGYYTEGPYYQRYAMYPFLIFAQSLHNARPELGIFEFKDSVLLKSVNTLLQLTDKNGDFFALNDAQKGMSYQTSSLVTAVDLSYYYGGKDTSLLHIAEQQGKVILSDAGMEVAKGVNQNTSRPFKRKSMQFSDGANG…
C4|peg.251	PUL10	298255	298404	-	Others	ttgccttttttggttttaacacgaaatattacagctattaaatacgatgaatttattttttcactttacatttttagatattataattttttgagcgtaaaatttgccagtgtgataaatatgtatatttttggtaaaccaaattggtaa	MPFLVLTRNITAIKYDEFIFSLYIFRYYNFLSVKFASVINMYIFGKPNW
C4|peg.252	PUL10	298458	300203	-	Polysaccharide Lyase family (PL7)	atgataaacacaatattttcattgaacattgataaagtcattaggcttaataagaaattgattttgatagtaggaatgattgcgggggttgttctgataaatggatgcgaaaaggaatcaatcgaggataggacaaaattggagtttaactcgctattgttgagttcaactttagtggagctagagattcaagcagctgccgcaacaggggagcagagcccaaatgtagcagataatatatatgacgatgatttaaataccagatggtcagccgaaggttctgtacaagagataggtgtggatctaggtactgattcaactatggtagacaacataaaaatagcttggtacaaaggtgatgaaagaacacaggattttaaactttgggtaaaatcagca…	MINTIFSLNIDKVIRLNKKLILIVGMIAGVVLINGCEKESIEDRTKLEFNSLLLSSTLVELEIQAAAATGEQSPNVADNIYDDDLNTRWSAEGSVQEIGVDLGTDSTMVDNIKIAWYKGDERTQDFKLWVKSAPSENWQLINTLTSSGSTDQFQEYAINAPARYVKIECNGNSENLWNSISEVEVWGTSEQQASSNKLCFSNMYATDEDGDHIAINIADGDLTSRWSGEGLGTELILNFGHDSPVVDSLKIAWHKGDERIADFKVYGRSSDNSPWYQMLDHSSSGLTNQFESYDLPNDEVSSLKFEGNGNSLNQWNSILELQVVGDSDNPVLGQNINWSHWYLSVPIDGGNNKATSIEWDDLENYNLSSQEKDYFSWNCDGSYRMYTKYTGYTTSGYEE…
F. allohymeniacidonis|peg.191	PUL11	225089	227401	-	Polysaccharide Lyase family (PL6)	atgaaatacctagcactactagcattgttccttgtaatagtcaattgcagtccagaaaacaccgatacctcggttttggtttcaaatgcgcatgaattgagcgaagcgatttcaaatgccgaagccggaactgaaattgttatgaccaacggatcttggcgagatgtacaaatccggtttgttgcgcatggcaccaaagaccgacccgttacacttcgcgcagaaactccaggtgaagtcatcctaacgggacattcagatttgaaattagggggtgactatttggtggttaacggactttactttaaaaatggttcttccccctcccagtcggtcattcaattcttcatcaacgaagatacagtggccaaccacagcagagtgaccaattgcgtaata…	MKYLALLALFLVIVNCSPENTDTSVLVSNAHELSEAISNAEAGTEIVMTNGSWRDVQIRFVAHGTKDRPVTLRAETPGEVILTGHSDLKLGGDYLVVNGLYFKNGSSPSQSVIQFFINEDTVANHSRVTNCVIKDYNKSQKNIQDLWVLFKGRHNQFDHCYLAGKSNRGPTVRVDIEGNQNIKNYHKIINNHFGPRPPKGGPSAETIQLGNSSTSMSPSNTLVANNFFEKCNGEVEIISSKSNFNEFRNNVFYKSEGSLVTRHGNYCTIDGNYFIGAEDSPNIGGIRLIGTGHWVTNNYFYNLHGEVFRAPLALMNGIRRSAINRYIQVTDVVVAYNTWVDCKSPWQIGVGSNVDQKDVLPPSEIRSETPIRTLMANNIIFNSKGDQTPIMRYDSIDGI…
F. allohymeniacidonis|peg.192	PUL11	227412	228359	-	Others	atgattaataaaagacgcaagttcatcaagcatttaggggcagccacagcgttgaccccattggccccctttccattgtatttgtttgggcaacaaaaaatccataggccactgaatgtgcatttgttttccaagcatttgcactttttgaatgtaaaggaagcagctcaaatttcggcagaattgggcttcgatggtttagatttgaccgttcgccccaaaggtcatgtactacccgaaaatgtggaaaccgatttacccaaggccgttgaagatattaaagcggttggggcggtatgtgaacttataaccactgcgattggtgatgttgctaacgaccatgatattaaaaccataaaaatggcagccaaacttggcataaaattctatcgcagtaac…	MINKRRKFIKHLGAATALTPLAPFPLYLFGQQKIHRPLNVHLFSKHLHFLNVKEAAQISAELGFDGLDLTVRPKGHVLPENVETDLPKAVEDIKAVGAVCELITTAIGDVANDHDIKTIKMAAKLGIKFYRSNWFEYLDGKSMQKSMAFFQQRIKELGEVNKQYNIIGCYQNHAGTKIGASFWEVEQLLKAADLDYFGTQYDIRHAMVDSGLSWRNGLRLLHRSIKTIVLKDFKWGKVDGQWKVVNVPIGEGMVDFNGYFKLLKGYGLNPPTSLHLEYPLGGAEKGRNKITVDKKVVFDAIKKDLNAIQKFWEEA
F. allohymeniacidonis|peg.193	PUL11	228495	229202	-	Others	atggcaaaaaaatcaacagctgaaaaactgagacaagtgagtactgccaccattgccacttgtctgtttaaaagagggctaaaaaaccaattcattcaaggagtcaaaccactcaaactggggaaacccaacatggtggggcaagcctatactttaagatacattcctgctcgtgaagatttaaaccccattgaggtatttagagatcctaaacatttgcaacgggtagcagttgaagagtgccctgaaggacacgtgctggtgattgacagtagaaaagatgcccgtgctgcttcggcaggttccattttggcaaccagacttatgataagaggagcggcaggaatcgttaccgacggtggtttccgcgattcggctgagattgctgatttaaatttt…	MAKKSTAEKLRQVSTATIATCLFKRGLKNQFIQGVKPLKLGKPNMVGQAYTLRYIPAREDLNPIEVFRDPKHLQRVAVEECPEGHVLVIDSRKDARAASAGSILATRLMIRGAAGIVTDGGFRDSAEIADLNFPAFHQNPSAPTNLTLHQAIAVNEPIGCGDVAVFPGDFIVGDDDGVMVIPANIAKEVAEECLQMTLFEEFVMGKVNQGKSIIGLYPPTHAKTLKEFETWKKMN
F. allohymeniacidonis|peg.194	PUL11	229306	231333	+	Polysaccharide Lyase family (PL7)	atgaacaagcttatattccccatattgtgcagctcttttttactgattataggatgtaaaaactctaataatgtttctaagaaggatgttgcaacacctaatgcaaatgaggttataccctttttccaacattggaatctaatcttaggtgatggttccaatgtaggtcaggcaatggaatatgagaatgaagatttctttttcaccgcccaggatgaccagggcgattgggtcgtgtttaaaacccctaatgcagggaatacccatggcacttccaacaatacaagaacagaactggcacaactaaaaaaatggacgccgttgacggaagctaaaatgaatgctaccttgaaggtaatgaatgtgtcaagtacaggtgatgcccgcgttgcttccaca…	MNKLIFPILCSSFLLIIGCKNSNNVSKKDVATPNANEVIPFFQHWNLILGDGSNVGQAMEYENEDFFFTAQDDQGDWVVFKTPNAGNTHGTSNNTRTELAQLKKWTPLTEAKMNATLKVMNVSSTGDARVASTYSVVVGQIHSADGHENEPLKIFYKKFPGHTKGSVFWNYEINTAGDDNSKRWDYSIPIWGYDMSVVGADENTFPPEPKDGITLGEEFSYEVEVKDGIMYLKFTSEGHETKTFTKNLISSEYVEKVNIPEQVQNLFVPVGQDGIELENAYKDEGLFFKLGCYNQTNGKDPKVNKVWCSGAETHGGDIQKQYADGNYAEVWFKSASIKVSDEAISNAGYFKANDGLSSKTVYPSEVIPFMDKFKMLTGDGTNVENLVDFEHKDFFYTVI…
F. allohymeniacidonis|peg.195	PUL11	231377	231727	+	Others	atgaagacttttggagcaagtaaggaatttatcaaaggcgaagacctagactgggaagtagttggtgaaggcctaaagcgaaagattatgggctatgacgataagatcatgttggtcaaagttcattttgaagtgggggctgtaggtcagatgcatgagcattaccactcacaggttacctatgttgaaagcggaagctttgatgtaactatcgatggaaagacacagacgttaaaaggaggtgattccttttacattccccctcatgccatgcatggtgcggtctgcaccgaggcaggggttttaattgatgtgtttagccccattcgcgaagatttcatgcaatcctag	MKTFGASKEFIKGEDLDWEVVGEGLKRKIMGYDDKIMLVKVHFEVGAVGQMHEHYHSQVTYVESGSFDVTIDGKTQTLKGGDSFYIPPHAMHGAVCTEAGVLIDVFSPIREDFMQS
F. allohymeniacidonis|peg.196	PUL11	232166	235342	+	TBDR/SusC-like Protein	atgaacttaagaacgaaactaacaatagttgtagcgctgctggtcagcatacaactgtttgctcaagagattacagtgacgggtaccgttactgatgtaaacaatgtgcccattgggggtgcaaatgtcgttgttgtaaataccacaaggggtctgcaaacagattttgatgggaactatagtattgtagtttcttcaggcgagatcttacagttttcttacataggttatgcaacacagaccgtaacaattaccaatctaagtgttattgatatcgtcttgcaagaggataccagccagcttgatgaggtagtggtcattggatacggtacgcgaaaaaaatcctctttgaccggtgctgttgccaaagtggaaggcggcgaaattgcagcaattcaa…	MNLRTKLTIVVALLVSIQLFAQEITVTGTVTDVNNVPIGGANVVVVNTTRGLQTDFDGNYSIVVSSGEILQFSYIGYATQTVTITNLSVIDIVLQEDTSQLDEVVVIGYGTRKKSSLTGAVAKVEGGEIAAIQASRVDDALGGKLSGVLIQQQDGAPGADPKIQIRAASSINGDASPLIVVDGYPISGSLATVNPNDIESLEVLKDAASAAIYGSRGANGVILVTTKKGRQGKPSYSYSTFFSTSNRYLGDNEMLKTAGEWADILEDGISSGRYDVSELDPAFVDFKINAYRNAPDVEAVEDWLFRNGYTMNHNFSMSGGTENSNYFASIGYQNTEGIVITQGFERVNARLNIDTKLGDRFNTGLSFNGFASKRDIVGHDMRDLLRAYSIHPIYHTEAS…
F. allohymeniacidonis|peg.197	PUL11	235353	236666	+	SusD-like Protein	atgaaaaagctatatatcttattgttagggtcaatgttgttcacagcagcatgtgacaacgatttagatcaggttccaccaaacattgccagttcagattctttggatgattttagtggtgttgtgaatgctgcatatttctatcaactgggtgcagttacgccaatggcggtcatgggggactttagggcagataacgcattaatggacgaagaaccatttcctgagtttgataggtatggtccagatttgacagtaatggaagaccaatttttcggtcccttctacacggctttgtacaaatcaatattaagtgcaaataatgtgattgaaaattccacagatgccactgatattggtgaggcaaggtttttaagggctttgtcctattttaaattg…	MKKLYILLLGSMLFTAACDNDLDQVPPNIASSDSLDDFSGVVNAAYFYQLGAVTPMAVMGDFRADNALMDEEPFPEFDRYGPDLTVMEDQFFGPFYTALYKSILSANNVIENSTDATDIGEARFLRALSYFKLVLVFGDVPVNLVANPSTTDLSIFERQPIAEVYNNVIIPDFQDAIAALDNSDVASGRASQIAAQALLGKVYMHRGDFGSAEPLLATVINGAASAGISLQANFADIFLNDLNSEVIFATQVSSSIVDEYGFSEFFSWFGGLDTKSLMPLDPDLIAAFDASEVGGGTDLRRVVTIDETLMASPKYPQTGGEDLDWIEMRLADAILLYAETLNENGNTPGALVELNKIRTRAGLANSTAVTQVEVRQAIQDERRLELAFEGHRWFDLVRT…
F. allohymeniacidonis|peg.198	PUL11	236864	237571	+	Transcriptional regulator	atgagaattgatatactgacaaagagcgaaatcaacggagttcaaaaggaaatcatttccaatctcaagaattttattgaatataaaaacttggaacccggtgataagttgccctctgaacgaatgttgtctgaaaagtttggtgttagccgaagtaacattagggaggccattcaaaagcttgaattttttggcatattgaaatccaggccgcaaagtggaaccttcatcgccaatattggtagagtggccatgagtggaatgctggaagatatattgaggttggaagagcctgacttcaagtccttagtggaaacacgtatattattggaactaaaaacggtacgtttggcttctttgagaagaacagatgaggatttggcaaaaatgaggcaggct…	MRIDILTKSEINGVQKEIISNLKNFIEYKNLEPGDKLPSERMLSEKFGVSRSNIREAIQKLEFFGILKSRPQSGTFIANIGRVAMSGMLEDILRLEEPDFKSLVETRILLELKTVRLASLRRTDEDLAKMRQALDAYKKKVLNGEDAVEEDLLFHLAIAQASKNSTMNTFMLVITPEIITNFEKYHVCDANLSFKGIQEHEDIYEAIKEQDPKKAKEKMKTHFRVLYQYCYNIKE

## Sheet: Fucoidan
Table S5. Information about functional genes in predicted PULs
ID	source	start	end	strand	type	nucleotide_sequence	aa_sequence
GZD32|peg.2426	PUL1	2648675	2649352	+	Sulfatase (S1_8)	atgtcaaatatattaaaagttcaaaacctctctaaaacatatcggagcggtgaacatgacctaaatgtactcaatcaagtttcttttgaggtggccagtggcgaaacttttgccattgtgggcccctcgggaagtggaaaaacaaccttattgggtctgtgtgccggattggataccaccgattccggagagatttggctctgtgatcagaacttgtacgctttggatgaggatggaagagctcgcttgcgaaatgaaaatgtaggttttgtttttcaggactttcagctgttgcccactttaacggctttggaaaatgtaatcgttccattggaattaaggggaattaaaaaggcttcggaacagggaaaggagcttttggcaaaggtcggcctgttg…	MSNILKVQNLSKTYRSGEHDLNVLNQVSFEVASGETFAIVGPSGSGKTTLLGLCAGLDTTDSGEIWLCDQNLYALDEDGRARLRNENVGFVFQDFQLLPTLTALENVIVPLELRGIKKASEQGKELLAKVGLLDRAGHYPSQLSGGEQQRVALARAFANKPSILFADEPTGNLDDETGTKIEDLLFELNKEQGTALVIVTHDLELAQKTDKSIRLRSGKIEETVG
GZD32|peg.2427	PUL1	2649355	2651895	+	Hypothetical protein	atgggcaacgcgaacaaagcaggattttcatggttgttaaaaatggcgtggcgcgatggaaaagcgagttacggtaagcttatattgtttgttttttccatcactttaggagtggctgctgtggtcagtgtgtactcattcagtgatttgttgaaagaaaacattgcctcccaatccaaagcacttttgggcgccgattatgttatcgaaagtgataggcctgtcaatgaaatagtgatgggcattatggattccttgggcggggccgatgcccgtgaaatcaattttacctctatggccgcttttccaggaaacggaggcaccaaattggttgaggtaaggggcgtggaaggcggatttccattttatggtgatttggaaacagcccccacattggca…	MGNANKAGFSWLLKMAWRDGKASYGKLILFVFSITLGVAAVVSVYSFSDLLKENIASQSKALLGADYVIESDRPVNEIVMGIMDSLGGADAREINFTSMAAFPGNGGTKLVEVRGVEGGFPFYGDLETAPTLAAKGFRNGSALVDATTMLQLNVKQGDSIKLGAVTLPIEGALENVPGSSSMFGAIAPPVLIPFEYIEATGLVQTGSRVEYKYYFEADEAQDMELLNESLWRVMDDNDADLDTHLSEARRLGRRYENFGKFLNLVGFIALLLGCVGIASGMGIYVQMKIKSIAVLKCLGASKRQSYLIFFIQIACMGIVGGLLGTFVGYVLQQLFPVLLGDLLPVDVAITMSLQSILLGLTLGLAMSILFALYPLMKTLYVSPLQTLRVVQEPESRSKW…
GZD32|peg.2428	PUL1	2653316	2651985	-	Glycoside Hydrolase family (GH0)	atgacacctaaagatcaacccaacgcaaactcaagaagagcgtttatcaaaaacaccagcatagcttctggcgcattaatcctcccatccttaagcaccaacgccatggccaatgttttcaacgagaaaaaattaaagattgcccttgtaggatgtggtggccgcggtaccggtgccgccaatcaagccctagaggccgatgaccatgttcaacttgtagccatggccgatttattcgaagaccaattgaattccagttatggccatctatatgaaaaatataaggataccggaaaaataaaagtaaaggacaaacataaatttgttggttttgatgggtttaaaaaggccatagaccttgccgatgtggttatccttaccacgccacctggctttaga…	MTPKDQPNANSRRAFIKNTSIASGALILPSLSTNAMANVFNEKKLKIALVGCGGRGTGAANQALEADDHVQLVAMADLFEDQLNSSYGHLYEKYKDTGKIKVKDKHKFVGFDGFKKAIDLADVVILTTPPGFRPYHFAYAIENDKHVFMEKPVATDAPGIRKVLETAKLAEQKKLNVVVGLQRHYQENYIQVNELIKKGDLGKIVSGQVYWNSAGVWVRPRKPEQSELEYQMRNWYYFNWICGDHILEQHIHNIDVANWFIGDYPISAQGMGGRTVRNGPDHGEIFDHHFVEFKYASGAVISSQCRHQPNTMYKVGETFQLTNGAVDTNDAGIAKIYDLAGNEMRSISNSEGHNPYQEEHNQLFASIRNKGVINDAYNGAKSTMTAIMGRMATYSGKVI…
GZD32|peg.2429	PUL1	2654309	2653341	-	Hypothetical protein	atgataacgatgaaaatccaatcaataagtatcctctgtttattttttagttgctcggcaactattagtggccaagaaatttccaattatacccaaagcctgccaggagtagctgttgaatttgaaatggtccccattccatcgggaaggttcaaaatgggtagccccaaagatgaagcaggcagaaaaacagatgaaggccctgttcgcgaaattgaagttgatgccttttggatgtccaagtttgaagttacttgggaattgtacaatctatttattgaaagggcgattgatgaccttgaaaatgaagcaagggcctccgaagtaaatttacaggtagatgccatttccagtgccaccgttccctatgtggatatgagtctgggcatgggacgcgaa…	MITMKIQSISILCLFFSCSATISGQEISNYTQSLPGVAVEFEMVPIPSGRFKMGSPKDEAGRKTDEGPVREIEVDAFWMSKFEVTWELYNLFIERAIDDLENEARASEVNLQVDAISSATVPYVDMSLGMGREEGFPAVNITQKAASTFCEWLSAITGHYYRLPTEAEWEYAARAGSDTPYFFGDNPAELEDYAWFDTNSENTYHKVGSKKPNPWGLFDIYGNVAEWTLDQYDENGYADAGLPFEPVLKEYPVALRGGSFKSSTEALRSASRLSSDPIWKQRDPQFPRSKWWFTDAGFVGFRIVRPTNPTAPEDQDRYRIKN
GZD32|peg.2430	PUL1	2655241	2654306	-	Others	atgaaccgcagaaaatttgtaaaaaacaatgccctgttcacaggggcaatgggtgtcggcttaacgagtgtttttgcccatcagaataaagccgagggcccaatatcaaatcaagctgccaattttaaattaaaatatgcccctcacttgggaatgttcaaagagtcggcaggaaaagaccctattgaccaattgaactttatggcagacaacggttttaccgcttttgaagataacggcatgaagggccgacctatacagctccaagaaaaaatgggtaaaaccatgcaagatcgcggcatggaaatgggagtttttgtggcccatgaaattgcttggaccaagcctaacctaaccaatggtgacttgtcccttcgtgaaaaattcttaaccgaaatc…	MNRRKFVKNNALFTGAMGVGLTSVFAHQNKAEGPISNQAANFKLKYAPHLGMFKESAGKDPIDQLNFMADNGFTAFEDNGMKGRPIQLQEKMGKTMQDRGMEMGVFVAHEIAWTKPNLTNGDLSLREKFLTEIKESIEVAKRVNAKWMTVVPGHVDLRLQMGYQTANVVESLKQASALLEPHGLVMVLEPLNFYNHPGLFLTESPQAFNICKAVNSPSCKILFDIYHQQIQEGNLIPNIDASWDEIAYFQVGDNPGRNEPTTGEINYTNVFKHIHSKGYNGIVGMEHGNSKSGKEGELAVIEAYKTSDSFQ
GZD32|peg.2431	PUL1	2656298	2655282	-	Transcriptional regulator	atgccgttgttagataaaattttggacttacaggatagtcacctactgtccaaacacgaaatattggtgcaaggtgtggttgatgccatcaccgatggagagtttcaggttggagataagcttccttccatcaatatcatggttcaagatgtaggttatgcaagaaaaaccatcgtaagggcgtatgaagaacttaaagatcgtggtcttgtagaatccaaaaacaaacagggatattttgtaatcagtcaagaaacaggggttaagctccgaattgcattgttattgtttgcctttcaaagttttcaggaggatttttacaatacccttcgaaaggaactgggaaaggattatcaggtagatgtattttttcatcacaacaacatttccatatttgaa…	MPLLDKILDLQDSHLLSKHEILVQGVVDAITDGEFQVGDKLPSINIMVQDVGYARKTIVRAYEELKDRGLVESKNKQGYFVISQETGVKLRIALLLFAFQSFQEDFYNTLRKELGKDYQVDVFFHHNNISIFETMISNIRGKYGMYVVAPIQNKVIEPMLQTIPPHKLLLVDRHLDLGRGYSYIVQEFEQSTYKNLVELLPDIRKYERMVLFFNTQTDYSPIGILNAFNRFVKNHGIQGRVEDSYTPESLSKNTLYFIKNDSTLWRFLKDCSQEPCELGKDLGIISYDDNVLKEIMMGGITTLSTDFKEMAKMAAAHIKEGTEIRTIIPTDLIRRNSL
GZD32|peg.2432	PUL1	2656588	2656322	-	Hypothetical protein	atgttagttattagttatgtgattgttttagtaacgcagtttttcatggcccaattttttttcaaaaaatctatgatacactgtgctactattgctaaattaatgttaaatttggattatcaaaaatttagatgcattttttttattgattcgataattaaagacctgtccttttatgttattgttattggatttaaaaagtctttgacgcaacgtatattggctcaattaaaaattaagagcatacccgatgtttgtggagcttaa	MLVISYVIVLVTQFFMAQFFFKKSMIHCATIAKLMLNLDYQKFRCIFFIDSIIKDLSFYVIVIGFKKSLTQRILAQLKIKSIPDVCGA
GZD32|peg.2433	PUL1	2656596	2659817	+	TBDR/SusC-like Protein	atgaactaccattcgctattaaactggaagtacatagggaaacctcgtattttcttggccttgttcctgtttttgggaggtattttattttccaccgcacaggctcagggcattactgttaccgggacggtaacagctgcttcagacggccaacctttgccgggtgtcacaattatagatgtgaacgacgcttcaaaggggaccattacagattttgatggaaactattcaatttcaggaatccaaggaagtacctcattgaggttcagttccatcgggtttaaatccgttgtggtgccagtgaacaaccaaaccaccgtgaacctaaccatggaagaagatcttgcatccttggacgaggttgttgtagtaggttatggcacccagaaaaaagcaacg…	MNYHSLLNWKYIGKPRIFLALFLFLGGILFSTAQAQGITVTGTVTAASDGQPLPGVTIIDVNDASKGTITDFDGNYSISGIQGSTSLRFSSIGFKSVVVPVNNQTTVNLTMEEDLASLDEVVVVGYGTQKKATVTGAVAAVKGEILETTPTISVSNALSGRLPGLVVIQTSGEPGSDAASISIRGTNTLGNSSPLIVIDGIPDRDGGIGRLNGNDIENISVLKDASAAIYGARAANGAIIVTTKQGRIGKPEVTYTADFGMAQPTKVPNMAGAVEYANIMNEVAIFNSNIPVGEWGDAWSAFNSAGSYTIPSTDETVNAAFSPSSVQGYAQNADPWLYPNTDWFDATFKDWSMQSRHNVSINGGSENIKYFSSIGYFDQDAYYKNSSTRYQQYNFRINT…
GZD32|peg.2434	PUL1	2659828	2661705	+	SusD-like Protein	atgaaaaacattttaagatataccatgttgattgctacaatgggaattgtaacaatctcatgttcagaagattatttagaaaccaaaccattggataaggtctcctcagatgccacttggggcgatggggcgttatcggaagcatttgttttcggggtgtattcccatctaaattatggaggttttgaagaggagggactatcttcattgaccgatgaggccatgtttacccactcgggtaggggaatcaacgtaattacagaaggaaccttgtctccaacaggaacaggaaatgtaaatataataccgcaatgggatgaactattttctgccattagacaggccaatattgccattaaagagttgcccgaagctacatttggtgatgatgccctaaga…	MKNILRYTMLIATMGIVTISCSEDYLETKPLDKVSSDATWGDGALSEAFVFGVYSHLNYGGFEEEGLSSLTDEAMFTHSGRGINVITEGTLSPTGTGNVNIIPQWDELFSAIRQANIAIKELPEATFGDDALRDRLLGESYFLRAYYFHQVVRYYGSSPIISEPYGLDDDYSIARGSYAECIDFILSDLEQAITLLQGKGETPGRASEFSAMGLKSRVLLYAASDLRDGPTVSAASSAHSGYSNLELVAYTSGDRMSRWTAAKTAAKALLDATSGYKLDLSAPVSPEEGEANYVALSMGGGSGAADAAAHSDILFERTHSALYTVESNWPLGGIHQGINNGPNGYHNWAGNTPIQQLVDDYEMMDGSKFDWSNPNHAAAPYTDRDPRFYATILYDGADW…
GZD32|peg.2435	PUL1	2661829	2665152	+	Hypothetical protein	atgaagtattctccaatatactttttattgatatccctttttattggatgccgtccaaaggatgtggaaaaagcacctgaaaaggtgaaagaaccgacggtattccaatccatatcgccagattcttctggagtttacttccaaaacactttggaagaaggtcccaacctgaatgtattaatgtatgaatacctctataatggcgggggagtggcaaccaccgatttaaacaatgatggcttaattgacctctattttacctccaacgcaggagaaaataaatgctatctgaacttgggaggaatgaaatttaaggatatcaccactcaggcaggagtttcaggaagaaccggaccatggaaaactggcattacagctgcagatgtaaatggagatggc…	MKYSPIYFLLISLFIGCRPKDVEKAPEKVKEPTVFQSISPDSSGVYFQNTLEEGPNLNVLMYEYLYNGGGVATTDLNNDGLIDLYFTSNAGENKCYLNLGGMKFKDITTQAGVSGRTGPWKTGITAADVNGDGLMDLYLCYSGALPPEKRTNQLFINKGNDQNGIPIFEEQAQKFGLASSAFSNQGYFFDFDQDGDLDMILLNHNPKSLPVLNVANTKRFLEMDDPLQGIRLYQQKNGHFEDVTVKAGISGSALTYGLGIGIGDFNNDGWSDFYVSNDYAVPDYLYINQKDGTFTNKLGEQIGHTSHFSMGNDIADINNDGLQDIFTLDMLPEDNRRQKLLLSPDNYDKFDLNVRSGFHYQYMRNMLQVNNGNGSFSEIGQLAGISNTDWSWAALWADY…
GZD32|peg.2436	PUL1	2665166	2666506	+	Hypothetical protein	ttgcaacgtcaaattgttggaaggattggtagtttgatcatgttcattgtgttgctcctggcgtgtacaccagaaaaagaaccacttacccaaaccgatgcagtgctcaagtgggcaaaaatgacgaattacattacccagtacaccccatcgaattctccaacatttgcttctagggcatacggttatattgccctgaccatgtacgaggccgtggtgaacggctatccggagcaaaatagtatggctgggcaactgaatcaattggaccagcttccattgcctgaacccaatgtggattacgattgggttttgactttaaatgcagcagaatcccaaatcattaaatccatttaccaacaaacatccgatgaaaacaaattaaaaatagattcattg…	MQRQIVGRIGSLIMFIVLLLACTPEKEPLTQTDAVLKWAKMTNYITQYTPSNSPTFASRAYGYIALTMYEAVVNGYPEQNSMAGQLNQLDQLPLPEPNVDYDWVLTLNAAESQIIKSIYQQTSDENKLKIDSLEQAIFEYFSEDLDEGTINRSVAYGKQVADAIFEWSKTDGGHRGYLKNFDKQMKHPEFPGSWKPPLYAQSFSHYPLHPHWGENRTFVPANRDIPKPYMIPFDTVPDSPYYKQFVEVYVKEQTLSKKEKEAAIWWGDDPDVTFTPPGHSYYIATLVVEEKSPNLIEATEAYAKTAIAVADAFIKCWEWKYHFFSERANTYIPKYIDPEWESFWPDPPFPAFPSGHAIQAASSATVLEGIFGKEFVFVDRAHEGRERDEVRDTDFVPRH…
GZD32|peg.2437	PUL1	2666506	2668224	+	Hypothetical protein	atgctgtacacattgaatgttatgaaaaaatataaaatattcggactactgctttttggaagtatgatggcatcggcccaaactgtttttaccgatgtgacccaagaggctggcatagatcatgtatttaaggtgttcgagggaacatttggtggtggggcagctgtatttgatgttaataatgatggatttgaagatgtattcatcacgagtggcatggaagaagatgccctttacctcaataaaggaaacggtaagttccagaacatctattcaggatcgggtttggaaataagtaaggattatgtgacccaaggcgccgtaagtgccgatgtaaatcgtgatggctatcgggatttgttcattaccacaattaacaaatccgatggaagtcaaaaa…	MLYTLNVMKKYKIFGLLLFGSMMASAQTVFTDVTQEAGIDHVFKVFEGTFGGGAAVFDVNNDGFEDVFITSGMEEDALYLNKGNGKFQNIYSGSGLEISKDYVTQGAVSADVNRDGYRDLFITTINKSDGSQKIPRAKNLLFLNNGDLTFRDATVEFGLEDLNSFSTGPSFGDFNADGYPDLYVGNYFQNFEGKLGIIKDATIVSANQTAEGYLLLNREGKTFENVYEDYGLGHKGFGFGGVFTDFDNDGDQDLLVNQDFGYKAVPNLLYENQYPKKRFVNVGKEKEMDLKINAMGSAVGDYNNDGFMDYYVTNIKFNQFMVNQGDDEPFVDNAKTLGTYFLAISWGANFADFDLDGDLDLYVSNGDLNPNCVPMGNFYFENNNGSFTDEGRATKTNDY…
GZD32|peg.2438	PUL1	2668964	2668311	-	Hypothetical protein	atggaaagaagatcagcactcaaaaatatggggatggccttcgggtacgccgtggccactcctaccttactgtccctgttgaacagctgcaaggaccaaccggcatttgcggaatggacacccaatttcctggataaggacaagggatttgccctggcacagaccttggacgtgatccttccaaagaccgacacgccttcggccaccgaagtgaacgtgcacacctttatcgatgcctatctggacgaggtgatgccactggaacaaagggactttgtgatgatgaagatggacaagttctacgacaaggtattggccgattcgggcaaggcatctttgatggacattgaaccagcggacatagagccggttctcaagacctatcttaccaaacgttcc…	MERRSALKNMGMAFGYAVATPTLLSLLNSCKDQPAFAEWTPNFLDKDKGFALAQTLDVILPKTDTPSATEVNVHTFIDAYLDEVMPLEQRDFVMMKMDKFYDKVLADSGKASLMDIEPADIEPVLKTYLTKRSDEEEELQSEAIMNYMEAIMKGGEASLDDEISRFSFATELRDLATWAYKSSEYVGEEVLAYLPIPGEYVACGDLNTLTGGKAWSI
GZD32|repeat.4	PUL1	2668318	2669179	+	Others	gaccaagcttttccaccggtaagggtgttcaggtccccacaggcaacatactcacctggaatcggcagataggccaaaacctcttcacccacatattcagatgatttgtaggcccaagtggccagatccctcaattcggtcgcgaaagaaaagcgggagatctcatcgtccaggcttgcctccccacctttcataatagcttccatgtaattcatgatggcctcggattgcagttcctcctcctcgtcggaacgtttggtaagataggtcttgagaaccggctctatgtccgctggttcaatgtccatcaaagatgccttgcccgaatcggccaataccttgtcgtagaacttgtccatcttcatcatcacaaagtccctttgttccagtggcatcacc…
GZD32|peg.2439	PUL1	2670682	2668964	-	Sulfatase (S1_64)	atgagtaaattttattacaaccaggaacaggaatcctacgatgccattgtggtaggaacgggaatcagcggtggttgggcggcaaaggaactttgcgaaaacggtcttaagactttggttctggagcgtggccccatggtaaaacaccgtgaagactacccaacggcaaatatggatgcatgggattttccacatgcaggaagtactacaagagaagacattaaacaacaagaaaaacaatccagaactggatataccaccagtgcagcctccaagcattggttcgtcaacgatttagaacatccttacaacgaaatcaagcgctttgattggatgcgtggttatcatgtgggtggacgttcgataatgtggggacgtcaaagttaccgttggagcgat…	MSKFYYNQEQESYDAIVVGTGISGGWAAKELCENGLKTLVLERGPMVKHREDYPTANMDAWDFPHAGSTTREDIKQQEKQSRTGYTTSAASKHWFVNDLEHPYNEIKRFDWMRGYHVGGRSIMWGRQSYRWSDIDFEANKNDGIAVDWPVRYKDIAPWYDKVESFIGVSGENLGLPQLPDGVFEPMMELNCVEQHFREQVADKFNGRVVTAGRTAHITSDKKFEGDGRVKCQFRNRCIRGCPFGGYFSSVSSTLPTAERTGNLTLRPDSIVHEVIYDPDTKLATGVKVIDRETKEDFVFKARVIFLCASSMASTSILMQSKSDRFENGLGNDSDQLGRNIMDHHLGVGASGKFDGFEDKYYKGRKPSGVYVPRFRNLGGDSDMKDFIRGYGYQGSASRG…
GZD32|peg.2440	PUL1	2670878	2672335	+	Glycoside Hydrolase family (GH29)	gtgattagaaattttaaccgcaccctagtcttaattgcagtttcaactgttttgtcctgtcagaaaaaagaaaaagtgactccgcctgagcccttgggtgcactgccatcccaagaacaattggattggtataaaatggaaatgaatgcttttattcattttaccattaacacatttacggacaaagaatgggggtatggcgatgagtcccctgaactttttaatcccacagcttttgatgccaaccagtggatgcaaactttgaaggaaaccggttttaaaggggtggtattaacagcaaagcaccacgatggttttgccttatggccatcggcctacacggagcactccataaaaaacagtccttttgaatcgggcaatggggacattgtaaaatca…	MIRNFNRTLVLIAVSTVLSCQKKEKVTPPEPLGALPSQEQLDWYKMEMNAFIHFTINTFTDKEWGYGDESPELFNPTAFDANQWMQTLKETGFKGVVLTAKHHDGFALWPSAYTEHSIKNSPFESGNGDIVKSVSEAAAAHGLKFGVYLSPWDRNRADYGQPSYITYYRNQLKELFTGYGPIFEMWFDGANGGDGYYCGAREERTIDRQNYYDWPTTLKMVDSIQPPVLFFSDAGPDLRWVGNEKGIGGKTHWNTITPDTLYAGKFGIEDLLQHGTPGGTDWIPAEVNVSIRPGWFYHESQDSLVRTPENLFERYLTSVGRGSTWLLNIPPDKRGLFHENDVAALQGFKKILDNVFEVNLAKSAKVTASTFRGNAAEYAPENMIDGDDQTYWATDDQLT…
GZD32|peg.2441	PUL1	2672484	2672365	-	Hypothetical protein	atgttaaatatccaacatgttttcattaaaaataaagaaattcaaacaaaacatccaaaaatgacaagtgtactcggctcactttttgatcaaggtttaaaattttgtttaacgttttaa	MLNIQHVFIKNKEIQTKHPKMTSVLGSLFDQGLKFCLTF
GZD32|peg.2442	PUL1	2672607	2674169	+	Sulfatase (S1_13）	atgaagttaaagtttacttttttaatgattctaatggggggtattttagtatcatccgcccaagacaaacccaacattttggtaattatggtggatgatgtcgcacccaactcccttggcgcttacaccatgggaatgcagtacccgacacccaacattgaccgaattgctaaagaaggtgctctatttacagaccattattcccaacccagttgcacagcaggtagagctgcgttcatcacgggtcaaaaacctgtgagaactggattgaccacggtcggacaacccggaaatccactagggttaaaaaaggaagatcccacattggccgaattgttgaaacctatggggtatatgacaggtcaatttggtaaaaaccacttgggggaccgtaatgag…	MKLKFTFLMILMGGILVSSAQDKPNILVIMVDDVAPNSLGAYTMGMQYPTPNIDRIAKEGALFTDHYSQPSCTAGRAAFITGQKPVRTGLTTVGQPGNPLGLKKEDPTLAELLKPMGYMTGQFGKNHLGDRNEHLPTVHGFDEFFGNLYHLNVSEEEEQADYPKSKEFYEKYGPRGIIESYATDTYDSTEDPRFGVIGKQKVTDIGKLTSKRMETFDEELVAKSKDFMKRAKDANKPFFIWHATSRMHVYTHLKEESRNLATPISTDMDLFGSGLMEHDGHVGELLDYLEELGVDENTIVIYTTDNGPEQSTFPHAGVTMFRGEKMTTYEGGVRSPFLVRWPKEIPAGLIRNGISAHEDVLPTLMAAVGNDNIKDELMKGKKVGDMTYKVYIDGFDNLD…
GZD32|peg.2443	PUL1	2674206	2675750	+	Sulfatase (S1_13）	atgaaaaagtacattttggcctctttgacattgctttctatgggaatagctttggcgcaaagcaaagataaacccaacatcttgattatttttcccgatgatgtcgggtggagcaatgtgagtgcctatggtaatggaattatgggatataccactccgaacatagaccgtattgcagagcaaggggttaagtttaccgagcattacgcacaaccaagttgtacggcagggcgcgcagcattgattacgggtcaatatcccattagaagcgggatgacaacagtgggtagacctggaggtccgttaggtttaaaaaaggaatccccgaccttggccgaggtgctcaaagagcagggatatgccacaggtcagtttggaaaaaaccatttgggagaccta…	MKKYILASLTLLSMGIALAQSKDKPNILIIFPDDVGWSNVSAYGNGIMGYTTPNIDRIAEQGVKFTEHYAQPSCTAGRAALITGQYPIRSGMTTVGRPGGPLGLKKESPTLAEVLKEQGYATGQFGKNHLGDLNSHLPTVHGFDEFFGNLYHLNTQEEYQQKDYPQDPEFFKKFGTRGVLHTYATDTDDTTVDPRFGKVGKQRIEDTGQLSKERMETVDEEFMAASIDFIKRAQEDDKPYFVWFNPSRMHMFTHLKPENRYLALPYTTEHDFYGSGMMEHDMMVGEMLKKLEEMGALENTIVIYSTDNGPEHSARTHGGTTPFRGEKMTTYEGGVRVPMLVMWKDKIPAGKTLRGIQSHMDIFTTLAAAAGVPNVADKMMKERKQYIDGVNNLDYWLGK…
GZD32|peg.2444	PUL1	2675850	2676410	+	Hypothetical protein	atgcctactcgtaaggtcaaaaacaccttcgttccatttttgtttcttgtattgatggctttttcaggatttggtcaagatgaaatggaacgggaaggaatggaagcgtttaaacaccatgaaattggcgcattgctttcccatacccatatgcgggctggcgaagtggagggcgaatcgaaaaaaaggttgtcgttgccttcattttccattttttacaactatcaccttaatcacaagtggtcggtaggtttacataccgattttgtaacggaacaattcgtggcccaatcgttgggaggtggaaaatccattgaaagggaacgtcctatggcccctgcaattatggtcgggttcaaaccagggaagcattttacgtttttaattggaggtggagct…	MPTRKVKNTFVPFLFLVLMAFSGFGQDEMEREGMEAFKHHEIGALLSHTHMRAGEVEGESKKRLSLPSFSIFYNYHLNHKWSVGLHTDFVTEQFVAQSLGGGKSIERERPMAPAIMVGFKPGKHFTFLIGGGADIDPEETLGLIRIDSEYGLELGNEWEFIVALGYDIRIDAFDSFQLGLGVSKRF
GZD32|peg.2445	PUL1	2676465	2677130	+	Hypothetical protein	atgagttcaaaatcaatattgatctgcctacttttttttagcttttcaacgggtcttctttcccaagagaattttttttgggatataggggtaaccaaaaacctgtccacatccaccgaatggaaccaatcggtgaatgggcatttcaaacactttatcaccgaagatggatggtaccgttttggagccagttatacccttacccgtaatttaagtaattggggcattcaagcaggccttcttgtggaaaatacttttgatgatagcattgacaattattgggaagtaaggccttgggcagggttaacgctcagcaatgatatatcgagcaaactaaagtttcaccagttttttaaactggaatggcgtaatctgctttttgctggtgactccgaaaat…	MSSKSILICLLFFSFSTGLLSQENFFWDIGVTKNLSTSTEWNQSVNGHFKHFITEDGWYRFGASYTLTRNLSNWGIQAGLLVENTFDDSIDNYWEVRPWAGLTLSNDISSKLKFHQFFKLEWRNLLFAGDSENQITTRTRYKIMPVYDLGNDWSVYTSYEWYIQPNTDLGVRFINSREWNLGFNKKMEKFTLNFNYTRERFNAVVLSDTTKANTFSVTFIF
GZD32|peg.2446	PUL1	2677160	2678362	+	Sulfatase (S1_16)	ttggacttcaatcaaacacatcttaaaagtattcaatgcatagggttgttgttgcttacagccacacttaccatgtgtaaaactgaaaaaaaggaggttgggactgaagtggtttctgccaaccattattgctatgttccctcagattcgcttataggcaagcaatatttggacgtaagtgctttggctggcatcggaagcattgcacctgatgaaaatagattaacagacacctcgggaatggtacttattaagggaggtacttttgatatgggaggggatatgccaatgaattcggaaggaatgccccccacagctttgccgcaacccgacgaatttccaaaacacaccgttcaagtatccgacttttacatggatgagcatgaagttaccgtgcgc…	MDFNQTHLKSIQCIGLLLLTATLTMCKTEKKEVGTEVVSANHYCYVPSDSLIGKQYLDVSALAGIGSIAPDENRLTDTSGMVLIKGGTFDMGGDMPMNSEGMPPTALPQPDEFPKHTVQVSDFYMDEHEVTVRQFLEFVEATGYKTIAEYDVDWEELKKQVPPGTPKPDEEMLKAGALVFQYVPKGTPKDNLANWWSFQTGVNWKNPDGSHPTLDSILDLPVTQVSWYDAMAYAKWANKRLPTEAEYEYAMRAGNNNTMYPWGNEMVDDTDQRGNFLQGEFPYENTVEDGFESVAPVKSFPPNAYGLYDISGNVWEWTLDWYGADYYNVLKMQGGTAVNPKGPDKTREVYNQQATNKVVRGGSFLCNDDWCSGFRNARRMRLSPDSGMQHVGFRLVREVL
GZD32|peg.2447	PUL1	2678441	2679034	+	Hypothetical protein	atgagtttttttaaccgttcaacaaaagccatgattattggagggctctttttgattatccctcttctgttaataatgattcttctaggtaaggcatgggcaattcttaaccccattgtaagtggattggttgatttttttggtattcattccatttttggaactgccacaattgcgatatttacgattctagcttttttgctactctgttattttggtggattgttattgagaaaaggatttattaaggattggggtgaaaatatccaagatcaacttttcttgattcaaccaagcctgcaaatgttcaggtataaaatgatgggtgattctgcaacacacaaaaatgtgagtaattggaaacccattttattaaaggaggaatcattttatggtatt…	MSFFNRSTKAMIIGGLFLIIPLLLIMILLGKAWAILNPIVSGLVDFFGIHSIFGTATIAIFTILAFLLLCYFGGLLLRKGFIKDWGENIQDQLFLIQPSLQMFRYKMMGDSATHKNVSNWKPILLKEESFYGIAFITKEHENGFFSIYIPDAPKMDAGEIRFIPKAECTYLDISMKDAMQGLSSFGKQIPISQLIQV
GZD32|peg.2448	PUL1	2679058	2679873	+	Hypothetical protein	atgatacatttcaacctcccaaaattgtcaagtacaataaccttatgttctttttttctactatatacagttaatatttcagctcaggacgcaagtgctgatgaattggcaaaaaagctccaaaaccctgtcgctagtttgatcagtgttccgtttcaagggaattttgactttggaatcggaccatcggatggaagccgaatgacgttgaatgtacaaccagtaattccgatgagtctaaatgaaaattggaatttaatagcacgggtcattcttccgattacttcacaaaacgatgtttttggacccagtggaaggcaaacaggtttgggcgatgccacgatgagtgcttttttctctccaaaagagcctacctcaggtggattgatttggggtgtt…	MIHFNLPKLSSTITLCSFFLLYTVNISAQDASADELAKKLQNPVASLISVPFQGNFDFGIGPSDGSRMTLNVQPVIPMSLNENWNLIARVILPITSQNDVFGPSGRQTGLGDATMSAFFSPKEPTSGGLIWGVGPALLVPTATDDLLGTGKFGVGPTAVGLKQIGDLTIGTLINHIWSIAGDDDRADVNATFFQPFIAKNFAGGYALTLNTELSQNWDAHATSGTINFVGSKVISLGSQLAQVAVGPRIPYGNGNSSSWGFRAVFVLLFPK
GZD32|peg.2449	PUL1	2681400	2679889	-	Hypothetical protein	atgaaccgacgactgcaaaacatgaaaaacattagtctttttcttccttttctattcttattcactctgggatttgcccagcaaaccaacaaacggaccattgtaaccacagacggggaaatagatgatgtggacacctttatccggttcctgatgtacaccaatgaatttgatacggaaggcctgatttattcaagttctatgtggcattggaaaggcgatggaaaaggcactaccatgatttccgaaatggaaatgacccgaaatttatatggggaacgcagtgagttacgatggcctggtaccacttggatgcaggaattattggcagaatacaaaaaggtacaccaaaatctattgctgcacgacaataactatccttctgccgaggctctttta…	MNRRLQNMKNISLFLPFLFLFTLGFAQQTNKRTIVTTDGEIDDVDTFIRFLMYTNEFDTEGLIYSSSMWHWKGDGKGTTMISEMEMTRNLYGERSELRWPGTTWMQELLAEYKKVHQNLLLHDNNYPSAEALLELVKVGNIDFEGEMDQRTEGSKWIAQKLLDNDPREIFLQAWGGTNTIARALKSIEEDYSEHKDWKSIKERVSKKAIIYTIMDQDATYKKYIGPNWPEIRVFYNANQFWCFAYPWKMVVPKSQQPYLEGNFMGPNIINDHGPLFGKYYSYGDGQKQEGDPNHFEGDISKIVNTERGSFAKFDFISEGDSPAFLHLVDVGLDNYEDPSRGGWSGRFVQSEENPFRFKDGDAAADVNPETGEMDTSYPQTRWIKPMQLDFAARADWCVK…
GZD32|peg.2450	PUL1	2682790	2681420	-	Sulfatase (S1_17)	atggcttccgacagtttttatatcaatcgaagaaactttttaaaaagttccactgccgtgctggcgctgtcatcttttggcgcctatggcttggatttggtgtattctcaaaaaagatatcgcgtgggacttattggctgtggatggtatggcaccagtgacctcctaaagcttattcaggttaccaatgttgaagtggtctcactttgtgatgtggatcgtcgacatttagaggaagcagccaatttggttgctcaacgtcagtcatccggcaaaaaaccaagattatatcgagaataccgcaaaatgttggccgaaaaggatttggacattgttctgattggttctcctgatcattggcatgcactccaagcaatcgaagctatggagtccggtgcc…	MASDSFYINRRNFLKSSTAVLALSSFGAYGLDLVYSQKRYRVGLIGCGWYGTSDLLKLIQVTNVEVVSLCDVDRRHLEEAANLVAQRQSSGKKPRLYREYRKMLAEKDLDIVLIGSPDHWHALQAIEAMESGAHLYLQKPISLDVLEGESILATARKLGKKVQIGTQRRSTPHLIDGKKNVIDAGLLGKISHVEMCCYYHMRWNANPPVQEIPEYLDYDLWSGPAPLRPYVGSPHRRWRAFMEYGNGIVGDMCVHMLDTVRWMLDLGWPKKISSTGGIYVQKDAIANISDTQNAVFEFDELNCIWQHRSWGTPPDPEYPWAFFIYGEKGTFKGSVHQYEFIPAGEGETLKKQVVYEREKYPEDLKEKDIELHTAPATRRHMLDLLASIEQDTLPVADVE…
GZD32|peg.2451	PUL1	2683387	2682794	-	Hypothetical protein	atggaccggagaaaagcattaaaatttacaggaagcatggccacggcagccgttgtgggtccatcattattatcccttttgcaatcatgtaaaaatgagactcgtatagattgggaaccccaatttttgactttggacgaagctgcatttgtttccaaagtagtagatatgattttaccaagaaccgaaactcctggagcgttggacgtaaaggtcgatatgttcttggacaaggtctatgctcaattgtacaacgaagaaggtcagaaccatgttcgaaacgaaatagcaaagttcaatgccgattgtcaaaaagattacggagacgattttgtaaatctttccgaatccgatcaaataaatgcactacaaaaagccgaagaaacatcagggcagttt…	MDRRKALKFTGSMATAAVVGPSLLSLLQSCKNETRIDWEPQFLTLDEAAFVSKVVDMILPRTETPGALDVKVDMFLDKVYAQLYNEEGQNHVRNEIAKFNADCQKDYGDDFVNLSESDQINALQKAEETSGQFGSSVWGTTVGNPEPVGFYRSFKSAVLWGYFTSEEIGENVLNYDPIPGAYRGCLQLDEVGNKWSL
GZD32|peg.2452	PUL1	2685095	2683389	-	Sulfatase (S1_64)	atgccaaattataatattgatgccgatccaaaacacacctacgatgctattgttataggctctgggataagtggaggatgggcagcaaaagaactttgtgaaaaagggttaaaaaccttggttttggagcgtggacccgtagtcgaacatgttgtagattacaaaacggcaaatctagacccctgggatatggatctacgcggaggattgactccagaagaacaaaaaaaacattataaaggcattcgttccgggtttattggaaaagataccgagcattttcatgccaatgatgaagaaaacccgtataccgaggtaaaaccatttctttggattcgaggccatcaaatgggaggccgttcccttttatggggaaaacagacctatcgttggagcgaa…	MPNYNIDADPKHTYDAIVIGSGISGGWAAKELCEKGLKTLVLERGPVVEHVVDYKTANLDPWDMDLRGGLTPEEQKKHYKGIRSGFIGKDTEHFHANDEENPYTEVKPFLWIRGHQMGGRSLLWGKQTYRWSEMDFEANAKDGHGVDWPIRYKDLEPWYTYVEKFAGISGEALGLPQLPDSHFLPPMELNCVEKEVKKRIESNFPGRHMIIGRVAHLTEPLNGRGQCQYRNRCSRGCPYGAYFSSNAVTLPAANATGNLTFRPYSIVQSIMYDESTGKASGVRIIDAETNMDIEYKAKIIFCNASTLSTTQILLNSTSNRFPEGMGNDSGELGHNLMDHTYRVGAIGKVEGFDDKYYSGRRPNGIYIPRYWNIDENSKSNKFLRGFGYQGGGYRMGNGE…
GZD32|peg.2453	PUL1	2685881	2685165	-	Hypothetical protein	atgttaccttcagaaaaagaacatataaccaacattgcatacgacactgtaatctttggttttacagggaatgagctaaaaattttaatcttagaatatcaaaattctggactatttgcacttcccggaggatttattaggagagacgaaaacctatacgatgcagtaaaacgtggagtaagggaaaggactggattggaaagaatacatttggaacaattccacaccttcggcaagaaaaatcgagatagttcttacccttttaaaaagatagctgcaggaaaaggttatcccattacttcagaccattgggttttggatcgttttataaccgtggggtactatgcccttatcgattacaatgaagtgaaacccacacctgataaattttcggattcc…	MLPSEKEHITNIAYDTVIFGFTGNELKILILEYQNSGLFALPGGFIRRDENLYDAVKRGVRERTGLERIHLEQFHTFGKKNRDSSYPFKKIAAGKGYPITSDHWVLDRFITVGYYALIDYNEVKPTPDKFSDSIDWHAIDKLPPLMIDHEEIVEKAIEAIRSDLGKKPIGTNLLPKKFTMKELQRVYEVILNKEFRRTTFQRKMLSMDFLKRHEKLYTGAANKAPYLYSFDQSKVEKE
GZD32|peg.2454	PUL1	2686425	2689628	+	TBDR/SusC-like Protein	atgaatcaaaacaaaattcagattttggcaagatgggctgattcggttaaaacgtttcaagcattctttttgtcaatgacaatgatgttggtcggggggtatgcgtttgcagcaaccccagactcggatgagacttctgcgcctccatttcaaattacaattacaggtacagtagtagatgcaatggggactccccttccaggtaccaacgttattgtgaagggtaccacaaatggtacgcaagcggattttgatggaaattattccattacagctgcttccgatgcaacccttattttttcttacgtagggtttaaaacagtagaaattccggtaaacggcaatgctactgttgatgttaccatggaagaagatgcggcagcattggatgaagtggtt…	MNQNKIQILARWADSVKTFQAFFLSMTMMLVGGYAFAATPDSDETSAPPFQITITGTVVDAMGTPLPGTNVIVKGTTNGTQADFDGNYSITAASDATLIFSYVGFKTVEIPVNGNATVDVTMEEDAAALDEVVVTGYGTQTRGELTGSVGTVDVAEATKTPVVNAAEALQGRVSGVTITNNGSPGATPVVRIRGYGTGNSNDPLYIIDGVQTDDPGILNSINPADIQQMNVLKDGAAAIYGARASNGVVIVTTKSGGYNLDTAKVSLDMYTGFSTPSKLPDMLNTQQHGEMIWQSILNDGGTPQHPQYGNGASPVIPETIQGVPVTMVVPEGGTDWLDEIYRSAVTQNVSLTLENGNEKSKFLFSTSYLNRQGIQIHTGFKRGSARLNSEFKVGDRVRI…
GZD32|peg.2455	PUL1	2689632	2691332	+	SusD-like Protein	atgaaaaagagagtaatatattcaaccatactagcaggactcttgctatggtcctgtagtgaagatttcacagaaaagccagcaacaggagcactttcagatgaggccttgcagaatgcactgggtgtagatcttaaattgacagctgcctactccgcaatggatggtgagcgtatcaaccgtcaaggagaaggtgtagcagcaggtggagataactggtggtccgatgtagtgtccgatgatgcgcacagaggtagtaccgatggtgataacactgccttgttccaagttgaaaccttggactggcaaaccggtaacaactggttcttgggaagatggagtgcactttttggaggtgttaaccgctgtaatgctgttttggatttgataagtcaaatt…	MKKRVIYSTILAGLLLWSCSEDFTEKPATGALSDEALQNALGVDLKLTAAYSAMDGERINRQGEGVAAGGDNWWSDVVSDDAHRGSTDGDNTALFQVETLDWQTGNNWFLGRWSALFGGVNRCNAVLDLISQIPDGDFTQQAGEALFLRAYYNFELQKFYGNVPFISVENLVNQEFNQPNPGPVWAEIEADLNQAIGMLGSDIIVGRANSWVAKAYLGKALLYQGKYDAALTQFNDVINNGPYSLNEEFVDNFNFAGENGPESMFAIQFSADTGRSFNGNGAGTLNYPGGGPLGTCCGFYQPTQDLVNAYQTSGGLPLLDSYADTDVVSDYGINSADPFTPHTGPLDPRLDYTVSRRGIDYNGFGINPGKEWIRATFQDISGPYLPKKNVYQADEVDAN…
F. aequoris|peg.1779	PUL2	50865	51938	+	Carbohydrate Binding modules (CBM9)	atgcaaattatagcaaaaagggtggtttttgtacttgggctcatggcccattttgtggctatgtcccagaaaacgaccgtacccaagtccatagtggtatacaagacccaagagtctataaatgtggatggtatggcaaaagaagcagcttggggaaatgccatgatatccgatggttttatggatattgaaggagttacggtaccgacctaccggaccaatgtgcgaatgctatgggatgaggaatacctttacttttttgcggaattggaagagccacatgtgtgggccaccttggatcaaagggataccgtgattttctacaataacgattttgagattttcatcgaccccgatggagatacccataactactatgaattcgaaatgaatgcccta…	MQIIAKRVVFVLGLMAHFVAMSQKTTVPKSIVVYKTQESINVDGMAKEAAWGNAMISDGFMDIEGVTVPTYRTNVRMLWDEEYLYFFAELEEPHVWATLDQRDTVIFYNNDFEIFIDPDGDTHNYYEFEMNALNTVWDLLLVKPYREQGPIVDSWDILGLKTAVKVNGTLNDPSDVDKGWNVEIAMPWSVLTETSESNEVPKGKFWRINFSRVNWDFQLENGKYGRKKDSDGKYLPEHNWVWSPQGVINMHEPEHWGYAYFSPRVAGNHDEFSIPRDEEIRWMLYRFYREQKKFFAKNGMYASKLEDLGEEPILSDGTKIELEMELHRTGWNIWAKSPFTGILYTIREDGKYQHNIN
F. aequoris|peg.1780	PUL2	51944	53053	+	Hypothetical protein	atgaaattacatttgattttagcgtcgttattggccgtggtcatgttttcgtgcctggacaatatagacaggaaaccacaggtaggggaaaaccaaacccaaaaagaacaaccttttaaatattggacttggatcacggcagatccaaaacgggatgatgcttcatacatttccgaattcaaaaaatacaaagcgaatgggttggatgcggttttgatcaacaccaatacagacccggtccttttaggtcgcttggccccattggccaaaaaagaaggcttggaagtacacgcctggatcatggcaatgaatcggcctggggattccattgtacgccaacatccagaatggtatgtggtaagcagaaaaggagaatctgcatatgatcacagaccctat…	MKLHLILASLLAVVMFSCLDNIDRKPQVGENQTQKEQPFKYWTWITADPKRDDASYISEFKKYKANGLDAVLINTNTDPVLLGRLAPLAKKEGLEVHAWIMAMNRPGDSIVRQHPEWYVVSRKGESAYDHRPYVGYYEFLCPTREASRNHVLRLVEGLSKVEDVASVHLDYIRFPDVYLPVGLLPKYDLVQNEELPEYDFCYCDVCIEEFQKEYHKNPREMENPAIDIEWKQFRLNKIRNVVNEAYQIAHKNNKILTAAVFPYPEMADHMVRQRWDKWDIDAVLPMIYNVFYNEGTDWVGFATKQGVDDLKDKGTELHTGIYVPGMSPEDLANAIREARKNGAKGVSFFDGPAITDEQFEVIKSSKQEQ
F. aequoris|peg.1781	PUL2	53494	56589	+	TBDR/SusC-like Protein	atgattcaaaaacttaagtatgtatttgtttttgccatattgttttccgtacaggcggcaatggcacaaacagttaccgggacggtttctgatggaacggggacaccgcttccaggagtcaacattgttgaaaaaggaaccagcaacggagtcacttccgatttcgacgggaactatagcattactgtttcggacagcaatgctattttggtattttcctatttgggattcaagcctttcgaggcttccatatccggtaggagtaccatcagtgtttccttggaagaggatacgcagctcttggacgaggtggtagtaaccgccttgggcatcagtagggagaaaaaatccctgggatatgccgtgaccgaggtagaatctgaacagatcaacacggta…	MIQKLKYVFVFAILFSVQAAMAQTVTGTVSDGTGTPLPGVNIVEKGTSNGVTSDFDGNYSITVSDSNAILVFSYLGFKPFEASISGRSTISVSLEEDTQLLDEVVVTALGISREKKSLGYAVTEVESEQINTVKDYNVANSLVGKVAGLVVNQSGGVGSGSRIVLRGNNSITGNNQALIVVDGIPIDMSGTESGGSVYSSSVTGGGITDLNPEDIESVSVLKGPNAAALYGSRAASGVLLITTKKGTKGKGLGISFNSNVTLENPMFLPEYQNQYGQGSNGTPYADLAGMGTASWGSRMDGSQQLYYTGNTKAYSAQPNNVEDYFETGEKLINSISLDKGGDDYSMRFSYTNNYTTSIIPNSKLQSHNFNLRTLVDISDKLSFDGKATYFTQDLTNRVN…
F. aequoris|peg.1782	PUL2	56600	58309	+	Hypothetical protein	atgaaaaaagaaataatgagaataggattggtattgtccttcctattgttcgcaataagttgttccgattttgacgaaatcaacgaaaaccccagtgccttcacatcggatgaggtcagtgccaaatattttgttactgagacacagatacgtctgtatgcaccggataggtacccctactggagggcacaattgatccattgggatcgttttgcaggtcaattttgttttggctttaatggcagttggtgggacgatagcctttcatacaattacaattcagggtatactgatgctgcttttgattatttatcgggatatgtgacaagtctcagcgcctttttgaacttcgtgaaagaagggggcgaacttgaaaaccagaacttttacgccattgga…	MKKEIMRIGLVLSFLLFAISCSDFDEINENPSAFTSDEVSAKYFVTETQIRLYAPDRYPYWRAQLIHWDRFAGQFCFGFNGSWWDDSLSYNYNSGYTDAAFDYLSGYVTSLSAFLNFVKEGGELENQNFYAIGLIMKGLYYQTYTDVFGMVPYSEALNPDIITPVYDSQATIYQGVINELDEAMEIIGSSTETGEGVELLSDNDLFFGGDLQQWKKLANTLKLRMALRAQGAPGADFANAAISEAMSADLLVAETDNALMEKDTEISQWSNAAYGDVWHNFGVGSNWTVGKTLVDYLQSNNDPRLPMYAQPIDGGEVVFTQPAEGEGATLFTKHVDFILAQLDNAGVSYTRADGANGDGLPTVTINVATDTPYYVGQPTRLNGLIYTHVKEALFSRPAE…
F. aequoris|peg.1783	PUL2	58448	59902	+	Glycoside Hydrolase family (GH29)	atgcaccgatatttccaattgttttttgcctttttgattttggctggaacagcttgtaaggataagggcaaagtaccccctcctcagccattgggtccgttacctaccagtgatcaattggcatggcatcagatggaactcaatgcgtttgtacatttttccataaacaccttcacggacagggaatggggttatggggatgaatccccggacctttttgatccatctggatttaatgcagaccaatggatggccactttaaaggaagcgggttttaagggcatcatattaacggccaaacatcatgatggttttgcactttggccaaccgcttataccgatcattcagttgccaacagtccatttaacaaaggaaatggtgatgtggtcaaggaagtt…	MHRYFQLFFAFLILAGTACKDKGKVPPPQPLGPLPTSDQLAWHQMELNAFVHFSINTFTDREWGYGDESPDLFDPSGFNADQWMATLKEAGFKGIILTAKHHDGFALWPTAYTDHSVANSPFNKGNGDVVKEVSEAAARYGLKFGVYLSPWDRNGSDYGQASYVQYYRNQLKELFTGYGPIFEMWFDGANGGDGFYGGAREKRAIDGEHYYDWPNTLKIVDSMQPNVLFFSDAGPDIRWVGNERGIAGETNWNTITPDTLYAGKAGIEDLLQQGTKGGSHWIPAEVDVSIRPGWFYHQAQDSLVRSAENLFQLYLTSVGRGSNLLLNVPPDRRGLFHEKDVASLQGFKRILDSVFNKNIATDSRVTASSFRGNDETYAPTRMIDNDEDTYWSTDNGVTQ…
F. aequoris|peg.1784	PUL2	59945	60061	+	Hypothetical protein	gtgaaggtagtccccaaatcggttgaaagtttggttcaatgcttttatggattcttggaaaaagagcgcatcttgcaaccttgccagtcggttctgggaaccatacctttacggtaa	MKVVPKSVESLVQCFYGFLEKERILQPCQSVLGTIPLR
F. aequoris|peg.1785	PUL2	60074	62749	+	Glycoside Hydrolase family (GH78)	atgttcagattgatatacctatgcattttaggggctatctttttaaactcatgttccccagatagggactcaattactacaacagatttgagggttgagcatgtggacgctcccttgggattggatactccagagcccaggttttcgtggagggttgattcaagaaaatctgttcgggaacaaagaggataccacatttctgtggataccgattcaatggcggttgccaaaggaaaggggatctattggaatgagcaaagggaatcggacactacattgctggtatatgatggtaaaccactacaaccttttactaaatattattggggggttcaggtttcatccgatgacgatagcgtgagtggtgtgagtgtctcatcctttgagaccgggacgatg…	MFRLIYLCILGAIFLNSCSPDRDSITTTDLRVEHVDAPLGLDTPEPRFSWRVDSRKSVREQRGYHISVDTDSMAVAKGKGIYWNEQRESDTTLLVYDGKPLQPFTKYYWGVQVSSDDDSVSGVSVSSFETGTMDVTNWEGSWITDVEDVDLKPAPYFRREFIPKKRVVKARAYVTAAGLYELYMNGQKVGNHWLEPIYTRFDRRNLYVTHDVTAFFKEDKVAIGVLLGNGWYNHQSTAVWNFHQAGWRNRPRFLMNIRIWYADGTNEVFGTDGSWKTKLSPVVFNSIYTAEHYDARLEIEGWNQSGYDAAGWNSALEVKAPSGKITAEVMPPITGEKMEFVKMEKRSNRHYIFDLGRNIAGVTELRIKGEKGTRIKVTHAEQLDSLGNLDLSNIIVHYR…
F. aequoris|peg.1786	PUL2	64549	62966	-	Others	atgaaacattttttactgaccgtattttttgtacttcccatgctgttaagtgcccaaaccattggtgcgccagacagaaaaccaggcgaaggtgaagggccgttcgacaggcttattattcgtggggcaatattgatagatggaacaggggggcctgcttcgggtcctgtggatatcgtagtggaaaacaacacaatcgttgatattgcaagggtaggcgtacccaaggtggccattgatgaatcaaaacgcccaactttgggaaaaggaaagaccaaagagatcgatgcaacgggaaaatatgtaatgcccggactgatcgatcttcacgtgcataccgggggggcaccaaaggccccagaggcagaatatgtctataagctttggatggccaatggt…	MKHFLLTVFFVLPMLLSAQTIGAPDRKPGEGEGPFDRLIIRGAILIDGTGGPASGPVDIVVENNTIVDIARVGVPKVAIDESKRPTLGKGKTKEIDATGKYVMPGLIDLHVHTGGAPKAPEAEYVYKLWMANGITTIRGVPFGDLEWSLNEKERSAKNEIVAPRMISFHRIGTGKEWKGRKILTPEEAKEWVRYAHKKGVDGLKLGSHRPEIMKAVLDEANALGMGSTAHLAQSGVAQMNAVDAARLGLTSMTHFYGLFESMYENNDVQPWPVDINYGDEQHRFGQVARQWNLVKPGGEKWNALLEEFLKLDFYINPTMTIYSAGRDVMRARNADWHEKYTLPSLMDFFSPSRTSHGAYWFDWTTEDEVAWKKYYQVWMQFLNEYKNMGGKVTLGSDSG…
F. aequoris|peg.1787	PUL2	65331	64843	-	Transcriptional regulator	atgacaagtagggtggagaagttatttaaggataactatactttcttatgtcttgtctctttcgctatcgtaaaggatagggatgttgctaaggatattgtccaggatttttttgtttcgttctggaacaagagggaatccatatccattacaacatcttttgcatcctatgcaaggaagtcggtgaaaaatttgagcctgctctatcttgaaaaagaaaaaaaggaaaaaagggtccgtaacgatttggattcggacaacttcagtacacaacccgcttcagaaaaatcatccaagaacaataagttatatgaccttttgaatcagatgcccgataagcgaaaggaaatcttcatatcttttgtggtggacggaaaaagctattccgaaattgccgaa…	MTSRVEKLFKDNYTFLCLVSFAIVKDRDVAKDIVQDFFVSFWNKRESISITTSFASYARKSVKNLSLLYLEKEKKEKRVRNDLDSDNFSTQPASEKSSKNNKLYDLLNQMPDKRKEIFISFVVDGKSYSEIAESKGVSKNTVKTQMKRAYAFLRSHKKEDFI
F. aequoris|peg.1788	PUL2	65498	66652	+	Hypothetical protein	atgtccagtaaggaacaaatacagtcatacttaaaattgataaagaaatcggggaacctgagtgggattcccgaaagcgagctatctgtggaagacagggaactgttggagcaattgtggtcccaaggcttggttgatgaatcccttgacgtgctagagggcatggatgtcgacgaagattggtccaagctacaaacacgtctccatggtagcaaggtgaggagattgacaatgccacgtatcatgaaatacgccgccatatttattggggtagtgtgtctgtccttgttcttcaaatatatgatcgattcacccaaggatattgggctgcctgcagggaatgtgattaccttgaatacaggtaaggacataagggctattctcgcaaataagaagcag…	MSSKEQIQSYLKLIKKSGNLSGIPESELSVEDRELLEQLWSQGLVDESLDVLEGMDVDEDWSKLQTRLHGSKVRRLTMPRIMKYAAIFIGVVCLSLFFKYMIDSPKDIGLPAGNVITLNTGKDIRAILANKKQTISLPSGEVVAVQEDNLLRYIGESTSEDLVYNELQIPYGKTFTLLLSDGTRVELNSGTKIKFPAKFPKAGKREVFMEGEAYFKVSKDREHPFIVNSDDVAVEVLGTEFNVSAYAEQNDISTVLVEGSVSLSHSANPGDTLLLKPGNKGTWSKSKAEMEISQVNTSLYTSWLTGEIVFRDTPFSDLLLKLERTYNVSIVNHNQDLAELTFNARYNRNVETIADVLEALKVIVPFEYNMKEGDTGTHQLIVIN
F. aequoris|peg.1789	PUL2	66796	70359	+	TBDR/SusC-like Protein	atgaaaaaaaaaccatccagatttctttttataaagagattcttgaagaatggtttaccaaccaaactgaccatttttctaataatcgcttcaatcatccagattcaagcagggcctggttcccaaggggacaagctatctcttgaactggaaggggttacccttgaaaaggcattgggggagatagagtcccgctccgagtaccgttttatgtacgagtacagccaaatccccttgcaaaaaaaggtgaccttaaaggccagcaatcaaaatttggacgacgttcttgcccaattgttcaagaacatgcccatagtgtataaggttagggggcgccagatcatattgatgaagtccactaaaattatgtccacacaaggggcttccgctttggaaccc…	MKKKPSRFLFIKRFLKNGLPTKLTIFLIIASIIQIQAGPGSQGDKLSLELEGVTLEKALGEIESRSEYRFMYEYSQIPLQKKVTLKASNQNLDDVLAQLFKNMPIVYKVRGRQIILMKSTKIMSTQGASALEPNKAPVPQATVTGTVVDFNGMPLLGANILVKGTTNGAQTDFDGNFSIVAEVGDILVVSYIGFRTTEVEVTSSAPMTIELQEDSAQLDEVVVTALGISREKKSLGYATQEIDGEDVNRTPTDNVTNALSGKIAGVQIKRNTNLGGSTNVVIRGSTSLTGNNQALFVVDGVPVSNSNFNSSDQQSGSGGFDYGNMASDINPNDIKSINVLKGAAATALYGSRATNGAVIITTKSGAGAKQKPTVTINSSVTTGWIDKSTWPDFQYEYGT…
F. aequoris|peg.1790	PUL2	70378	71799	+	Hypothetical protein	atgaaaaactattttatcatatttctaatagccctgtttttttcgtgctctggagatttggaggatatgaacgtggacataaaaaatgccactgaagctccagcggagaccttcttcaacaatgccgttaaaaacatgtcggaccttatgagcggtattacctatggtgccaatggtaacccatggaacaccacaaggttgctcgtacagcaaatatcttcggtaacttataacgaaggtaccacctattattccaactttacttgggatgctgtctatatgggagtacttataaatttggaacagagcgccaaggtaatagaggagaaccctcctgccaatgcaacggttgcttccaatcaattggcgatcattgagatcatgcaggtgtttaccttt…	MKNYFIIFLIALFFSCSGDLEDMNVDIKNATEAPAETFFNNAVKNMSDLMSGITYGANGNPWNTTRLLVQQISSVTYNEGTTYYSNFTWDAVYMGVLINLEQSAKVIEENPPANATVASNQLAIIEIMQVFTFAKLVESFGDIPYSQALDYDNISPGYDEDNTIYPDLISRLTAAISTLDESQGSWGQDILYGGDVAGWKKFGGSLLLQMGMRVIDADATLGTQAITAALPNIFTSNDDLAQVEHLESQPNTAELWTDLAVGNRRDFVGCEPFVDYMNSLNDPRIAVFFQEVDGMDGVYLGSPSGLVVAYADYSKFGTLFYQPATPVIFMDYSTVEFLLAEAAERSIAGVTDAAGHYTEAIRASFEYYGLGDSADAYLADPNVDYATATGTWQEKIGMQ…
F. aequoris|peg.1791	PUL2	72006	73514	+	Hypothetical protein	atgagtagaaaattaagcgtcctgattttaggattgttcttggtggggctatcggtatcggcccaacaattgaatacccaaatggattccaccgttaccacctttggtgaggtaaccataaaggggaaatctgtaaaatataaagcccttgccggtaaacaaccggtatgggacaaaaaaggaaatatcatagcgggactctattttacctattacgaacgcacggatataaaggaccgcagcaagagaccattgttcatttcctttaatggtggtccgggggccgcttcggtttggatgcatttggggtatactggaccatacagggtcattgttgacgatgagggttatccggtacaaccttatggggtggaggaaaaccattattccatcctagat…	MSRKLSVLILGLFLVGLSVSAQQLNTQMDSTVTTFGEVTIKGKSVKYKALAGKQPVWDKKGNIIAGLYFTYYERTDIKDRSKRPLFISFNGGPGAASVWMHLGYTGPYRVIVDDEGYPVQPYGVEENHYSILDVADIVYVEPVNTGFSRPVNTMEDSEVAKRFFGVNQDIAYLATWINTFVTRQNRWDSPKYLIGESYGTPRVSGLSLELQNSHWMYLNGVILVSPTDLGIERGTAVGAANQLPYYAAAAWFHKKLPADLQSKDLTDMLPEVERYTVDELIPIMAKGGSISGAERKEAAKRIARYSGLSEKVVLEHNLRIPESFFWKELLRDEGYTIGRLDSRYLGLDKNDSGERPDYAAEIRSWQHSFTPAINYYFKNYLNYNTDLDYYIGGHTRPWD…
F. aequoris|peg.1792	PUL2	73526	75019	+	Hypothetical protein	atgaacagattttttgcaatcgccatggtatgctttgtctttgccctgccattgcatgcacaacaattgaacaccgatatggactccaccgtgaccactacagggcaagtgaccataaagggagttccggtcaagtatagggccaccacgggtaagcaacctgtttgggacgagaaaggaaaaattatagcgggacttttctttacatactatgaaaggaccggtatcagtgataggtctaaaagaccattggtcatttcatttaacggaggacctggttcggcttcggtatggatgcatatcgcctacacgggtcccaagattctttccattgatgatgaaggctatcctgttcaaccttatggtattaaggataacccgtactccattttggacgtg…	MNRFFAIAMVCFVFALPLHAQQLNTDMDSTVTTTGQVTIKGVPVKYRATTGKQPVWDEKGKIIAGLFFTYYERTGISDRSKRPLVISFNGGPGSASVWMHIAYTGPKILSIDDEGYPVQPYGIKDNPYSILDVADIVYVNPVNTAYSRAVDTMDDKEVAKRFFGVNPDIEYLATWINTFVTRQNRWESPKYLIGESYGTPRVSGLSLELQNSHWMYLNGVILVSPTGLGIERGTAVGDANFLPYYAAAAWYHKKLPVDLQNKDLTDMLPEVEQYTVNELIPIMAKGGSISDAERKEAAKRIARYSGLSEKVVMEHNLRIPKNFFWKELLRDEGYTIGRLDSRYLGLDKNNSGERPDYAPELTTWLHSFTPAINYYIKNVLKYDTDLHYNMFGPVRPWDR…
F. aequoris|peg.1793	PUL2	75083	76699	+	Others	atgaaggtatcaataagaagtaaaaagaaagctttaaagcaaatcctcctgttgagtatttgccttatagttgcacaaaatagttttgggcagattgcaaaagctcctgaaagagcagagggagaaggcccatggaaccagctgatcattaggggagccaccatgatcaatggtactcttgcacctccccaaggaccggtggacattgttgtggaaaacaatgtgataaccgatgtgcgggtagtgggctacccaggtgttcccattgacccaaaaagacgtcctgtgttaaaaccaggagggaaggaactggatgctgagggaatgtacattttaccaggatttgtggacacccatgcgcatatagggggcaattcccagggcaccactgccgagtat…	MKVSIRSKKKALKQILLLSICLIVAQNSFGQIAKAPERAEGEGPWNQLIIRGATMINGTLAPPQGPVDIVVENNVITDVRVVGYPGVPIDPKRRPVLKPGGKELDAEGMYILPGFVDTHAHIGGNSQGTTAEYVFKLWMGHGVTTIADPGCGNGLDWVLDEKKKSAANKITAPRIRAFTRFGANSSTTIATPEQAREWVRQNAKNGADGIKFFGSPPEIMQAALEENKKLGLRSKMHHSQTYVGGWNVLNSARAGLTSMEHWYGLPEALFDDRTVQNYSLDYNYQNEQDRFGEAGLLWEQAAKPYSKKWNEVMDELLSLDFSLSPTMVIYEANRDLDRARRAEWHEEYTLPTLWEFYSPSRQSHGSYWHYWGTEQEINWKKNYELWMTFLNEYKNRGGR…
F. aequoris|peg.1794	PUL2	76865	78061	+	Others	atgtcaaaaaccatagattttaataatacccaaatagccttccaatccaagacaacggaacaattgggcaaggcgaagtttttgttcagcttgttgggatacggttggctgacccgagtaggcaaagtattgatgcaaattgcctttaaaataagattgcccatagaacctattatgaaaaagaccatattttttcaattctgtggaggcgaaaccttggaggaatgcaagtcgaatatcgatgtgctgtatgccgaagggggagtaatgtccattttggactattcggtcgaaggagctgataacgaagcaaattttgaccgtacacttgctgccttgttggacatatgtaacttctcggagcttcaagagcaaataccatttttggtctttaaacca…	MSKTIDFNNTQIAFQSKTTEQLGKAKFLFSLLGYGWLTRVGKVLMQIAFKIRLPIEPIMKKTIFFQFCGGETLEECKSNIDVLYAEGGVMSILDYSVEGADNEANFDRTLAALLDICNFSELQEQIPFLVFKPTGLGRLELFQKVSEDLPLELSEMEEWAKVKKRFESICMAVAETADLKLMVDAEESWSHKAIDQLTEEMMVRFNTKRTVVYTTVQLYLWNKMRYLEQSKELAKKHHIRVGVKLVRGAYMEKERDRALAKGYESPVCVDKSTTDKNFNHGMSFVLENLEVFDLFLGTHNEVSCMQLVQKMEEKKLLNDDARIWFGQLFGMSDNISFNLAENGYNVVKYVPFGPIRDVMPYLIRRAEENSSVGSQSSRELQLLKKELKRRKEVQGDID
F. aequoris|peg.1795	PUL2	78108	79643	+	Glycoside Hydrolase family (GH43)	atgaatcgtaacatcctaagtatttttcttttttttacctgtaccttactgcttatccaccctttgaatgcccaaagccttgtggagcaaacccaggtaattccgggagaacttccggacccttccatcattgaagttgatggtgtttattatgctactgggacttccggggattgggcccccatttatcccatctatacatccatcgatttaaaaaattgggagcttttggggcatgtgtttcaagagacgccggattgggccatgtccagtttttgggctccagagcttttttataaggacggtacattctactgctattatacggcaagggcaaaggatggtatttcaaaaataggtgtcgccacaaccaaggatatttcaaaagggtttgaggat…	MNRNILSIFLFFTCTLLLIHPLNAQSLVEQTQVIPGELPDPSIIEVDGVYYATGTSGDWAPIYPIYTSIDLKNWELLGHVFQETPDWAMSSFWAPELFYKDGTFYCYYTARAKDGISKIGVATTKDISKGFEDKGVIIEWGNEAIDAFVYEDRGTPYITWKAYGLEPSKPVTLLGSKLSDDGLSLMGEEFVTITADDSAFEENMIEGQCIVKRNGYLYMIYSGNGCCGPQCNYQVGVARAKSMEGPWEKAPNNPLIIGNSSWKCPGHGTVIHTKDKWYYLYHAYNTKGFPTLGRAAVFSEMYWDENSGWPYFKVEEETSDKDRLLKNFTDNFEHALLNKSWRKNLRATDFDIELANGELKLIETHPDPNNKTGAVLCVIPDDSDFEFSVKVKNTNHALK…
F. aequoris|peg.1796	PUL2	79885	81576	+	Sulfatase (S1_64)	atggaaaaccaatttgatgccattgtaattggatcgggtatatcgggaggttgggcagccaaagaactttgcgaaaaaggattgaaaaccttggtgttggaaaggggaagggatgtcaggcacataaaggattacccgaccatgaccatgaacccttgggattttgaacacaggggaaggatgaccaaagcattttaccaagaaaaccccttgattacaaaggcctctggctatggagaggacacgacacatttttttataaaggatgccgaccatccctatgtccaggaaaaaccgttcgattggattcggggctatcaagtgggcggaaagtccttgatctggggtagggcctgccagcgttggagcgattacgagttcaaggcaccaaaaaaatat…	MENQFDAIVIGSGISGGWAAKELCEKGLKTLVLERGRDVRHIKDYPTMTMNPWDFEHRGRMTKAFYQENPLITKASGYGEDTTHFFIKDADHPYVQEKPFDWIRGYQVGGKSLIWGRACQRWSDYEFKAPKKYGYGIEWPIGYDDVASWYSHVEKFIGVCGNDDGIEAMPDGEFLPPFELNCVEEHMQATLKEHFPGRHLVQGRWAHLSEPEQVHLDQGRGKCQCRNLCMRGCPFGGYFSSNSSTLPWAEKTGNLTIRPFSVVHSIVYDEASGKASGVKVIDTNTKEEIVYNARIIFVNASALNSNLILLNSKSERFPNGLGNDHDVLGRYVSFHNYRAGAGGAIKGFEDHYYYGSRPSECIIANYRNLKEQDTDFVGGYTIFTGAYRNRAEEVPEDAP…
F. aequoris|peg.1797	PUL2	81595	82674	+	Hypothetical protein	atggacaagaaagtgggcgttggattaatcggttcacaatttatttctagtatacatgccgatgcattgagtagggtggccgatgcggaaatccttgctgtgatgtcacctacaaaagggcatgccaaaagttttgcggaaaggttccatatccccaatcattttacggatctggatgatatgctagccatgcccggtattgatatggtcgtggtcggcgctcccaattacctacattgcgagataacactgaagatagccaaggcaggtaaacatgtggtcgtagaaaaaccgttgtgcatgaatttggaagaggcggatttaatgatcgaagcctgcaaacaggccaacgtaaagctcatgtatgccgaggagttgtgcttcgccccaaaatatgtt…	MDKKVGVGLIGSQFISSIHADALSRVADAEILAVMSPTKGHAKSFAERFHIPNHFTDLDDMLAMPGIDMVVVGAPNYLHCEITLKIAKAGKHVVVEKPLCMNLEEADLMIEACKQANVKLMYAEELCFAPKYVRMKALLDEGALGKPTLFKQSEKHDGPHADHFWDVERSGGGVTMDMGCHAIQFFRWLHPGRAIKSVYAQMMTSVHTDKTIGEDNSIVIMEFDDGVVGIMEESWTKLGGMDDKAEIHGTGGVAYADLLQGNSIQTYSTKGVGYAVEKAGNTIGWSYTMYEESWNYGFPQEFEHFVDCVKNDKQPLVTGEDGKAVLEVIYAAYESAGTGRKVMLPFKPNVDKPYKLWKK
F. aequoris|peg.1798	PUL2	82706	83257	+	Others	atggaaagaagagaagcgttaaaactaacagccactgtcttgggaggcagtatcataggatcccaattatttttatcgggctgtgccgccccgcccaagaaaagatcggaattgatcgttgataccgatgtgcccttacttgatgaaattggtgagaccattctacccgataccgatatatcgcccggggcaaaggccgcccatattggaaatttcatgcaaaccatggtcaatgactgttatgaccaagaagaggctactctctttattaatggattggaaaccatagaagagcagtccatcgaagcatacggtcatgggtttgttgacctttcaaaggaacaaagactggaacttttgaccaagtttgatcaagaggcacaacaacataaactattg…	MERREALKLTATVLGGSIIGSQLFLSGCAAPPKKRSELIVDTDVPLLDEIGETILPDTDISPGAKAAHIGNFMQTMVNDCYDQEEATLFINGLETIEEQSIEAYGHGFVDLSKEQRLELLTKFDQEAQQHKLLEKPHFFGMMKELTIWGYFTSKPGATQALRYNPVPGRYEGCIPYNGEKAWA
F. aequoris|peg.1799	PUL2	83257	83967	+	Others	atggatatacagatttttggggactatgaacaaatgagtgcctttgcggccgatattgttcttggggaactggaaaagaagggaacccttacaatctgtgccgctaccggtaattcacctacaggaatgtatggactattggctcaagcctacaaagaccgacctgaaattttcaatggtctacacattctaaaactggatgaatggggtggacttgcggcagatcgtcccggttcttgtgagtactatctacgtcaacatcttcttgaaccccttaaaatcccgaatgggagatatacgggattcacgcccaatcccaaaaatcccgagaatgaatgtgaaagaattcagcatatcatggaaagcggggagcctatcgatttatgtgttttgggtttg…	MDIQIFGDYEQMSAFAADIVLGELEKKGTLTICAATGNSPTGMYGLLAQAYKDRPEIFNGLHILKLDEWGGLAADRPGSCEYYLRQHLLEPLKIPNGRYTGFTPNPKNPENECERIQHIMESGEPIDLCVLGLGKNGHIGFNEPAEMLQPFCHVAQLSEASKGHGMVENMDQKPEYGMTLGMQNILTAKRILLLICGAGKDDAIAMLKKKMITPQFPVTFLWLHPHVDCLLVENVR
F. aequoris|peg.1800	PUL2	85227	84070	-	Hypothetical protein	atgagtaaagaagaggagataaataaaattcatgcagaatttatctcaaagcttgaacatcattatggacgctacaatgccgagaacaatagttttgaatccacgagcaattccaaaattgcacgggatttattctatagtgattcgcaattttccagattgatcaacaatacggcatctgaaggtgaactgacccgggcattacgaaatgtgcaaaggcttttggatgttcatgaacttcgtcgcaaagtatcgaagcaagcaagcggtactggtaattccatttttgacaagcgggtgtttatgtggatatccggggttttattggtcagtctggcgataaccctatatctattcaccaaacaaaccgatgaggttgaaactgatgatgatctttca…	MSKEEEINKIHAEFISKLEHHYGRYNAENNSFESTSNSKIARDLFYSDSQFSRLINNTASEGELTRALRNVQRLLDVHELRRKVSKQASGTGNSIFDKRVFMWISGVLLVSLAITLYLFTKQTDEVETDDDLSEQTRYEMLRWGFENNYIKPYVKLKELPEDCYYPCYKYQGKWILKDEYKIPFFRERNGFHYVAKEVVMYARCMDERDDRGESFEGYEYQKHEIWYDKREVPIDSFLTKGAEPKLSASYMESNFEDDPNFVKIAYVHTFFKTEFNIEDGLIYRSGKAIGRDIEFVSREILEKQSISSDFLNELKSETNTIAKNLLEDFSKPITCNPTETPNLDFNQIKEGDVLSFDCQFKTGRFLVDYNKSYIFTDQYISTYCR
F. aequoris|peg.1801	PUL2	85395	88646	+	TBDR/SusC-like Protein	atgaaaattagacttaagcatgcatttttgctacttgcagtcctttccattcagtttgcaatttctcagaaaacagtatcaggaaccgtgaccgacgaaaatggtatgccattggtgggggtttccattattgagaaaggaacgaccaatggaatttctacggattttgatggcaagtattccattaccgttaaagatgggtcttctgaacttatgttcagttatattggttttactccagtgaccaagctggtggggacggcaagtacgttggacattactatggtagagagcgcagaggcgttggatgaggtggtcattacttccctaggctttaaggagcgtaaggatgaccttgggtatgccagttccaccgttgggggaaacaagatcagtgag…	MKIRLKHAFLLLAVLSIQFAISQKTVSGTVTDENGMPLVGVSIIEKGTTNGISTDFDGKYSITVKDGSSELMFSYIGFTPVTKLVGTASTLDITMVESAEALDEVVITSLGFKERKDDLGYASSTVGGNKISEAGETNVLNSLSGKSSGVRISRNSSDPGAGSYIQIRGLSSITRNSQPLIIVDGVPISNDVRGNSDSGGVNQESRLNDINPNDIESITILKGASAAALWGTQALGGVINITTKSGKFNSKLSVSLKSTYSYDEINRKYPLQDKFGQGDNGVYDQRARDSWGDKLADRSGGLDELDTSGEFYIDQAGNVYYPILTKNSRETFHDSNFDKIFSNGHFFENNLSLSGGNQKSSMFFSLGDLNQQGIIRNNSDYRRTTVRFNARQNFTDAIS…
F. aequoris|peg.1802	PUL2	88663	90081	+	SusD-like Protein	atgaaaagctatatctccatttttatactctttgccttattggcatcttgtagcaaattggtcgatgaccttaataatgacccgaacaatctcacagaaagttcctatggaactgttttaacgggaactgaagtgggcaacattctattgcaaaccggcgaaacggcccgaagggcgtccatttttgctggtcagtataccggaatcgatagacaacacctcgggttttcccaatactcggtgaccaccagtgattttgatgccctttggaacgatgcctacgtaaatgcctttagaaatgcactaatcgccgaagaaacggcattgaacgatgacattggccctgtagcacaggggatatccttggtgctccaggcacagatagctgggacgattgct…	MKSYISIFILFALLASCSKLVDDLNNDPNNLTESSYGTVLTGTEVGNILLQTGETARRASIFAGQYTGIDRQHLGFSQYSVTTSDFDALWNDAYVNAFRNALIAEETALNDDIGPVAQGISLVLQAQIAGTIASLYGDMPFDEAGNVAITDPIFEGQKTVYGKIQNTLDTAITLLAEGTGKPSAGSDIYLDGDANAWIEVAYTLKARFYLHTKNYQSALAAASNGISSMDNSLYGPHGTAAENSNLNYQFFAIEVRQADVVVSDFMASLVDPNVGNPIPSNYRGNAKTDETGRYNFLFTTNSTGIQPNISNGFAAQDAPAPLVTYEENLLILAEAGFRVNGFDTGLSYLNDFRAFMNTGGYLRNIDPAQVLYEPYVSADFETGGMENPDNISQNNALLR…
F. aequoris|peg.1803	PUL2	90096	90875	+	Hypothetical protein	atgaaaataaaacacattaaaagcatctgtttttggttactggcattgactgtattggtgccgaccaacctcaatgcgcaagaagaaaaagcccccgttaaaatattgtttgtggggaacagcttcacctatttttggaacatgccccagttggtaagcgccatggcggaaacacaaggggtctctatccaaacataccaatcaactgttggggggagcaatctggaacaacattggaaaggggagaaggggacaaagacccgtgaattacttgaaaataaaaagtgggactatgtggtttttggagaccatagtttgagtaccattgaagccccggaacgttttaaggagtatgggaccaagtttgcggaattggtccgttcccaaggagcggagccc…	MKIKHIKSICFWLLALTVLVPTNLNAQEEKAPVKILFVGNSFTYFWNMPQLVSAMAETQGVSIQTYQSTVGGSNLEQHWKGEKGTKTRELLENKKWDYVVFGDHSLSTIEAPERFKEYGTKFAELVRSQGAEPIFYMTWAYKSNPLMQETITKGYMDLATELNAKVLPVGPVYMKARTLRPDLEFYFDDKHPSPDGSYLIALTITKLLTGKSVGTIPDRLTTVDGNGENLYLCFVLPPTGDFLRQLVEEMNFESFKTQK
F. aequoris|peg.1804	PUL2	90872	92356	+	Others	atgaactttttaaaaaagcatatctttttagtggcgggacccttggcttttctgatactgcaaggctttaatcccccgaccgggatgtccgacagtgctttcagtatgttgggcattaccttatggatggccatctggtgggttaccgaggccattccaattggggttacggcccttttaccgatcatattgtttccgctgaccggggccgtcgaactttcggaaaccactgcctcctacgggcataagtatatttttctatacatgggaggatttctattggctattgccatcgagaaatggaacctacacaagcggattgccctacatgtgatccggcttatcggaaccaacgtatcaaagattattttgggctttatggtagccactgcttttctg…	MNFLKKHIFLVAGPLAFLILQGFNPPTGMSDSAFSMLGITLWMAIWWVTEAIPIGVTALLPIILFPLTGAVELSETTASYGHKYIFLYMGGFLLAIAIEKWNLHKRIALHVIRLIGTNVSKIILGFMVATAFLSMWISNTATSVMMLPIGMSIVAQLKDNPATIEDENLIFGKALMLGIAYSASIGGIATLIGTPPNLVFAGYVEEVYGIEITFWQWAKWGLPIAIPLLLMAWIYLTRFAFKFKQKEFPGGREEINQLVRQLGPMKKEEKIVLGIFILTAFAWIGRSFILQPLLPAIDDTIIAMCAGILLFTIQGSDKEEPLITWDDAVKLPWGIILLFGGGMALASGFETTGLAAWLGSQMNLLQGLALIVLVVVIITSVNFITEVTSNLATTAMLLP…
F. aequoris|peg.1805	PUL2	92377	94143	+	Others	atgaaaaatcgtaagaacccaatatggaacatagccgttttactgttggtcctatttattggatgtaatgacgatgacgaaggtaacgtactggatgatggtaccttggtaatccttacgaccaatatcaccgaaacaaattttgaaacaactgtggaggatgttcctgtggatacttccattgagattattttttcacacagtctggacacggatgccattacatctgctttggattttgcatcgggttccacaactgttgattatgagatagggttttccaataccaattcaaccgttaccttggtgccaagcatgttggattatcaaaccagttacaccttgtcattgcctgaaggcatatatggggccaatggagagacattgcaaagtcctttt…	MKNRKNPIWNIAVLLLVLFIGCNDDDEGNVLDDGTLVILTTNITETNFETTVEDVPVDTSIEIIFSHSLDTDAITSALDFASGSTTVDYEIGFSNTNSTVTLVPSMLDYQTSYTLSLPEGIYGANGETLQSPFSISFTTAAFVPPTLTLSSDVSELEEDGQTATIMATLSKVANSDVTATFVFDGTATKDDDYSISGEESITIPQGSLSASISVTTILDGENEGNEIIDVSLDNVTNASAGSEGISIAIIEQLPALSLKGILALTWDGSGTNDGKAIHLVANQDIADLSLYGLGTANNGGGTDGNEFVLPAISVSAGDDILVAREIELISTYFGGCIGEFEHVLQAESAINQNGDDAIELFQGDVVIETYGDIDVDGTGQSWEYTGSWAYKIDGVWTTG…
F. aequoris|peg.1806	PUL2	94172	95560	+	Hypothetical protein	atgaacaaaaagaatttaataaagagcattcaactgttgcttttgagcagtatcgtcctatggtttaccgcatgcaccaatgatgatgatgcttctgggaacttaagtgtgatttccgtaaaactgaacgatgccccttttgtggatgatatgcaggatgttcccgtgaacagcacttttgagatggttttttccgctattttggacccggacaaatttgaaaatgtatttttcataacagcaggctcggagaatgtaccctatacattggagtatctgaatcaatccaccaaggttttgatccatcttgaggatatggctgccgctacagaacatatgatcggtgtggactctggaagcattggcatggatgggaaggcattggtaaacagtgtgacc…	MNKKNLIKSIQLLLLSSIVLWFTACTNDDDASGNLSVISVKLNDAPFVDDMQDVPVNSTFEMVFSAILDPDKFENVFFITAGSENVPYTLEYLNQSTKVLIHLEDMAAATEHMIGVDSGSIGMDGKALVNSVTYSFTTEDGNTSSKTPCLSASEDCIQQLSFLDNASEPLSFEVYANYDFVDDPEFVYDFIDKVVVVVHGAERNADEYYGYMLNSLKSMDKEKTTLVIAPHFQDNLTAPTDGLVWNDSGWREGADASNTNSSISSFTVLDTLVNRFSNLDKFPNLKTVLIAGHSSGAAFSQHYAVANKVEGSHPTIDFQHVVANNQYFYYPDGQRYDEGTGTFYEPTDCVGYTYWPYGSEFAVSYLDGVDTTTLTEQQVSRNTIYFLGSDDTSTTGTLN…
F. aequoris|peg.1807	PUL2	95845	96831	+	Transcriptional regulator	atggatatatccaaggaggatatcaaatgtgctcgaaagctttctggagagatgaacacggatcaagagaggtcgatgttcgaggtaaacttactgctggatgatggtctacgggaccgctttcatgattataagttattgtgggagtgctatcctaaacccgatctaccactgaaaaaaaaacaatccggaaatcggataagagaagccatttccccaaaaccatcgggaaaaagaatgtttctccaagacaggatgaaagtcatcttggcagcagcagcggtagtcctgatcggtttttccctatacctgttttcaatgggtgatgcttcccggtacaccaatcatatcatagcccaacaaggggaacggaaacagatcatattgcctgatggctca…	MDISKEDIKCARKLSGEMNTDQERSMFEVNLLLDDGLRDRFHDYKLLWECYPKPDLPLKKKQSGNRIREAISPKPSGKRMFLQDRMKVILAAAAVVLIGFSLYLFSMGDASRYTNHIIAQQGERKQIILPDGSSITINSGSELKFPEVFSKNSREVWLEGEAYFDISKDVDRPFHVNTDGLTVQVLGTKFNVNTKGKTKTVSLESGKVQVTLKDSGDEIRLSPNEELQLNTETGEVVKRNFDVSKTTAWKDNILLLDDMPLGDALIPINQFYGVEFTISDDLVASKKISAAFEDQDLDQFIQTLEFIADVKITAISPKKFSIAPRDEN
F. aequoris|peg.1808	PUL2	96848	97414	+	Hypothetical protein	atggattttaacaacatgacagatgtagagctgttccgcttgattcaggaaaggaacaaggaggctttggagacagttttcaacaggtactatgaaagcctttgtcggtttgggcttacctacgagtcaaaactggacattgttgaggagaaggtggccgatgttttcattcaattatggaacggttatgagcgcatccatgagattagaaatcccaagccatacctctatgtggtggcaaagaacaagttgttggagcccgtggcatactcccatcttaaacaacccttggagtttggccaggaaaaccaacaagcttcaagcccgagtatagaacaggaaatcatagatcaggagcaaagggaattctatataaaacggatcaaggatgtgctggac…	MDFNNMTDVELFRLIQERNKEALETVFNRYYESLCRFGLTYESKLDIVEEKVADVFIQLWNGYERIHEIRNPKPYLYVVAKNKLLEPVAYSHLKQPLEFGQENQQASSPSIEQEIIDQEQREFYIKRIKDVLDQIPKKSRQIFEMSRLDELKYKEISEILGVSIKTVENHMAIALKTIRKMVIKNKQY
F. aequoris|peg.1809	PUL2	97506	100874	+	TBDR/SusC-like Protein	atgaaaaaattaaacttgttagcattgctactgtgtcttccattattgggtaggggaagtaatgtccccatatccgtatccaatgtggtgaatacacaaaacttcgacatgatcaatcttaaccttaaaagtgttgctctggaaaaggtgttcgaccttatagagaagcaaaccggccaaagattcatctacgctgcggatgcccaatccttggatcaacgcatcagtatagacgtgaacaaagggaacctggaaagtgtcctggaagtccttaaaaacaaagccaacgtggatttccgggttacggagcaaggtgttttggtgaagttcatccaagaaaagcgaaaaatttcaggatctgtaatcgatgaagcgggcagtcccattccaggggccaac…	MKKLNLLALLLCLPLLGRGSNVPISVSNVVNTQNFDMINLNLKSVALEKVFDLIEKQTGQRFIYAADAQSLDQRISIDVNKGNLESVLEVLKNKANVDFRVTEQGVLVKFIQEKRKISGSVIDEAGSPIPGANVFVEGTDYGTVSDFDGKFTMEIPSNFKTLSITYIGYRRQDVNIENMDNVTVTLIESASQLDEIVVVGYGTEARRNITGAIASVSPEEINTQPKANVVEMLDGRLPGVQIMSDNSPGGGTSIRVRGFSTINSNDPLVIVDGIPASNGLNGINPSDIETIQVLKDAASASIYGSRAANGVVIITTKKGSDTGGEYVVSFDSYAGLQSSYNLPRMLNAQQYGDLLWQATINDGGTPSHDIYGDNPAQATIPQWLNDEQTIPSADVDWVK…
F. aequoris|peg.1810	PUL2	100883	102559	+	SusD-like Protein	atgaaaaacatgttgaaaataaaatcaaaatatatgatggtaggtgctaccgtggcacttacgctcttgggatcttgttccaaggattatttggaggaggtcacctttggtgaagtttccccttcggaaatgaccaaagccgaaaacgttgaaaaagccattatttcggcctatagcgtacttaatggacaaatcgatggggccagcaatgcctacaattccccagcttccaattggagcttcggcgatgtggtttcggatgattgttacaaaggtggaggcggaaccggggaccaaaaccagattcatcaaatggaactttacaacacttccccgaccacctatgatgtgcaacgaaagtggatggccttgtacgaaggagtgaaaaggaccaatgag…	MKNMLKIKSKYMMVGATVALTLLGSCSKDYLEEVTFGEVSPSEMTKAENVEKAIISAYSVLNGQIDGASNAYNSPASNWSFGDVVSDDCYKGGGGTGDQNQIHQMELYNTSPTTYDVQRKWMALYEGVKRTNEAMKLLNASEDFDASLKTQRTAELRFLRGHYYFELKKIYNQIPYIDETAETVSDYARSNTEFTSEQLWGKIEDDFQAAYDVLPNTQEEVGRPTKLAAMAYLAKTYLFQDKWQQAYDATTLVMGGSYGLMDDFQSVFLPENDNGQEVIFAVQYSVNDGQSSNYNGSIGDRLTAPGGPFYSQYGFHRPSQNLVNAFKTDASGLPMEDNVDVTDTDSVDPRLDITVGRPGIPYKDLDILYEDTWARDLATYGPFGPKKRILSANSPYHVT…
F. algicola|peg.2164	PUL3	331855	331280	-	Transcriptional regulator	atggaaattaaggatgaagtattggttaaaaagtatatggaaggaaatgaagcggttcttggtcaattgatcaataaacacaatcgtcgcatttcggggtatattttttccaaagtaaaggatagggagattactgaggatatttttcaggacacttttgtcaaggttatcaaaacgctaaaaagaggagattacagggagcaaggcaaatttttaccatgggtaatgcagatcgcccataatcttattgtggattatttaaggaaaagaaggcgactggccatatttgagagcaaggatgactttgacatcttttcagtaattgaagacggcgaaccaaacgcggaaagtaatctcataaagcagcaattggacaaaaacctgattagactggtggaa…	MEIKDEVLVKKYMEGNEAVLGQLINKHNRRISGYIFSKVKDREITEDIFQDTFVKVIKTLKRGDYREQGKFLPWVMQIAHNLIVDYLRKRRRLAIFESKDDFDIFSVIEDGEPNAESNLIKQQLDKNLIRLVEQLHHDQKEVLMMRIFRGMSYTEISENTGVGINTALGRMRYALINLRKLVESQNVNIME
F. algicola|peg.2165	PUL3	333734	332352	-	Hypothetical protein	atgaaatacagcaaaaaatacattagtaccttatttttcacccttgcccttgtttccacgcagctaggggctcagaattttaagaacacccagcagaaggttcaattggaagatggggatacttttgtttttatcggtaatagtataacccaccaatgcgcctacacacagtacgtagaggattttttctataccaggtatcctgataaaaagctcagtattgtgaatgccggggtttcgggagacttcgctggcgatgtgcttaagcgtttggaagaagatgtgttaaaacatcagcccaaatatgcaagtattcttattggaatgaatgatggggaatatgcgcgatggaacgatactattttcaatacctacaaaagggatatgctggaactcacc…	MKYSKKYISTLFFTLALVSTQLGAQNFKNTQQKVQLEDGDTFVFIGNSITHQCAYTQYVEDFFYTRYPDKKLSIVNAGVSGDFAGDVLKRLEEDVLKHQPKYASILIGMNDGEYARWNDTIFNTYKRDMLELTQKLVNAQVKPLLLTPTIFDTHQALLGENWVDKEKIPNMHYDAVLAYFGAWCLEQANLRGYGYADLHGYLTHYTREARKKDADFTFIPDAVHPEYDGQLIMAVALLEGMGVDTMVSEIEVVKKEGLWNYASKNGILSNEKSEALEFDFKANALPWVVPADAQYAYNLTNADSRLGLEIIRVVGLEYGNYHVIIDNITVGTYSHMDLAKGVELQNNPRTPQYRQALAVAELNKKRNEEVIEKIRDEWLLRKGLANPELMEEEEEEEDL…
F. algicola|peg.2166	PUL3	336171	333772	-	Glycoside Hydrolase family (GH95)	atgaacgcaaagagatttatggccattctagtgggagcggctcttgtgtcttgcaactcagaaaagcaattggacattgcttacgtttttgaccaaaaccctcaacatggttttataagcgataaaccagcttccaaatgggaggaatccgccatcagcggaaatgggacgctagggattctaatcccgggcaatcctcataaagatagaatggtcattagccatgagaaattgtttatgccggaatatcctccttatgatgctccaaatttggggagtcggttggctgaaatccgggaacttgttttagaaggtagggagcaagaagcttccatgattgccgtggaagagggggtaaaaattggaatagaagacgaatttatttggaccaatccccat…	MNAKRFMAILVGAALVSCNSEKQLDIAYVFDQNPQHGFISDKPASKWEESAISGNGTLGILIPGNPHKDRMVISHEKLFMPEYPPYDAPNLGSRLAEIRELVLEGREQEASMIAVEEGVKIGIEDEFIWTNPHIPACQLELENLNPIKDDLYSRKVNYETGEITVNYGTKNEVISRRAFVSRTDSVAVLHIQSLTAGKLNYKFNLNQLPLPEAEEEEDAFDPTEFVSKLDIKAQSDCLSYETTFEREWEGSLKSYTVVSKIMPRNGSLKVDGNSIQVKNADEILVLSTVKLNYKKEEGSQSIKLKKKLDALGSSYDTLLEPHAQIHGELFNRFSFQLGETDRRNITSEALLSSSTFQATNSELVVQTVEASRYNVICSTGETPPALQGIWGGTWRPAWS…
F. algicola|peg.2167	PUL3	337860	336346	-	SusD-like Protein	atgaaaaataagataaaattagtttacgcttttgcattgaccttttcgttggttgcctgttccgagttggaccaagtagatccaaaccaagtatcggagtccactttctggcaaacagaatcgcaactggaccagggtgtcattgcagcttatgatgtattgcagtttgataccatgtacggacagaaccttcatatcatctattcggggctttcggatgaaggtaccaatgagcatccatttgaattcaatgccttggtgcgcttcactctttcggataccgatgcctttggaggtccacactggggaagcaattataccatgattagtagggcgtatcaagttttggaaaacgagccaagatttaataaacccgccattgctggacaagccgaattt…	MKNKIKLVYAFALTFSLVACSELDQVDPNQVSESTFWQTESQLDQGVIAAYDVLQFDTMYGQNLHIIYSGLSDEGTNEHPFEFNALVRFTLSDTDAFGGPHWGSNYTMISRAYQVLENEPRFNKPAIAGQAEFLIALAYFNLVGYFGENVAYVDRVQNPGDRPSTAEDGQIYALIESMLLSAIDKLPLGWSENDYGRATKGAAQALLAKTYFQQQRFAEAEPLLKAVIDSGQYSLLANYADNFMETGTVNPEAVFLVNFIEDGPTNETDSNRRHQIFSVSEQGGAFGDIQCSNMIFNAFNREEDATGSKDSRMDQTIIYPGSELTYYGLSGQAWADEAPDQNLLTGFYKYSEQEHTANNVDPSSGLPTFMTILADGGTDYIVIRYADVLLMYAEALNAA…
F. algicola|peg.2168	PUL3	340906	337871	-	TBDR/SusC-like Protein	atgaaatatataataagatttaagagtgccctattatttctggggctgatagttgggctgcagtcaagtgcaatcgcccaaaatacaattacaggtacaattaccgatgcagatggacagccacttgctggcgccacggtagttgagcaatccacaaccaatggtgtggtggccgactttgatggaaactacagcatcgtggtaggcgattccaatgcagttttaacctttagctttgtgggatttgtcacccaagacatacctgtaggggcaagaaccacaatcaatgttagtcttcaagcagatcaaaatgttttggatgaagtagtggtgattggttatggtaaacaaaagaaaagttccttgacaggggctgtttccattatcgatgtaggagaa…	MKYIIRFKSALLFLGLIVGLQSSAIAQNTITGTITDADGQPLAGATVVEQSTTNGVVADFDGNYSIVVGDSNAVLTFSFVGFVTQDIPVGARTTINVSLQADQNVLDEVVVIGYGKQKKSSLTGAVSIIDVGETEKSQYTNITDRLQGRAAGVTVVANGEPGSIGDIRIRGSAFFDDNNPLYVVDGVILSGAPTINPNDVENIQILKDASSAAIYGSRAGNGVIVITTKKGQKGKLRVSANVTTGFQQIAEKLDMTNAEGWARIVRAAFDSPNASGLQPAHAFNLPGIDTDWQSEVFRTATLQDFNANVSGGGDRFTVLFGVNHTYQDGTVPGPKFDRSGIRLNSSFEVIKDRLTVGQNVAFNRVRLSGGAEEDNAAAAGLAVPTAIDALPVIPVFDPT…
F. algicola|peg.2169	PUL3	341803	340931	-	Hypothetical protein	atgaaaaaaattattggaaaaattactttgatgggtctgattctgattttgggcttttcttcgtgtgagaacccaattgaggttgaatttccagaagtacttattattaatcaggctccccaagtgaccccgattagtagcaaaaccctaaaagaaataagcggaccaaaaacgtttgatctatctaccaatgtaaacgatcaggaaaacgatgccttgtcctttgttgttaattccagtgacccgggtgtggtagaagccagtattaacggttctatattaaccttacggtctgtttccatcggaactgcggttattagcgttgacgtcacagattccaacgggaatgcggtgagtaccactataggcgtatcggtagaagaaggagttgatttggta…	MKKIIGKITLMGLILILGFSSCENPIEVEFPEVLIINQAPQVTPISSKTLKEISGPKTFDLSTNVNDQENDALSFVVNSSDPGVVEASINGSILTLRSVSIGTAVISVDVTDSNGNAVSTTIGVSVEEGVDLVYALEINFDVPDGGFTEQMQGAVEEVNDIYSEGSFISSGSALIGPSSGDWVGIELFTQELDISNQPRFEFSYANVNDATNVNIFFGAGEEFSITMADLGEDVVLGNPGFNTIVVEDLQAVFDDLDIEADLSAVFAIGFNTEASGNSFNVDDVRLGIKE
F. algicola|peg.2170	PUL3	342285	343892	+	Glycoside Hydrolase family (GH29)	atgagattagtgcgcaatacagccttactattggcgacctttattctttatagctgcaatgaaaaccgaagcaatgaagtggtccaaatccaatattatgaatccaattgggagtcgctctcccaacatcaaaccccagaatggttaaaggatggtaagtttggtatttatacccattggggcatctactgctattccggaatcaatggaaatgttacctggaactcgagtgtggcgtatatgaatcctgaaagtgaatggggacaagattttgaacgggtgcatggcaagcttacccccgattttggctataaggacctaattcccaaatttaccggcgagaaatttgatgcagatgaatgggcggatttatttgccaagtcaggcgccaaattcgcc…	MRLVRNTALLLATFILYSCNENRSNEVVQIQYYESNWESLSQHQTPEWLKDGKFGIYTHWGIYCYSGINGNVTWNSSVAYMNPESEWGQDFERVHGKLTPDFGYKDLIPKFTGEKFDADEWADLFAKSGAKFAGPVAEHHDGFAMWDSQYSKWNAAQMGPKRDVVGELGKAIKAKGMKFVTAFHHSANWYFFPTWDKTKDSSNPEFSGLYGPIHEEGDVPTKEYMEEWKGKLIEVVDNYQPDFVWFDFALDIIREDYVKDFVTHYYNSGLDRNEEVIISYKHHDLPPGVGLFDLELGAASKLTHYDWITDTTIDNGPSWGYRPNLEYEPVNNLIDNLVYRVSNNGYLLLNIGPKWDGTIPEEAKNALLGMGNWLKINGEAIYGTRAWTKSGEGPGSEET…
F. algicola|peg.2171	PUL3	344051	346237	+	Hypothetical protein	atgagaactaaatcctatgcgatagccattgcgctatttctaatttccttgacctactcctggagccaggtcaacccaatccagcacttcgattttgacaagatcagggtggaacggcaaaaggccaatttggaaagaggagaaacctatgtgcccaaggaggtatttgcttatgttaccgaagcaagtggaaaagaacacaatctaaatggaaaatattacaaaagcgttcccggtgtaaagggaaatgctgttttgttggacggatacactgcttacgtaaacattgaggaggaatttgatgaggaagctgacgcagcaattcgcgatgaacttacagaatttactgttgaaagctgggtggcccttggtgcctatcctaaaaatttctgttccata…	MRTKSYAIAIALFLISLTYSWSQVNPIQHFDFDKIRVERQKANLERGETYVPKEVFAYVTEASGKEHNLNGKYYKSVPGVKGNAVLLDGYTAYVNIEEEFDEEADAAIRDELTEFTVESWVALGAYPKNFCSIFNHRRPLSDGSTEGYSLELDSWGRPVLKLGTYEGKMETVMSDKQLELNAWTHVAGTYSPAGGMTLYINGEQVANRKFEGTFSTINYHGDVEKLIGRSRVAARPTGTIRPEGTEKSLTYLDGILDELKLYDKSLDAKTIATAYKKESKSLSAPALPKRKFPSGPQSPGVFRAVNTTLEYYPGWDAPWAVDKHADVVVQFDETDCKFVFWRGTGYIPSWVSENGIFFNNGFNEGWNDHGSCEPMSDKKTKYSSVKIIESTPARVVVQW…
F. algicola|peg.2172	PUL3	347219	346542	-	Hypothetical protein	atgggaaagtcagtaataaattcggttttatcagcttttttggcagtgttgatggtatccagttttatgggtgtcgcccaagagcatagatctgaccaaaatggaactgcaatttcattgtttaatgggaaagatttaacaggatggaagggagaaaatcagtggtggaaggtagaagacggtatgttggtcggcgcaaccatatccaagcgaaatccggaggacccatcctggctgatcaccgagaaggcctttgaaaattttgagctgactttatggtgcaagcttgagggggatggtaaccgaaattcaggagtgtactatcgtggaaaatggaatgccgaaaaacaagtgttaggatatgagttcgatctagggggatgggctggagagaaggaa…	MGKSVINSVLSAFLAVLMVSSFMGVAQEHRSDQNGTAISLFNGKDLTGWKGENQWWKVEDGMLVGATISKRNPEDPSWLITEKAFENFELTLWCKLEGDGNRNSGVYYRGKWNAEKQVLGYEFDLGGWAGEKELWWGELHDPYGRQLSVSDLDKSAIKQLYNKKGWNHVRIRVQGDHIQHWLNGIKTVDWYESDSSIQKSGFIGFQIHPESRYKVSFRSIKLAKL
F. algicola|peg.2173	PUL3	348175	347246	-	Hypothetical protein	atggaaagaagaagatttatccagaatgcaacaatggtgtcggccctgggcctaatggctccttgggatgcgatatcccacaatttaaaagacagcgcactcccagtatattgccaagaatttacttggctgacctattttgatagggaagggaaggagtggcacaaggatttggccaaatcgctggacaagctggcgccaaacaccttgcatggtatggaagttcttatggaaatgcatcagggatttccgaagaccttttcccaaattcaaaaagcacaattaaaaccgatttccatgtttgccagtccaaccttgcatttggaagacacggccgaacgccatatttctaaattgctaaaaattggaaaacggctaaagcaaatgggagtaaatgtt…	MERRRFIQNATMVSALGLMAPWDAISHNLKDSALPVYCQEFTWLTYFDREGKEWHKDLAKSLDKLAPNTLHGMEVLMEMHQGFPKTFSQIQKAQLKPISMFASPTLHLEDTAERHISKLLKIGKRLKQMGVNVIVVNPEAKEEGPVEHKTDNELIIQTKALDVLGAGFRKMGIRMLFHNHEIEMQNDAKEFLHALNGTQPENMGLCVDADWIYKGTGSLQTLYDLVGTYVGRIGELHLRQTVDGVWAETFGQGDIDYGHIADLLLQNGQRPALVLEQAVDDETPHTMAPMEAMKISLSNVREVFSEFGK
F. algicola|peg.2174	PUL3	348947	348225	-	Hypothetical protein	atggagaagttagtttacgttttgtctgtgttctttttactgaattgttccacagacaagaaattaagtagagaagaaccggggcctacggcaacaacggtcaaaatcctttccttgggcaactccattacagaaggagaatattatagatatccactttggaagaaattggtggatgccgaatatcaacacgtttttattgggaatcgtggtgatgccgaccatggattaccgggatataaagggcaaggatttaataacaaacaccaagcggtgagcggaatcaccgctattgatattgccaataaccagattgatgcttggatgaacgacttggcggttgcgccagacgtggtactggtgcatttgggcaccaatgatgctgaggtaatttttgaa…	MEKLVYVLSVFFLLNCSTDKKLSREEPGPTATTVKILSLGNSITEGEYYRYPLWKKLVDAEYQHVFIGNRGDADHGLPGYKGQGFNNKHQAVSGITAIDIANNQIDAWMNDLAVAPDVVLVHLGTNDAEVIFEDAATLENVEQSMRTIIQALRNKNSNVKILLAQIIPLNTEFPTQNDLVAQINGRWSNLANELNTNQSPIVLVDCNTGFSAADLEDAWHPNVQGSEKMAQRFAHAILQK
F. algicola|peg.2175	PUL3	350471	348963	-	Sulfatase (S1_15)	atgaaattaagaatgaaatgcatgtttcaaaccctcttggtaattgcggtttttacacaagtgcattcgtgcaaaaagagcaatgacaaaaagactcaggaagaagtaacgatcaataaggtcgctagcaaacccaatgtgatcatcatctatgcagatgatttgggatacggggatgtaagcagttactatgctgaatcaaaaataaacacgccccatatagaccaactggcatctgaaggcatgaaatttacagatgcccacagcccggcatcctattgtacaccatcccgttacagcattttgacagggaattattgttggcgatccaccaatactgtggaactgcaagaagggtatggggcaccgattattgcaaaagacgaaaataccttgggg…	MKLRMKCMFQTLLVIAVFTQVHSCKKSNDKKTQEEVTINKVASKPNVIIIYADDLGYGDVSSYYAESKINTPHIDQLASEGMKFTDAHSPASYCTPSRYSILTGNYCWRSTNTVELQEGYGAPIIAKDENTLGNLFQDNGYKTAAIGKWHVGMDWTFKDPNAEPEESNVDFEAPLISTPMDQGFDYFFGTSGCTSDDSPFAFIDRNKLHGLPLKELKDINVPGDFNWQTKETHYKDVLAAHDWEHEKADTTFTNRAIQFMKRTVAEEKPFFVYLPLSLPHIPWSPAEFVKGKSNAGPRGDLVVLTDYCVGQITKTIEDLGVEDNTIVIFTSDNGPRESYDGHKSAGNLKGYKGWIEEGGHRVPFIVKWPNKIKSNSVSNELISQVDLYATLASVLESSL…
F. algicola|peg.3702	PUL4	269461	268457	-	Transcriptional regulator	atgaaaaacaacattaccattaaggatgtggcccgggaacttgggattcatcacgtgacagtatcgcgtgcattgcgtgatacgggttcggtaaagaaagaaactagggagttgatcaaggagaaagccaatgaactgggatacaaaccaaatcgcttggcccaagatttcagaaataagcggagcaatgtactggccgtggtcgttccagatatacggccttacttttttgcaaagtttgtttcggattttatggaaacggcccaagaagcgggttatactgtgatgatattccaatcgagtgaaaaacctggtgttgaaaaggagataattgattccttaataggctatagggtttctggggtagtggcgtccgtgactaaggatacaatccatgaa…	MKNNITIKDVARELGIHHVTVSRALRDTGSVKKETRELIKEKANELGYKPNRLAQDFRNKRSNVLAVVVPDIRPYFFAKFVSDFMETAQEAGYTVMIFQSSEKPGVEKEIIDSLIGYRVSGVVASVTKDTIHEGHFDALKDENIPYVFFDRAPEESRASQVVVNNYQGAYDAVTAMVESGKSRIAYISTHYQHQIFAERLAGYKQALKDHGLPDNPNLVAEGGFFMKDGFNLAKQLMASKEKPNGILAVRDEIGIGVIKYLKNAGMRVPEDVAVIGFDNDPMGIACEPELTTVQQCIPSMVSSSFDLLLGHMDNKVMGFEKKIIEPKIIFRGSA
F. algicola|peg.3703	PUL4	269870	270736	+	Hypothetical protein	atgaaacttcaattcctggatagaagcagtttaagggataactcgttctctgcaaaacataactattacccctatttcttaagattgtggcattttcatcctgaattggaactggtttatattctaaaaagtgaaggcacacgatttatcggagatagcatagaaagatttcgagaggaagaagttgtgcttattggcgccaatttaccgcatatgtggctaaatgacgagcagtattttggtgaaagctcagatttaattgccgagggatactctgtacatttccgtagggattttttaggcaatgaattcttaaacgccccagaacttaaggcaataaacaatcttgtcgataccgcccaacagggcattaaatttgttgaccttgacatgtccatt…	MKLQFLDRSSLRDNSFSAKHNYYPYFLRLWHFHPELELVYILKSEGTRFIGDSIERFREEEVVLIGANLPHMWLNDEQYFGESSDLIAEGYSVHFRRDFLGNEFLNAPELKAINNLVDTAQQGIKFVDLDMSIRNEIGLLVDKDPFERMISFIKILNGLAKHEKKILLSSKGYLSTLKGLKGQGMDKTYEFIFKNFNKSITLNEVAGVASMNPSAFSRFFKKVNRKTFKEYLNELRVGYACKLISEDKYNITRICFESGYNNISNFNRQFKRITGMSPSQYRKKHIQA
F. algicola|peg.3704	PUL4	270830	272161	+	Others	atgccaacaaccaaaataaccaacatttcagtcaaagatgtacgctttcccaccagtaggaatctggatggttctgacgccatgaacccagatccggactattcagctgcttacgtgattttggaaacagatcacgcggaaggacttcaaggacatggtttgacttttaccattgggagggggaatgaactttgcgtggcggccatacagtccctctcccatcttgttataggcaagtcgttggatagttttaccagcaacatggcccaattttggcgcatgatcaccggagatagtcaacttcgttggttaggtccggaaaaaggggttatacatttggccactggggctttggtaaatgcagtttgggatctttatgccaaagtggaacaaaaacct…	MPTTKITNISVKDVRFPTSRNLDGSDAMNPDPDYSAAYVILETDHAEGLQGHGLTFTIGRGNELCVAAIQSLSHLVIGKSLDSFTSNMAQFWRMITGDSQLRWLGPEKGVIHLATGALVNAVWDLYAKVEQKPLWKLLADMTPEELVSCVDFTYITDAITPEEALELLKKNAATKQERIDYLTQFGYPAYTTSAGWLGYSDEKMRTLCRQARDAGFKHMKMKVGSDLADDLRRAAIIREEIGEELKLMMDANQKWDVDEAIANMEQLGKYNPWWIEEPTSPDDVLGHAKIARAIAPIKVATGEHCQNRVIFKQLMQANAIGFCQIDSCRIGGVNEILGVLLMAAKFGIPVCPHAGGVGLCEYVQHLSMIDFIAISGSLEDRIIEYVDHLHEHFLDPVKI…
F. algicola|peg.3705	PUL4	272275	273129	+	Sulfatase (S1_56)	atgaaattaatacgatttggagccgaagggcatgagaaaccaggggttcaactcgaaaacggcagccgtttggacatcagcggatttggccgggattatgacgaggaattttttggaggagatggattggaagaactgaaagaatggctttccctaaatcaagcaaactgcccagttgtaggagaggatatccggttaggacctcctttggttcgtccttccaagattatttgcgttggcctcaactatgccaaacacgcagcggagagcggcatggacatcccagaggaacccttgctgttttttaaggcaacttcgtccattgttggccctaatgatgatgtggttatccccaaaaacagtcaaaaaacagactgggaggttgaactggcagttgta…	MKLIRFGAEGHEKPGVQLENGSRLDISGFGRDYDEEFFGGDGLEELKEWLSLNQANCPVVGEDIRLGPPLVRPSKIICVGLNYAKHAAESGMDIPEEPLLFFKATSSIVGPNDDVVIPKNSQKTDWEVELAVVIGKKALYVDEASAMDHVAGYTLHNDYSEREFQLERGGQWVKGKSCDSFAPVGPYIATQDEIEDPHNLDLWLKLNGEELQNSNTSDFVFNIPTLVSYISSFMTLLPGDIISTGTPAGVGLGLKPPKYLKPGDVVELGIEGLGSSRQQARAFE
F. algicola|peg.3706	PUL4	273165	274328	+	Others	atgcgaaaccaaaagcaaatagcatttaacccaaaatatccttctgttgatttattgagggaaaaagcacgtaaacgcattccgcgatttgcctttgaatatttggatggaggttgcaacgaagaggtaagcattcgaaaaaacactcgggaaatcagggatgtggaattgattccacattatctggacacctacacgcaagctcaactagaaacggaacttttcgggcatacgtattcggctccatttgggattgcgcctgtagggttacaaggcctaatgtggcccaactcggccgaaattttggctaaagctgcagtagaacacaatgtgccttttgttcttagtacggtgagtaccagtagcattgaaagtataagcgagataacggaaggtaag…	MRNQKQIAFNPKYPSVDLLREKARKRIPRFAFEYLDGGCNEEVSIRKNTREIRDVELIPHYLDTYTQAQLETELFGHTYSAPFGIAPVGLQGLMWPNSAEILAKAAVEHNVPFVLSTVSTSSIESISEITEGKAWYQLYHPADLAVRNDMIKRAQAAECPVMVLLCDTPTFGFRPKEIKNGLSMPPRMSIRNMLQILGKPQWAFETLRHGQPNFETLKPYMPGNLNLKQLGQFMDQMFSKRMDMEKIKPIRDLWKGKLVLKGVACEHDAELALQMGLDGIIVSNHGGRQLDAGESTIKPMTRIAKNYGDKITVMMDSGLRSGPDVARCLASGAQFTFMGRSFMYGAAALGKAGGDHTISLLKTQLKQVMEQLGCTKTHELQNYLSDH
F. algicola|peg.3707	PUL4	274350	276584	+	Glycoside Hydrolase family (GH29+CBM32)	atgaaaaaaatctttcttttagccattgtggttgtagctttaatttcttgtaaacaagaagaaaaactacttatggccacgagttccaccattgccattgacgatgacgactctaaagattccataattcttaaggcagcacacgtagttcccactgaaaatcagcttcaagccttaaaaaatgagtttattgcctttatccatttcggtccgaacactttcacaagaaaagaatggggaaacggatttgaagaccccaagattttcaatcttcaaaatttggatacagaccagtggtgcaaagctatgaaggcagcggggatgaaaatggtggtaatcacggtaaaacaccatgacggatttgtgctttggcaaagtaggtataccaaacatggcatt…	MKKIFLLAIVVVALISCKQEEKLLMATSSTIAIDDDDSKDSIILKAAHVVPTENQLQALKNEFIAFIHFGPNTFTRKEWGNGFEDPKIFNLQNLDTDQWCKAMKAAGMKMVVITVKHHDGFVLWQSRYTKHGIMSTPYQDGKGDILKELSESCQKNGLKLGVYLSPADLYQIENAEGLYGNLSEYSDRVIPRPVEGRPFKNQKTFTFNVDDYNEYFLNQLFELLTEYGPIHEVWFDGAHPKRKGGQKYNYLAWKELISELAPKAVIFGKQDIRWCGNEAGATRDTEWNVVPYETNPHEMNRFADIMEEDIGSREKLYNAKYLHYQQAETNTSIREGWFYRDEDSQKVRSADDVFDIYERSVGGNSTFLLNIPPNRDGKFSPEDVRVLEEVGQRIAETYQ…
F. algicola|peg.3708	PUL4	276694	277569	+	Hypothetical protein	atgagagctattctttatttaattatcgccacctccttattaggtcttaatttccatttggcgagggttgttcttacggaagttggcttcattgaagcaggattttggcgctttttgtttggagccggaactttggcactcgttggaattcggagccttcctagtttacaatccatacgaaacaatcttagaggtgttgcacttccagggttgattgggctgtttggctttaattttttcttctttttgggtcttaaatacagtacggccattaatgcggcattgatcataagtctgaatccagccataactttgctattgtcccgtcaaatccttaaaaccaagattgagaaaatccagttgttgggtatttccatcgcatttgtaggtgctatttat…	MRAILYLIIATSLLGLNFHLARVVLTEVGFIEAGFWRFLFGAGTLALVGIRSLPSLQSIRNNLRGVALPGLIGLFGFNFFFFLGLKYSTAINAALIISLNPAITLLLSRQILKTKIEKIQLLGISIAFVGAIYIIIKGNITDLANIQFNKGDILIFIANVFFALHHVWVKKFAGHFSSINFTMLTGVCCLIGFAFLLPLTGMENVLNHSTKFWMAVLGIGCLGTAFAYYLWQKGVHIVGADKAGIYMNVVPLSAAVLTFFFNENLYFYHLIGGLLIIAGLLITRKNSTKTS
F. algicola|peg.3709	PUL4	277650	278201	+	Hypothetical protein	atggattttcttaaactagacaatttggttcccttagatcttatctccaagatttttgaacgaatggaacttaacaactatgcaaaaaaccatttgctacatgaaagaggggctatttgcgaacatatctaccttatccaaaaaggcttggcccgaacttttttctacaaagatgggaaagacataacggttcatctggcctccgaaggtgaaatcattaccgctgtggatagtattataagcttaaaaaagagccggtacaatgtggagttgttggaggatagcgaggtgttctccatttcttatgccgaccttcaacatttgctatcgcaacatccagaatacgaaaagtatgtgcgacttgttttggaacgtatgtacaccgaaggtgcagatcgc…	MDFLKLDNLVPLDLISKIFERMELNNYAKNHLLHERGAICEHIYLIQKGLARTFFYKDGKDITVHLASEGEIITAVDSIISLKKSRYNVELLEDSEVFSISYADLQHLLSQHPEYEKYVRLVLERMYTEGADRIEEFLFFSAKERYNNLVKTRPQLIQRVNLGHIASYLGMTQETLSRIRKAP
F. algicola|peg.3710	PUL4	278268	278705	+	Hypothetical protein	atgcattcaaaatttgttaagttatttttaaggttatccttatccaccgcatttctatccgcagttgccgaccgtcttggtttttggccagaagggctttattcctggggtatttgggacgtttttgtacaaagtacccaagccatgaacccatggtttcccgaagcaatgattcctgcggtcgcatttttggccacagctttggaagttatttttgcgatcttccttctactaggtctaaaaaccgagttgaccgccaaactatcaggctatttgttgttggggtttgctttggccattacattctcctccagcattaaaggatcctttgattattccgtctttacggcttctgccgctgcatttgccttggcattgatgaaagataaatatctggaa…	MHSKFVKLFLRLSLSTAFLSAVADRLGFWPEGLYSWGIWDVFVQSTQAMNPWFPEAMIPAVAFLATALEVIFAIFLLLGLKTELTAKLSGYLLLGFALAITFSSSIKGSFDYSVFTASAAAFALALMKDKYLELDTILFQSHNKQ
F. algicola|peg.3711	PUL4	280018	278810	-	Hypothetical protein	atgcataagaagttacttttttgggtagccttgggtttgatggcaaccactgttggttttgcccaggaaaaggaaaaacccaaatccgtccatgagttggagttggaaatggaggcggaataccgttattttttggatgatgcccagtttacaggacaattgaaccattacccctcatttgctctgcgacccgattattccttggaatggaataaaggttatgaaagtatcaacttcactggtttttttaggctggatagggatgatgagcgtacccattgggatattcgtgaactctattaccaaaaggccaaaggcaattgggagttaagctttggtctcaaaaaaatctattggggtgttgcagaaagcaatcacttggtggatatcattaaccag…	MHKKLLFWVALGLMATTVGFAQEKEKPKSVHELELEMEAEYRYFLDDAQFTGQLNHYPSFALRPDYSLEWNKGYESINFTGFFRLDRDDERTHWDIRELYYQKAKGNWELSFGLKKIYWGVAESNHLVDIINQTDAVETFDGEEKLGQPMAQFSYITNKLGTFEFYYLPYHRKRTFPGEKGRLRFGTVIDQDDLGYESGAEEWRQDFAVRWKHYFGIFDVGISHFYGNGREPLFVFDNQGNINAFYPVINQTGLDLQVTHDAFLWKLEAIYRNADAQDFTALVAGLEYTFSNIDGNGLDIGLLGEYLYDERDELSLNALQNDIFFGSRIAFNDVQDTSILIGGITDLESSSKIFSLEASRRFGSNWRAEVEARIFNEIDNTELILSNFREDSFLRFTIS…
F. algicola|peg.3712	PUL4	280940	280158	-	Others	atgaagaagagtagaatttttataccaataattgcctcggtcttggccgtggtaaccatgaatgcccagtctgcggaagaacgtggattacagattgccaaaactgctgagaaagcggatgaaggctttggaagctctattgtggagcttaaaatgaccttgaagaataaaaacggtcagaccagcgaacggtttttgactacccgtaccttagaactgaccgaggacggtgataagtccttgatcgtatttgaaagcccaaaggatgtgaagggaacggcaacattgacgtttacccataaagttggagcggatgatcaatggctatatcttccatcaatcaaaagagtgaaaaggatttcctccaacaacaaatcagggccatttgtgggcagtgag…	MKKSRIFIPIIASVLAVVTMNAQSAEERGLQIAKTAEKADEGFGSSIVELKMTLKNKNGQTSERFLTTRTLELTEDGDKSLIVFESPKDVKGTATLTFTHKVGADDQWLYLPSIKRVKRISSNNKSGPFVGSEFAYEDLSSQEVEKYGYKFLKEDGDLLVVEQDPVDPKSGYTRRVVTYNQSKGYRLEKIEFYDRKNALLKTLVYSDYKLYKNKFWRAATFNMVNHQSNKETLLKFGEYNFGAELADEDFTEVALKRAGS
F. algicola|peg.3713	PUL4	283353	280969	-	Others	atgaatgcaattcaaaaaacaaaaaatgcagccaatgcatttgcgaagaattgggccaattttgtaatcaagttcaaatggcctgttctcattttgacaattttactcgctatgggccttgcctcccaaggcaagatggagttcgacggggactatcacgttttttttagcgaatccaatccagagttggaagcttttgatgccctacaagaaaaatacaccaaggacgacaacattattgtggtacttgcccctaaggacggtaacatttttactagggaaaaccttgtggccatcgaagaacttaccgccgaagcttggaacacgccttactcctcacgagtggatgcagtgactaattttcagcataccagcgcacagggcgatgacctttatgtg…	MNAIQKTKNAANAFAKNWANFVIKFKWPVLILTILLAMGLASQGKMEFDGDYHVFFSESNPELEAFDALQEKYTKDDNIIVVLAPKDGNIFTRENLVAIEELTAEAWNTPYSSRVDAVTNFQHTSAQGDDLYVDDLSYDSANKTDAEIAEIREKALKEPLLVHRIINEEGSVTAINITVRLPGENSAAEIPEVTIATREMMSKFQESHPNFDVYTTGLVPLNTAFFESSQKDLMLTMVMLLIVVIVTLILTRNFFATLATLVVVLFSIMSAVGFIGLNGIKLTPPSAVFPTMILTLAVADSIHILVTYLQKVRKDGLDKKAALVESMRLNFMPVFITSLTTVIGFLTLNYGDVPPFWDLGNIVAFGMAMAFLFSTTTLPALMAIFPIWKSKKIAKQQDK…
F. algicola|peg.3714	PUL4	284147	283548	-	Transcriptional regulator	atggagacaaaaacacttaagggcgaattaaaatgtaacgagcttttggaaaaagggatggaggttctttggtccaaagggtataatgccacaagtgttaatgacatagttcaggcagcaggagtcccaaaaggttccttttatttttattttgatagcaaggaggattttgcggttaaagccataaccacctatttcaatttgaattatacgccagccaaggagattttggatgacttgtccaaatcacccaagcaaagactgttggacttttatgagttccgatgttcggtaatcaaaaatgaattggagtgcaaaatgggctgcttagcttgtaatctgggcaatgaaatggctgaacatagtgagaagattagatcagctattgcggccaaggaa…	METKTLKGELKCNELLEKGMEVLWSKGYNATSVNDIVQAAGVPKGSFYFYFDSKEDFAVKAITTYFNLNYTPAKEILDDLSKSPKQRLLDFYEFRCSVIKNELECKMGCLACNLGNEMAEHSEKIRSAIAAKEEIIRNEIAAVVLEAQQKGEINSAIDAMDIVAFFEDAGKGAMTTMKEMKSAYPVDNYMSMLRKFMFS
F. algicola|peg.3715	PUL4	285263	284211	-	Hypothetical protein	atgaaaatagtttttagaattctcaaaggcctactcatactattggccgtgctgcttgtgattttctttctggggccaaaagtggaaaagccagatttggacactacattgcccgaggtaaactctaatttattggcattagagcaggaaattaaacaagcagaaaaagcaattcccaatataaaacctgataacgatgcccgtatcgtgtggtttgatagcattcccagtaaaacaccgtatagcattgtttaccttcacgggtggtcggcgagtagggaagaagggaaccccatccacataaacacagccaaaacctatggatgcaatttgtacctacccagattggacggacacggattgcaagaaaaagaggccatgctaaatcttactgccaat…	MKIVFRILKGLLILLAVLLVIFFLGPKVEKPDLDTTLPEVNSNLLALEQEIKQAEKAIPNIKPDNDARIVWFDSIPSKTPYSIVYLHGWSASREEGNPIHINTAKTYGCNLYLPRLDGHGLQEKEAMLNLTANQVLESAKEAIAVAKELGDKVIIMATSTGGTLALHLAGGDPDVAAMLLYSPNVEIYDPNAKLLSGPWGLQLAKAVKKSDYHEFEAKEDKMKYWTTKYRLEALTHLQSLVDNTMVPETFAKVNQPVFLGYFYKNDSIQDNVVSVPAMQTMFNQLGTTAKLKRRVAFDKVGDHVMTSHITSKDLESVQKETQNFLEEVLGLEKVKVLDTITEMVSEEITP
F. algicola|peg.3716	PUL4	288627	285322	-	Hypothetical protein	atgaagtttaaaggcaaggtaattttcttggtaggtttgacaattttattgtttttgtcttgtagtcgacaaaacaaggatcaaaaacctcaattgttttcaaaaattggttcccaagaatcagggattgattttgccaataatttaattgaaaatgattccctcaattacttcacctacgcctatatctacatgggaggaggagtttctgccggagacatcaacaatgatggtctggtggatttatacttcacagggaacatggttcccaacaaattatacttgaacaagggaaatctgaaatttgaagacatttccgaatctgcgggagtttcaggagatgaccgttggtatactggtaccaccatgtccgatgtgaataacgatggatttctggat…	MKFKGKVIFLVGLTILLFLSCSRQNKDQKPQLFSKIGSQESGIDFANNLIENDSLNYFTYAYIYMGGGVSAGDINNDGLVDLYFTGNMVPNKLYLNKGNLKFEDISESAGVSGDDRWYTGTTMSDVNNDGFLDIYCSVGGKFGPKENQLFINNGDNTFTEKAKEFGIDDPGNSVQSTFFDYDLDGDLDLYVANYPPTRFNAPNFHYAFKQKFPKPLETDKLFKNEDGTFVDVTEQAGLKTFGLSLSATVGDLNQDGWPDLYVSNDFSSPDYLFINNKNGTFSEQVKAVTKNTSFYGMGVDIADFNNDLLLDVLQVDMTANINRRAKANMASMNPDLFWSTVNSGFHYQYMQNSLQMNNGNLLDSLPDFSNVSRLAGISSTDWSWGPLFADLDNDGWKDI…
F. algicola|peg.3717	PUL4	290466	288727	-	SusD-like Protein	atgaaaaagaaaaattttatcaatttatttctggttttactagtcctggtgattggatgtagcgatgattttacggaaactccagctgttggagccttatccgatgaagctctagcgaacgaagaaggtgtctcattgttattgactggggcttattcctcattaaatgcggtaagctcaactagttttggaaatggttggggtagagcagcagataattggtggatggatgtattgtctgatgacgcacataaagggagtaccaatgatgaccaagctgatttgaaagaaatcgaaattatgaactggtcatctgccaatggttatttctatgcacgttggggcgaactatttactttggtaaatcgatccaatgctgtaatggcacttacaagttcc…	MKKKNFINLFLVLLVLVIGCSDDFTETPAVGALSDEALANEEGVSLLLTGAYSSLNAVSSTSFGNGWGRAADNWWMDVLSDDAHKGSTNDDQADLKEIEIMNWSSANGYFYARWGELFTLVNRSNAVMALTSSLENPVDFTDQVAQARFLRALAYFQLQVMYGNVPFISEENYAASEFNQPNTGPVWDQIEADFQFAIDNLPDTRDSGNVGRPTSWTAKAFLGKTHLYQSDWAGALTLLTDVINNGPYDLLADFVENFRLAGENGSESVFQIQFTTDSGQSYNGNVVGALNFPNPGPFGSCCGFYQPTQDLLNAFQTDASGLPLLDTFNQTDVTSDWDILSFVPDTDPPQPTDFTPFAGNLDPRADYTVGRRGIDYNGYGEHIGEAWIRAKFANGDISG…
F. algicola|peg.3718	PUL4	293941	290471	-	TBDR/SusC-like Protein	atgaataaaattgttaacctcagtcctttaggtacaataacgcccttgaggtcttatttctggactattatgagagtttttcttttattaattggaattggcctcagtactgcatatgccaattcttcctatgcacagaccaaaatagacattaaagtaaatgacgttgtgcttgaagatctgttcaaagagattcaggataaaacggaatatgtctttttttacaaagatgacgtcttggacaaaagcaaaaaggtgtcattgagcttaaagaatgcaaagctggccgatatccttaaaaaagcatttagaaacaccgatttaagttataaaattgacgatcgtcaagtggttatcgtcaaaagagtattagaacctgaaaaaacggtggatgacgat…	MNKIVNLSPLGTITPLRSYFWTIMRVFLLLIGIGLSTAYANSSYAQTKIDIKVNDVVLEDLFKEIQDKTEYVFFYKDDVLDKSKKVSLSLKNAKLADILKKAFRNTDLSYKIDDRQVVIVKRVLEPEKTVDDDSKFVQSDISGTVTDSDGQPLPGANIVVKGTTNGTQTDFDGNYTITAAPDATLVFSYIGFATREVAVNGQTTVNVSMEEDSSKLSEVVVLGYASQTRGDVTGSVASVDIDEAVKTPVVNAAEVLQGRVTGVQVITSGDPGTAPKINVRGFGTTNNTNPLYIIDGVQTDDPNVLNNINPTDIEQMNVLKDGAASIYGARASNGVVIITTKGGGYNMEKAEVSVDLYTGFSKVGNPIDLLNVQQHADMIWQSRINDGIAPSHPQYGDGA…
F. alvinocaridis|peg.99	PUL5	106698	104776	-	Sulfatase (S1_9)	atggaagtagccatagaaccaaaatcaatccagtaccaacctgcgggtcaatttgaagatacccgctttgagaaaatccacaatgttattttcaacgattccaaaacaggttcgttcgaagtggccaaggaaattgcaaagctgattcggaaaaagcaggaagcaggcaaaaaatgtgtattgggattggcaacggggtcatcacccataaaagtctatgaagagttggtgcgtatgcacaaggaagagggacttagttttaaaaatgtggtaaccttcaatttggatgaatattatcccatggaacggaacaatattcaaagctaccattactttatgcaccagcatttgttcgatcacgtggatatagatccggcaaacgtaaacatcccagatggt…	MEVAIEPKSIQYQPAGQFEDTRFEKIHNVIFNDSKTGSFEVAKEIAKLIRKKQEAGKKCVLGLATGSSPIKVYEELVRMHKEEGLSFKNVVTFNLDEYYPMERNNIQSYHYFMHQHLFDHVDIDPANVNIPDGTVSPDKLQKYCRSYESQIEKAGGLDFQLLGIGRTGHIGFNEPGSHFNSATRDITLDHITRVDAAPAFKGLENVPRKAVTMGIGTIRKAKRIVLLAWGQNKSEIVRETIEGEISSEVPATYLQEHSNATFVLDKEAAAHLTRIDTPWLVRTCDWTKDLTHKAVVWLSLQKEKPVLQLTDKDYNDSGMSDLLSTEQSSYEINIRTFNRLQHTITGWPGGKPNADDTNRPERATPEKKRVIIFSPHPDDDVISMGGTFDRLVSQGHEVH…
F. alvinocaridis|peg.100	PUL5	110229	106888	-	Hypothetical protein	atgctaaagctatctctttgccagttttttacggtgactctggcagctatccctttttgggtggccattgcacaggaaaagaaagattcgcctcgttttacattgatggattccgaatacacgggaatatctttttctaacgaggtaagagatcttaaagagcacaatattcttcgctatgccaatttttatggaggtgctggtgtgggggttggggattttaacaatgatggcctccaagacctgtattttgctggaaacatggttccagacaaactttaccttaaccaaggaaatttaaagtttaaggatgtcacggagcaatctggaataaaggatgacggtggctggtccacaggtgttaccgttgcagatgtaaacaatgatggccatttggat…	MLKLSLCQFFTVTLAAIPFWVAIAQEKKDSPRFTLMDSEYTGISFSNEVRDLKEHNILRYANFYGGAGVGVGDFNNDGLQDLYFAGNMVPDKLYLNQGNLKFKDVTEQSGIKDDGGWSTGVTVADVNNDGHLDIYVSRELYDDKPKWRTNLLYINKGDGTFEESAKKFGVDNDQRTRHATFLDYDKDGWLDLFLLIQPPNPGSLSDYKGTTLLQEQYNLKFYRNLGDDKFEDVTASAGLDMVGFPNGVCAGDINNDGWTDLYVANDFYAPDFLFINNQDGTFTNALENAMNHISYFSMGVDIADINNDNLLDIFVVDMVSEDNYRLKSNMSGMDRNSFWDVYNDGGYYQYMYNSLQLNNGNGTFSDVAQITGMEATDWSWSNLIADFDNDGLKDAFVTN…
F. alvinocaridis|peg.101	PUL5	111884	110364	-	SusD-like Protein	atgaaaagatcaatttatatcatattgtttgtcttcttgctcggagcatgtgacgagggctttgaagacgtgaacgttaatccaacgaaaccggtccaggtagatgttgccaataaacttacagcggcaatattgttggcgtccagtgagcgttacgacaactggagggccaacttaatataccaatccaccatgatgcagcacattgctacaacggctgggtactggagtggtgataagtatacttggaacagaggatatgcttcctctctaatggacagatattatactggggtagtgaagcaagttgaagatatgttgcttcaattggataccgaaagtagtcctgatgaaatgaaagccattacacgtattttgcgagtttttgctttttccaga…	MKRSIYIILFVFLLGACDEGFEDVNVNPTKPVQVDVANKLTAAILLASSERYDNWRANLIYQSTMMQHIATTAGYWSGDKYTWNRGYASSLMDRYYTGVVKQVEDMLLQLDTESSPDEMKAITRILRVFAFSRLTDLYGDIPYSEAGKAVIGQIVQPKYDPQSEIYADMLKELEESAAALGSGTSGFGSADVIYNGDQGKWKRLANSLMLRLGFRLIKVDPAGAQAWVTKAINGGVMESNADIFYVPHSNGPEGINQNGNGEVFLADGNPRLSKTFVDFMINNGDPRLTVLGSLPLSVGDDTERTDAERLDPAAQKGLPNGLDAGLLEDLTGETNVQAYSEPNRLLITGVDAPMFFQTYAEVEFMLAEANVRWGLAGDAETHYNNGVRAAMEMLAMYGP…
F. alvinocaridis|peg.102	PUL5	115018	111896	-	TBDR/SusC-like Protein	atgattcaaaaactaaagtatgtacttgtttttgcggtgttgttctctatacagggggctttggcgcaaacaattaccggaacggtttctgatgaagcgggggttccgcttcctggagtcaacattgttgaaaaaggaaccagtaatggtgtatcatcggattttgatggaaactacagcataaccgtatcaggcggaaatgcaaccttggtgttttcttcattgggaatgcgaactgttgaggttccggcgaacggaagaacctcaatcaacctgactatgcaggaagatgcagagcaacttggtgaagtggtggtgaccgctttgggtatcaggaaagaaaccaaggcattggggtactcccttactgaagttgggggcgaagaaatttcttcgatc…	MIQKLKYVLVFAVLFSIQGALAQTITGTVSDEAGVPLPGVNIVEKGTSNGVSSDFDGNYSITVSGGNATLVFSSLGMRTVEVPANGRTSINLTMQEDAEQLGEVVVTALGIRKETKALGYSLTEVGGEEISSIKTPNAINALQGKIAGVNITQNSTGAAGSSRVIIRGNSTLTGNNQPLYVVDGIPIGNDNNGAASLWGGNDGGDGISSINPDDIESVSVLKGGSATALYGSRGGNGVILITTKSGRDQKGFGVEFSTSVQFDKVNTSLVDFQTEYGQGRFGEAPTSQAEALAFGNSAWGSRLDGSSVVQWDGVERPYSYVGSNYDHFYRTGSTFINTVALSSGSEDLNFRFSASDLSNDDVVPNSGLNRKTFSLNAGAVLNEKLTAQINAKYIVEDVM…
F. alvinocaridis|peg.103	PUL5	116063	115605	-	Hypothetical protein	atgaacaaacaagtggttattgcgtttcttgtagctcttttggccttatcttgtttggataatataggggcaccaccaagacatgttcaggctaaagaaaatggaagcaaacagcaatttgagcttacaagggaaacctattttgtgtttgactcccaaaccgatgacacttctttgtttgtgctgaagcccatgtttcaagaagtgatgggatgggagccaaaaattgcagcgcaagagcccgagaagaactatgttttgcttaaaatgaaccctgagttggaagaaggggcttaccttttgtccgtaacatccaatcgtattatcatggaatcctcttcccgggaagggtttgaacatgcgcaggaaaagctggcaaccttgctttccaatatacca…	MNKQVVIAFLVALLALSCLDNIGAPPRHVQAKENGSKQQFELTRETYFVFDSQTDDTSLFVLKPMFQEVMGWEPKIAAQEPEKNYVLLKMNPELEEGAYLLSVTSNRIIMESSSREGFEHAQEKLATLLSNIPETKEMVWKVPAIEIQESYR
F. alvinocaridis|peg.104	PUL5	117132	116071	-	Carbohydrate Binding modules (CBM9)	atggctcaaaggcttttttttattttggtaatgtgtgggtatgcaataggcttgggtcagggaataaaagaaccccggtccatagtagtgtataaagctgaagaacctcttaccatagatgggcaagccaaagagatggcatgggaaaaagcccaagtctccgaaaacttcatagatatcgaaggtgttaaatcacctgcctaccaaactaacgtgcgcatgttgtgggatgaaaattatatgtacttctttgccgagcttaaggagccccatgtatgggcaaacctgaaacaaagggatacggttattttttacaacaacgattttgagatatttattgacccagatggagacacccataattattatgaatttgaaatgaatgccctcaacacggtt…	MAQRLFFILVMCGYAIGLGQGIKEPRSIVVYKAEEPLTIDGQAKEMAWEKAQVSENFIDIEGVKSPAYQTNVRMLWDENYMYFFAELKEPHVWANLKQRDTVIFYNNDFEIFIDPDGDTHNYYEFEMNALNTVWDLYLTKPYREHSPVVDSWEILGLKSAVHIDGSLNDPSDMDKGWSVEVAMPWSVLTEASGGNKIPEGEFWRVNFSRVNWDFELTNGKYGRKKDVNGKFLREYNWVWSPQGVINMHEPEHWGYAYFSPNVAGDEDSFVIPRDEQIRWLLYKLYRAQKEHRSKNGKWATDLAELDSRPVLEDGTKVELDMEVHRVGWSIQAKSPFTGKSYIITEDGKYYPIK
F. alvinocaridis|peg.105	PUL5	117371	118453	+	Hypothetical protein	atgtatcttcaaaaacaaatcaagaataaatttttagtgaacgccgtggcagaatacaaaatcacggcatggcatcatgttgtgttctgggccatttatttcacttttaattttctgaggtgggggagctattttaacgattacctgtattctttcaagtcgaatctcttagggtttccgattcatattttccttacatattttaccatttattatttaatcccaaagttcatatttaaacggaagttcttcactttcatgatcattctcatatcgagtatttttctgatggtgttccttaaatatcttcttacctatagcctgataagctacaacgtttggccagaaggccctgaaacccatagccttacatttaattacgccatagtaatgatgctc…	MYLQKQIKNKFLVNAVAEYKITAWHHVVFWAIYFTFNFLRWGSYFNDYLYSFKSNLLGFPIHIFLTYFTIYYLIPKFIFKRKFFTFMIILISSIFLMVFLKYLLTYSLISYNVWPEGPETHSLTFNYAIVMMLGELYVITFVASIKLTIDWLRETGRVAKLEKEQLETELRFLRAQISPHFFFNTLNNIYSLSLEKSDKTPETIIKLSDLMRYVLYETKDKDQSLAKEIVFIKNYLDLEKIRYTQNLQLDFNVIGNPKGKRIAPMLLVQFIENAFKHGANQNIGKVKISIEIKIEEKFLYFRISNTKPKNHILPTKKKTGGIGLSNVEKRLKLRYGDEEYRLGIYEESDEYVVNLKLKLR
F. alvinocaridis|peg.106	PUL5	118450	119184	+	Others	atgaagttaaaatgtgtgattattgatgatgagcccttggcagtaaaggtcattcaaaactatatttcccaagtaaaggaactggaagaaataaaggcttttaacaatgctattgacagccttccctttatcagggaacacaaacctgatttgcttttcttggacataaacatgcccattattgacggttttagtttcttggacagtttggacaccaagcccatggtagtcattacatcggcccatgcggaatacgcggcaaaaggttttgacttggaggtgttggactatttggtaaagcccatagccttgccccgatttataaaggctgtgaacaaagccatgacacatgcacaaaaacatcaaacatccgcaactgtacgggaacatgtctttgta…	MKLKCVIIDDEPLAVKVIQNYISQVKELEEIKAFNNAIDSLPFIREHKPDLLFLDINMPIIDGFSFLDSLDTKPMVVITSAHAEYAAKGFDLEVLDYLVKPIALPRFIKAVNKAMTHAQKHQTSATVREHVFVKVDKKKMKKIHLDEIILVESLKDYIKIITANGNYVVHKTLSAFTEEISNEKFIRIHRSYTVSLDKIEALEGNSVEIAGKRYVIGRSYLEDVKASILDRSISHTGSKSDSTE
F. alvinocaridis|peg.107	PUL5	120245	119214	-	Glycoside Hydrolase family (GH33)	atgtggacatttgtttgtctgttctgggcctttggtttttcccaaaatcctcttgttccgaaagtaaagcttctttcggaagaatttatttttgaagaagctccgtttgcccaatgccatgcctccactttggttgggatggcggatggctcggtcatggcggcttggtttgggggaacccacgaaagacatcccgacgtggccatttatgcaagctctaatacctctgggaattggagtgccccaagattgattgccaatggagtggtcagtgataccctaagatatccctgttggaatcccgtactgtttgcaaacaatcgagatcaagttgtaatgttctacaaggtaggaccttctccttccacatggtggggtatgtactctattatggatgat…	MWTFVCLFWAFGFSQNPLVPKVKLLSEEFIFEEAPFAQCHASTLVGMADGSVMAAWFGGTHERHPDVAIYASSNTSGNWSAPRLIANGVVSDTLRYPCWNPVLFANNRDQVVMFYKVGPSPSTWWGMYSIMDDNKKVWSESRRLPDGILGPIKNKPIQIGDELVLSPSSVEIEDGAIWKSHVEISADGGTTWTKSHIPSGEGIKTIQPTLLHLPNGNIKALLRSNQDVIMESVSSDSGLTWSKASTTSVPNPNSGIDAVSLKKGGYLLVYNPGVSGEDWSNGREKLNLAYSSDGNLWHDILKLEDHEKGEFSYPAIIQDTQGTVHITYTYDRSKIKYLKIALD
F. alvinocaridis|peg.108	PUL5	121027	120314	-	Others	atggatagaaggaaaagtttaaaatcgattgtattgggttccgtggccggaggtctggccatcaatggatgtaagcctggagcggaaaccccggttgaagaggtcgctttggaccccactgctgtaaaatggcgcaccgatagggaaaatgaacatgtggccgaattggaacgggaacgttttttcaatgaccatgaggcggccaccatgaccgtgctttgtgatttgatcttaccgggaggtgcggagttcaagagtgcttccgatgctgaggtggtaccttttatagaattcatggctaaggacctaccgcaaatgcaggtggatcttaggggtggattgatgtggttggaccataagagcaataccgaatttggaaccgagttcaaatcagctacg…	MDRRKSLKSIVLGSVAGGLAINGCKPGAETPVEEVALDPTAVKWRTDRENEHVAELERERFFNDHEAATMTVLCDLILPGGAEFKSASDAEVVPFIEFMAKDLPQMQVDLRGGLMWLDHKSNTEFGTEFKSATEEQQKSILDGIAYYDPDVPSSERPFEVNFFSLVRNHTMTGFYTSKIGIEELGYKGNMPNVWDGVPQDVLDQHGVSYEPEWLAKCVDQSKRNIVAEWDEDGNLIS
F. alvinocaridis|peg.109	PUL5	122752	121031	-	Sulfatase (S1_64)	atgcagataatagaagattcaacggtatatgatgccatagttgtaggctctggagcaggaggaggtatggccacaaaagtactggccgatgcaggcctgaaagtggccgtggtggaggcaggtccgttctttgatccagccgatccagaacagaaaacacaattaaggtggccctacgagtcgcccagaagaggggctggcacagtaagaccctttggagattttgattctgcctacggaggttgggagattgaaggggagccctatacacacaaggatggcaccaagttcgattggtttcgttcccacatgttgggagggcgtaccaaccactgggggcgtatctctttgcgttttggtccggacgattttaagcacaaaagtattgatggccacggg…	MQIIEDSTVYDAIVVGSGAGGGMATKVLADAGLKVAVVEAGPFFDPADPEQKTQLRWPYESPRRGAGTVRPFGDFDSAYGGWEIEGEPYTHKDGTKFDWFRSHMLGGRTNHWGRISLRFGPDDFKHKSIDGHGDDWPISYDDVKPYYDKVDKMIGVFGTKENIHNNPDGFFLPPPKPRLHELFYIKGARKTGVPVYPSRMSMLTKRINNDRGVCFYCGQCSRACQVYADFSAGTCLIFPAQKSRGQVDLFVNCVVREVTVDDEGKATGVSYINKEDRKEYKLKGKVVVLGASACSTARILMNSKSPQHPNGLGNSSDIVGKYLHDSTGADRMAFVPDLMNRKVSYNEDGVGGMHVYSPWWGDNSKLDFPRGYHIEIWGGMGMPSYGFGFNVNEFNKFFG…
F. alvinocaridis|peg.110	PUL5	123116	123985	+	Transcriptional regulator	atgaaacttcatttgctaaatcggagaagcaacaccggctcttcttttaccattacccataattgccatcctcattttttaaaaatttggcactatcatgccgaactcgaactggtattgattaaaaaaagtaccggcacacggtttattggagacagtattcaaaaatttcaagttggcgaagtagtacttttagggaagaacctaccccatatgtggttaaatgatgaatcttattttgaagaagatattcccgacgcggccgaagccatatccatccattttaccgaagattttttgggggagcattttttcaaatctgccgaattttcacatattggccttatgctgcgcacagcattgagaggcattaaattccattccatccctcctgtctta…	MKLHLLNRRSNTGSSFTITHNCHPHFLKIWHYHAELELVLIKKSTGTRFIGDSIQKFQVGEVVLLGKNLPHMWLNDESYFEEDIPDAAEAISIHFTEDFLGEHFFKSAEFSHIGLMLRTALRGIKFHSIPPVLYESFENMLSMNAFSKAIALIELLNQLARHKEYELLSSIGYVNSFGQIENERLRKVYEYIFDNFKSDVNLNNVAELVGMNPSAFSRFFKRIHRKPFTRYLNEIRIGYACKLLLESENSIAGAAYESGFNNISNFNRQFKAIKATSPTDYIKSYKKSG
F. alvinocaridis|peg.111	PUL5	124089	125405	+	Others	atgcctacaataacagcactagaagtgcgcgacatccgcttccccacaagccaatcgttggatggttcggatgccatgaatcctgaccccgattattcggcggcttatgttattcttaaaaccgatcatccaaaaaatcttgaaggccatgggctcacttttaccattggtcgaggtaacgaaatttgcgcagctgccattaaagccatgtcccacttagtagtgggtaaaagcttggaaagttttacggccaacatgggggaattttggaaaatggtcacaggcgacagccaattgagatggttggggccggaaaaaggagtcatacacttggcaaccggggccttggtcaatgccgtttgggacctgtatgccaaaatcgaggggaaaccactttgg…	MPTITALEVRDIRFPTSQSLDGSDAMNPDPDYSAAYVILKTDHPKNLEGHGLTFTIGRGNEICAAAIKAMSHLVVGKSLESFTANMGEFWKMVTGDSQLRWLGPEKGVIHLATGALVNAVWDLYAKIEGKPLWKLIADMSPEELLSCVDFTYITDAITPTEALEILKKQESTKKERIDALLSNGYPAYTTSAGWLGYSDEKVRRLCREAKEEGFTHMKMKVGSDLQDDMRRAALIREEIGNDLKLMMDANQKWDVQEAIDNMAQLKKFNPYWIEEPTSPDDILGHAKIAKAVAPIKVATGEHCQNRVIFKQFMQAGSFEICQIDSCRVGGVNENLAILLMAAKFNIPVCPHAGGVGLCEYVQHLSMIDYICISGSMEGRVIEYVDHLHEHFLDPVVIKN…
F. alvinocaridis|peg.112	PUL5	125402	126742	+	Glycoside Hydrolase family (GH29)	atgaaacctctaacaaaaatctgtactgccctaattcttttttgcagcctattggtccaaggccaaggccaaaaaaactatcaaccctctcccgagaaccttgaggccaggcaatggttccaagatgccaaatttgggttgttcgtgcactggggagtctacagcattctaggcgatggcgaatgggtcatgaacaaccagaacattcccgttgacgcttatgagaaattgcccgcatttttcaatcccatcgattttgatgccgaagaatgggttaaaatggtaaaggatgccgggatgaaatatataaccatcaccagcagacaccatgacggtttttccatgttcgataccaaggctagcgattacaatattgtggatagcactccctatgggaaa…	MKPLTKICTALILFCSLLVQGQGQKNYQPSPENLEARQWFQDAKFGLFVHWGVYSILGDGEWVMNNQNIPVDAYEKLPAFFNPIDFDAEEWVKMVKDAGMKYITITSRHHDGFSMFDTKASDYNIVDSTPYGKDVLKQLADACKKEDIKLFFYYSLLDWNRDDYYPRGRTGTGIPGRGEGEWKNYIEFMKTQLTELLTNYGDIAGIWFDGHWDQKEWDGKKFGKLKVDWHYNEIYKLIHDLQPQCLIGNNHHIAPIEGEDFQMFEKDLPGRNTTGFGTSESDIGQLPFEVCETINGSWGFNLQDRKHKSEKELVQYIVKAAGYGSNLLLNVGPMPNGKIQDEHKESLKQMGDWLRKNGETIYGTKAGPSGPTDEYATTQKGKTIYVHLLQNKDVVFIEG…
F. alvinocaridis|peg.113	PUL5	126790	128346	+	Sulfatase (S1_15)	atgttgggctgcaaaaagaccgcacaggaaagcagtcaagttgaggtacaccccaatatcatctatgtattggcggatgatttgggctatggggatattggggcctttaaccagcatgggaaaataaagaccccggccatagatcaactggccgcagagggaatgaggttcaccgatgcccacacttcatcagcggtatgcacaccaacccgttatggcattctcactggccgatacaactggcgaagcccattaaaaagcggtgtactcaccggggcttcaaaagcactcattccaaaggagaggaccactgtggcttctttgctcaaaaagcagggctaccacaccgcattcatcggaaaatggcatttgggttgggactgggcacttcaatcaacc…	MLGCKKTAQESSQVEVHPNIIYVLADDLGYGDIGAFNQHGKIKTPAIDQLAAEGMRFTDAHTSSAVCTPTRYGILTGRYNWRSPLKSGVLTGASKALIPKERTTVASLLKKQGYHTAFIGKWHLGWDWALQSTDSTLGEGWNHEDFNNIDFSKPVSNGPNTLGFDYAYGHSGSLDMAPYVYVENGKATMVPDSITEDTGKYTWWRKGPTSKDFIHEDVTPNFFRKSFAHIKERANKEEPFFLYLALPSPHTPILPTEEWQGKSDINPYADFMMMIDDYMGQLTEVLKEAGIEEETMVIFTSDNGCSPQADFAVLAEKGHDPSYVFRGHKADIYEGGHRVPFIVKWPKKVQPGSSSDQTICTTDFFATAAEITGTQLQENEGEDSFSMLPLLLDSSTSSY…
F. alvinocaridis|peg.114	PUL5	128359	129129	+	Others	atgagtgcattcaatttaaaaggaaaaatagctttgatcaccggtggcgccagtggtattggaaaagccatttccctaaagtttgccggaaatggggctacggtccacctcttggaatataacagtgaagaaggagagaaaaccgcccaagaaatacaggatttgggaggcactgcccattttcaccaatgcgatgtttccaatcaccaacaggtaaaacaagtgatcgacgggattcccaaagtggacattttggtcaacaatgccggaatagcccatgtgggaaatatagagggcacttcggaagctgatatggaccgactgtaccaagtgaacatcaaaggagtctacaactgcatccatgctgttattggcaaaatgaaggaacaaggttctggg…	MSAFNLKGKIALITGGASGIGKAISLKFAGNGATVHLLEYNSEEGEKTAQEIQDLGGTAHFHQCDVSNHQQVKQVIDGIPKVDILVNNAGIAHVGNIEGTSEADMDRLYQVNIKGVYNCIHAVIGKMKEQGSGIILNMASIASSVGIPDRFAYSMTKGAVLTMTYSVAKDYVEQGIRCNCISPARVHTPFVDGFLAKNYPGKEKEMFEKLSKTQPIGRMGKPEEVANLALYLCSDEASFITGTDFPIDGGFIKLNA
F. alvinocaridis|peg.115	PUL5	129141	130616	+	Glycoside Hydrolase family (GH29)	atgacccaactaaaaactatagctaccctttgtctcttgatgattatcggagaactttccgcccaagccgtttatgaagatgagcgctacgtacccgagaccgaccccttggtcctaaaaaaactggacgaatggcaagatttgaaattcggactgctgatgcactggggaccgtatagccaatggggcattgtagaatcttggtctatctgcccggaagaatacggctggtgtgaacgaaaaaaaggtgacaatcccgataattactttgcctacaagaaagaatacgaaggccttcagaccaccttcaatcctgtaaaattcaacccagaaaagtgggccaatgccgccaagaacgccgggatgaaatatgtggtgttcaccacgaagcaccacgat…	MTQLKTIATLCLLMIIGELSAQAVYEDERYVPETDPLVLKKLDEWQDLKFGLLMHWGPYSQWGIVESWSICPEEYGWCERKKGDNPDNYFAYKKEYEGLQTTFNPVKFNPEKWANAAKNAGMKYVVFTTKHHDGFSMFDSKYTDYKVTDSKTPFSTHPKANITKEIFNAFRGEGLWAGAYFSKPDWHHPSYWDPYYPPRDRNVNYEPEANPEKWNQFIDFTHNQILELLTDYGKVDILWLDGGWVAKTPKSQINSWYDQQLVNNDNGYLKHRIVNQDIRMDELVEKAREKQPGLIVVDRAVHGKNQNYLTPENRVPEKALPYPWESCIIAGGGWSYAFNAKYMTTNKAVHTLVDIVAKGGNLLLNIAPSPEGEWDQGAYDLLQGIGGWMDVNNEAIYGT…
F. alvinocaridis|peg.116	PUL5	130641	131498	+	Sulfatase (S1_56)	atgaaactgatacgatttggtgaagaaggaaaagagaaacccggtgtacagaccgaagatggcaaatggttggatgtttcagcctttggccaagattacaacgaagatttttttggaggtgacggcctggccagattaaccgattggcttaaggaaaatggttccaattgcccagaggtttcaaaggagacccgcttgggagctccgttgcgcagaccatccaaaatggtttgcgtaggactaaattatgccaagcatgccgccgaaggtggtatggctgtgcccaaagaacctgtgctgttcttcaaggccacctcggccattgtcggacccaacgatgatttggtcatccccaagaacagtgaaaagacggattgggaagtggaacttgccattgtc…	MKLIRFGEEGKEKPGVQTEDGKWLDVSAFGQDYNEDFFGGDGLARLTDWLKENGSNCPEVSKETRLGAPLRRPSKMVCVGLNYAKHAAEGGMAVPKEPVLFFKATSAIVGPNDDLVIPKNSEKTDWEVELAIVIGKKASYVSKEQALDHVAGYVLHNDYSERAFQLEREGQWVKGKSCDTFAPLGPFIATPDEIKDPHALRLWLKLNGKMMQDSSTSDFIFDIPTQISYISQFMTLLPGDVISTGTPFGVGLGLKPPTYLKPGDVVELGIDGLGSSTQTAKAYGQ
F. alvinocaridis|peg.117	PUL5	131523	132995	+	Sulfatase (S1_28)	atgaattggcccaaaccaacatacacacttttaatcagcactttagtttttttgggatgcaagaacactcccaaggatagtgcggataccactttggaaaagcccaatatcatttttctgtttacggacgatcaaagttatcgcgacctccatgcccttggtaatttggaggtccgcaccccggccatggaccaattggtggaagaaggcaccacatttacccacgcctacaatatgggaggttggaacggtgccatctgtgtggcctcaagggccatgatcattagtggacggtcggtttggcgcgcccaagaggtttccaaatcctttgcccaaaacaaggaatttgacaagacttggccccagttgctgaaaaccgtgggctatgaaacctatatg…	MNWPKPTYTLLISTLVFLGCKNTPKDSADTTLEKPNIIFLFTDDQSYRDLHALGNLEVRTPAMDQLVEEGTTFTHAYNMGGWNGAICVASRAMIISGRSVWRAQEVSKSFAQNKEFDKTWPQLLKTVGYETYMTGKWHISAPADSIFDHVARSLRGMPFDTPEGYNRPLSVNDTLWQPWDTDRGGYWQGGKHWSELVRDDALGFIDTAANAPEPFFMYIAFNAPHDPRQSPREYVESYDVEDIALPESFLPKYPYAEAMGAGPNLRDEKLAPFPRTEYAIKKNRQEYYAITTHLDDQIAMILSKLKEKGLDKNTYIFFTADHGLSVGEHGLLGKQNMYDHSVRVPLMVVGPNIPKGKKVENDVYLQDIMATTLQLAGVEKPNYVEFNSLLPQINQDTEG…
F. alvinocaridis|peg.118	PUL5	133007	133834	+	Others	atgaaaattgacagccatcaacatttttggagatataaccccagcagccatgcttggatagattccaccatgggagtccttaaaaaggactttttgcccgaggacttggaacccttgctccaaaaccatgaattggagggttgtgttgccgtgcaggccgatcaatccgatgccgaaaccgatttcctgttgaaatgcgccgaggagcacccctttatcaagggagtagtaggatggttggatctctgtgccgaagacatcgaggaaaaactacaactgtattcaaaaaaccctttgttgaagggattaagacatattgtccaggatgaaccggacgactattttatgcttcgcccagaattcttgagaggtatttcccttctggaaaaatacgggctt…	MKIDSHQHFWRYNPSSHAWIDSTMGVLKKDFLPEDLEPLLQNHELEGCVAVQADQSDAETDFLLKCAEEHPFIKGVVGWLDLCAEDIEEKLQLYSKNPLLKGLRHIVQDEPDDYFMLRPEFLRGISLLEKYGLTYDILIFPKHLSSALELVKLFPNQPFVVDHIAKPKINGKIEPCWEHYMNQLGQQDHVYCKASGMVTEAKWGKWSKSDFIPYLDVVFQSFGAERIMFGSDWPVCLLSAEYKQVNCILTQYLTKYPRESRKQVMGLTAEKFYKL
F. alvinocaridis|peg.119	PUL5	133831	136239	+	Glycoside Hydrolase family (GH95)	atgatgaccaaatccttttcttttgtaccgaagaaccccatcacattaaaattgacattggggctggtttttattttgaccagtatcctatctacattgaatgcccaagattccgaggatattttatggtactccagtcccgccgaagaatggatgcaggcccttcccattggcaatggccgtttaggcgctatggtttttggagaccctctcaaggagcgccttcaactgaacgaggattccatgtgggccggaggacccgattgggaagacgcgcagggaaccccagaagatctcgaaatgttgcggcaattgttgcgtgagggtaaaactgcagaagtggacagcttgattgttgaaaaattctccaaaaagaccgtcctacgctcacaccaaacc…	MMTKSFSFVPKNPITLKLTLGLVFILTSILSTLNAQDSEDILWYSSPAEEWMQALPIGNGRLGAMVFGDPLKERLQLNEDSMWAGGPDWEDAQGTPEDLEMLRQLLREGKTAEVDSLIVEKFSKKTVLRSHQTMGDLFIDFKETGEISDYRRELDLNQALASTSYMLNGNQYTQKVFASQPDDAMVMELTTTSPKGLNLELSLNRPEDHGKATVRVSNPSQNQISMSGQVTQYGGKRFSKPLPIDHGVRFEVRLQVVAPDGKVTARDGKVSVKGAQKALIFIVGNTSFYHGDNYIGKNDKTLASITQKPFKSLLEQHVSDYQKLYNRVSFELEENNLDHVPTDERLKRCKDGNTDLGLQSLLFQYGRYLLISSSRPNTNPANLQGIWNEHLEAPWNADY…
F. alvinocaridis|peg.120	PUL5	136251	137630	+	Glycoside Hydrolase family (GH29)	atgacatcaccattgcgaaagaacactatccggatagtccttgaaaaggtgactctattgggtattctaaccttgctctttttgacatcacttcccggacatgcacagaacaatacacatctggaagaagagaaaatgcagtggttccaagatgccaagctgggtatttttatccactgggggctatatgccgtaaacggcattgatgagtcttggtctttttttaacgggtatatttcgcacaacgattacctgaaacagaccaatggattcaccgccaaaaactatgaccccgtggcttgggccgacctcatcaaaaagagtggggcgcgttactcggtcatcacctccaaacaccatgatgggtttgccctttgggacagcaagtttggtgatttt…	MTSPLRKNTIRIVLEKVTLLGILTLLFLTSLPGHAQNNTHLEEEKMQWFQDAKLGIFIHWGLYAVNGIDESWSFFNGYISHNDYLKQTNGFTAKNYDPVAWADLIKKSGARYSVITSKHHDGFALWDSKFGDFNAKKASAAKRDVLSPFVSALRKEGLKVGIYYSLPDWSYQDYTHHTRDSMRYKPADDPKRWNTFLNYYQGQLKELSKTYNPDLWWFDGDWEHSSAEWEAPKVRQMLLDQNPGTIINSRLQGHGDYATPEQGMPVTRPKDNYWELCMTMNNSWGYQKNDHDYKSLDQLIGIFTDVISSGGNLLLDIGPKGDGSIPKEQEELLTGLGRWTQKHKEAIFGTVAGISKDHFYGPTTLSKDKSILYLFVKGNPNGEIVLRGIKNKINRIWVV…
F. alvinocaridis|peg.121	PUL5	137632	139182	+	Sulfatase (S1_16)	atgaaaacttcactacaaaactttgcctttatcctactctttggagcgctacttttaggctgtaaggagcaagtaaaggaacaagaaacttcacaacccaatattgtcctctttttggtggatgacatggggtggcaggacacctccgtacctttttggaacaaaagaactcctttcaatgacctatatcgtaccccgaacatggagcgtttggccgccgaggggatgaaattcacccaggcctacgccactccggtctgttcccctactaggataagccttatcaccggtatgaatgccgcccgacatagggtcaccaactggaccttgcacaaaaatgccatccagcccatggagaacaaccatcaaaccttgggctttccaaagtggaacacgaac…	MKTSLQNFAFILLFGALLLGCKEQVKEQETSQPNIVLFLVDDMGWQDTSVPFWNKRTPFNDLYRTPNMERLAAEGMKFTQAYATPVCSPTRISLITGMNAARHRVTNWTLHKNAIQPMENNHQTLGFPKWNTNGINPQNNRDSLAVYATPFPQILKDAGYFTVHTGKAHFGAIGTPGENPLNLGFDVNIAGHAAGAPESYYGMQNFGNGKKGKEIWAVPGLEKYHGKDIFLTEALTQEALQKLDSKPDQKPFFLYMAHYAVHTPIMGDPRFVQGYLDKGLDSTEAKYASMVEGMDKSLGDIMDYLEEKQLTENTIILFMSDNGGLSAVARGGEPHTHNKPLASGKGSIYEGGIREPMLVKWPGKTTPGSVTNTPVIIEDFFPTILEMAGVENPEVVQMV…
F. alvinocaridis|peg.122	PUL5	139182	141335	+	Hypothetical protein	atgaagttgaaccaaagaaatagtgcccttttcctcatactactttgtagtatggtttcctttgcccaaaaccaaacagattggcttttgcaaccggatacctataaagcggaaataacggaatcggaaaataccatttcactgaccaatggattggtccttcggaaaatacagttactgcccaatgcggcgacggtagagtttaaaaaccttaccacacaggaaaccatgctccgcagcatcaaaccagaagcggaggtcactttgaacgacagtgtctataacattggcggcttatacgggttgaaagagcatggctatttcaaggaatcatggttaaatgaccttgaagcccagacttccgattttcaatacaccagccataccattgaagatata…	MKLNQRNSALFLILLCSMVSFAQNQTDWLLQPDTYKAEITESENTISLTNGLVLRKIQLLPNAATVEFKNLTTQETMLRSIKPEAEVTLNDSVYNIGGLYGLKEHGYFKESWLNDLEAQTSDFQYTSHTIEDIEPRIAWNPKQRYNTAKSSFATGKRLTLKFNHESKELQGIEILVHYEVFDGMPLISKWISVENYGKNTITLNRFKSELLAFPEVENPVETPNTWRKPNLHVESNYAFGGFTAGESTVTTFWEQDPEYTSQVNWKMETPCLLVSQLPVGPNLDLKPGSAFESFRTYELLLEERGNREQTALSLRKMYRKLAPWVTENPIFMHLTTTDEKEVKAAIDQCVDTGYEMVILSFGSGLNMEDNSLENIKKYKKLADYAHSKGIALGGYSLFS…
F. alvinocaridis|peg.123	PUL5	141346	143442	+	Glycoside Hydrolase family (CBM32+GH29)	atgattcgaaaagcccacattctaaccctatccctgatccttttactgatggcatgccaaaccgtggagcccccaaaacctgttggtcccaccccttcgcagcgccaaatggactggcatgagctccaatactatgcctttatccatttcaacatgaacacctttaccaatatggaatggggtacaggaggggaatctgtagatctcttcaaccctactcaattggatacccgccaatgggccaaggttgccaaagaggccggaatgaagggaatcattttgaccgccaagcaccacgacggattctgtttgtggcccaccaagaccaccgagcattccgttaaaaactcgccttggaaggatggaaaaggcgatgtggtccaagaattggccgatgcc…	MIRKAHILTLSLILLLMACQTVEPPKPVGPTPSQRQMDWHELQYYAFIHFNMNTFTNMEWGTGGESVDLFNPTQLDTRQWAKVAKEAGMKGIILTAKHHDGFCLWPTKTTEHSVKNSPWKDGKGDVVQELADACKEYGLKLGLYLSPWDRNNEHYGQPEYVEIFHEQLRELLTNYGELFEVWFDGANGGSGYYGGANKTRKIDNKTYYEWEKTTEMIRELQPNAVIFSDGGPDIRWVGNEEGWANETNWSVMRRDEIHPGWPRYVELRSGHEDGTHWLPAEVNTSIRPGWYYHPGEDHQVKTLPRLVRTYYESIGRNGNFLLNLPVDDRGLVHETDVQQLMALKTQIDKDFAQELAQESIVEASNVRCNSSTFNAEKAIDGNFDTYWATDDGTTQASIT…
F. alvinocaridis|peg.124	PUL5	143446	144225	+	Others	atggacttaggattgaaggataaggtgattgtggtcaccggaggtgacaagggcattggcaatggtatttgccaagtgctcgcccatgaaggggccatcccggtaattattggacggaaggaaagtgatgtactggctgctgtggaagaaatcgccaaaaccggcggtaaggcattttatgccatcgcggaactcaccgacccccaacaatgcaaaaatgccattgagaaaaccatccaagagtttggaagaatcgatggattggtgaacaatgccggggtcaatgacggagtggggcttgaaaatggcaattatgatgatttcaagcgttccttggagcgcaatgttggccattattatgtgatggcccaccatgccttgcccctgttgaaaaaaagc…	MDLGLKDKVIVVTGGDKGIGNGICQVLAHEGAIPVIIGRKESDVLAAVEEIAKTGGKAFYAIAELTDPQQCKNAIEKTIQEFGRIDGLVNNAGVNDGVGLENGNYDDFKRSLERNVGHYYVMAHHALPLLKKSKGSIVNIGSKTSVTGQGNTSGYAAANGARNSLTREWAVELLPYSIRVNAVIVAESFTPLYKRWINSFDNPEEKLKEITDNIPLEKRMTTPEEIANTVAFLLSEKSSHTTGQLIYVDGGYTHLDRSL
F. alvinocaridis|peg.125	PUL5	144236	145543	+	Others	atgaccaaaccaaaaattgtatccaaaaaagttctcttaccctttatcctgatcacttcgctctttgcgctctggggttttgccaatgcggtgacggaccccatggtccaagcctttaaaaaagtattggagttgtctaactcccaagcagcatgggtacagatggctttttatggcgggtatttctgtatggccttgccagcggcattgttcgtccgaaagtattcctataaagttggggtactgataggcttggccttatatgccgccggagccttgatgttctaccccgcagccatcaccgaaaagttttggtttttctgcctcgggctgtacgtccttacctttggacttgcctttttggaaactacggccaatccatacattttggccatgggc…	MTKPKIVSKKVLLPFILITSLFALWGFANAVTDPMVQAFKKVLELSNSQAAWVQMAFYGGYFCMALPAALFVRKYSYKVGVLIGLALYAAGALMFYPAAITEKFWFFCLGLYVLTFGLAFLETTANPYILAMGDKETATQRLNLAQVFNPVGLILGLLIAQQFVLKKLQSDDIADYSSLDEAKKALIRTSDLMVIRDPYVILGLVILAVFVLILVSKMPQAKGDGTIPSLQETGKALFHRPKYILGVLAQVLYVGAQIMCWTYIYQYAEAIGMASDVAANYQFVAFIVFLVGRAIGTYMLRFISSGKLLMWFAVLAGACAAGTIFIEGHLGLYCLVGVSFFMSLMFPTIYGIALNGLTEEESKLGAAGLVMAIVGGALMPKLQGMIIDVGGNGVADTKM…
F. alvinocaridis|peg.126	PUL5	145531	145869	+	Others	atgggagatttgagaagattttgcctcgccttggaccttgtggacaatgaagaaagcattcgagcctacgaagaccatcataaaaaagtatggcctgaaatcttggagagcatcaccgattcaggaatccaaaatatggaaatctaccgaatcgaaaatcgcctgttcatgatcatggaggtcgatgcttccttttcgtttgaagcaaaacaacaggccgatgctgaaaatcccaaagtacaggaatgggaaaaactgatgtggaactaccaacaagcattaccctcggccaaacccggggaaaaatggttgttgaccaaaaaaatatttgaattataa	MGDLRRFCLALDLVDNEESIRAYEDHHKKVWPEILESITDSGIQNMEIYRIENRLFMIMEVDASFSFEAKQQADAENPKVQEWEKLMWNYQQALPSAKPGEKWLLTKKIFEL
F. alvinocaridis|peg.127	PUL5	145881	147578	+	Glycoside Hydrolase family (GH20)	atgaagaaagtgattattgccgtaggggccatttttataatggcctgtaccggaaagtacgacaacgttcaaaacacagcggaagactatcaagtgattccaaagcctgcggagttgaccatgcaggttgggaagtttgtgatagatgggagcacctccatcagtgctaccgaaggacttaaggaagaagctacgtttcttgccgagtccattcaacagttgacccaagtaagtccatccgttacagaccaaaaggccagcatcgttctgacgctgaacgatcaaattgaaaatgaagaaggatacacgcttgaggtgacccctgaccaaatcaacatttcgggaaagaacgccaaaggtgttttttatggtatccagtcccttgtacaattgatcagc…	MKKVIIAVGAIFIMACTGKYDNVQNTAEDYQVIPKPAELTMQVGKFVIDGSTSISATEGLKEEATFLAESIQQLTQVSPSVTDQKASIVLTLNDQIENEEGYTLEVTPDQINISGKNAKGVFYGIQSLVQLISLPEEGSSITDITVPAVSIKDQPRFIYRGMHLDVARHFFDVDFVKKYIDMIAMHKMNTFHWHLTEDQGWRIEIKKYPELTKVGAYRNGTITGHYPGETNDNERYGGFYTQDDIKEVLAYAQKRHVEVIPEIELPGHSQAAIASYPYLSCFPEEPTEVPNGLMSEASKEQQKNGQPKVVQESWGVYNDVYCAGKEETFAFLEGVLDEVTALFPSKYIHIGGDECPKKNWERCPNCQKRIKEEGLEDEHALQSYFVTRMEKYLNSKGKQ…
F. amoyensis|peg.2479	PUL6	243341	244015	+	Transcriptional regulator	atgaagcgttgggcagccatgtccaaagcgttcaccagaattggaaaagacattgtcatggccgtcaaggaaggtggccccgaccccgatgccaattccaagctgcgtgccgtgatccagaatgccaagtcggtgaacatgcccaaggacaatattgaaagggccatcaaaagagcttcggacaagagccagggcgattataaagaggtcctttttgaaggctatgccccacatgggatcgccatcttgatcgagaccgctaccgataacaatacccgtaccgtagcgaacatcagaagttatttcaacaaatgcaacggtagcctcgggacttcgggatctgtggagttcatgttcgatcacacctgtaattttaccgttaaggcggatgggctagat…	MKRWAAMSKAFTRIGKDIVMAVKEGGPDPDANSKLRAVIQNAKSVNMPKDNIERAIKRASDKSQGDYKEVLFEGYAPHGIAILIETATDNNTRTVANIRSYFNKCNGSLGTSGSVEFMFDHTCNFTVKADGLDPEELELEMIDFGAEEVFADEDGIHIYAPFENFGGIQKELESREIEIISSGFERIPQVTKQLSEEEVADVEKLLEKIEEDDDVQNVYHTMQE
F. amoyensis|peg.2480	PUL6	246018	244108	-	Hypothetical protein	atgaccctctttttggctttcgtctcgtgcaacgaggacgataacgccatgatggatgatgacatgtattctgatgatgatggaatgatggtcgatggaagaagggcagccttatatgtgaccaacaacgagaatggggccattaccaagtatgatttgaccaatgacacacaagtcaccttgggtactccttccatggctgcagagggaatctattatgatgcaaccgaggatctggtggtccaagcttcacgctcttccaattggttggaagcctttgccgaagtgggccttcttgatgcggacatagatttggacatctcatttaacggaaatgctgatttggaaagcccacgggaattggcggtctatggagattactacgtggtggccgacaat…	MTLFLAFVSCNEDDNAMMDDDMYSDDDGMMVDGRRAALYVTNNENGAITKYDLTNDTQVTLGTPSMAAEGIYYDATEDLVVQASRSSNWLEAFAEVGLLDADIDLDISFNGNADLESPRELAVYGDYYVVADNGSNKFFVYKKTGTSFSLESTVQVPFAVWGVAFKGSDLYAVVDISSDLAVFYDFLDNATDDMLYPNKRVTIEGIVRTHGLAYSGSDDVMVMTDIGDAANTDDDGGFHVISDFSAKFDALSDGEVLPISMQTRVAGSATYMGNPIDVAYDSETDAVYVSDIGTGKVLGFTSIGSGGNIAPTFNKDLTSASSIYFSSDETDGDYGSASEMGMTQLYTTNTANGNVVVYDILSGTSKTIITGSTSSEGIYYSALNDFMIQASRSNLQLEY…
F. amoyensis|peg.2481	PUL6	248181	246259	-	Sulfatase (S1_9)	atggaaacaaaggtattatcgaaatcaatagcctatagacctgccggacagtttgaagagacccggttcgaaaagatacacaatgtcatttttgatgactccaagataggatcgctacaagtggcactggaaattgcgaccttgatccgggaaaaggcggataagggacagacctgtgtgctgggccttgccacaggatcatcgcccatacgggtctatgaggaactggtgcgcatgcacaaggaagagggactcagtttcaagaatgtggtcacgttcaatctggatgagtattacccgatggaacgcaacaacatccagagctaccattatttcatgcaccagcatttgttcgaccatgtggacattccggccagcaacgtcaatattccggacggg…	METKVLSKSIAYRPAGQFEETRFEKIHNVIFDDSKIGSLQVALEIATLIREKADKGQTCVLGLATGSSPIRVYEELVRMHKEEGLSFKNVVTFNLDEYYPMERNNIQSYHYFMHQHLFDHVDIPASNVNIPDGTVSADDLQDYCKEYERQIEAAGGLDFQLLGIGRTGHIGFNEPGSHFNSATRDITLDHITRVDAAPAFKGLENVPRKAVTMGIGTIRKAKRIVLMAWGQNKSEIVKETVEGEISSEVPATYLQEHPNTTFVLDKEAAQHLTRIDTPWLVGNCDWTSDLTHKAVVWLSLEKGKPILQLTDKDYNDSGMSDLLSSEQSSYELNIKTFNRLQHTITGWPGGKPHADDTNRPERAEPAKKRVIIFSPHPDDDVISMGGTFDRLVSQGHEVH…
F. amoyensis|peg.2482	PUL6	250015	248201	-	Others	atgatatcattaaatactttggactatgtgatcatttttggcttttttgccattaccctgagcataggtctttacgtgtcaaaaagctctggaaagagcagttcggaatactttctttcgggaaggaccatgccttggtggcttttgggaatctccatggtggccaccaccttttccacggacacccccaacttggtcacggatattgtccggaccaatggtgtatcgggaaactgggtctggtgggcattcctattgacgggacttttgacggtctttgtctatgcccggctttggagacggtccaatgtgaataccgatcttgagttctacgaactcaggtatgggggcaagcctgcccgttttctcaggggcttcagggccgtttatcttggggtc…	MISLNTLDYVIIFGFFAITLSIGLYVSKSSGKSSSEYFLSGRTMPWWLLGISMVATTFSTDTPNLVTDIVRTNGVSGNWVWWAFLLTGLLTVFVYARLWRRSNVNTDLEFYELRYGGKPARFLRGFRAVYLGVIFNVITMSAVTLAAIKIGGIMLGLEPWQTVVSAGLITVIFSAVGGFKGVVYTDFVLFFVAMGGAIGAAYYLVNIPEVGGIDALLSHEAVKEKLNILPDLDNKSALITLLIIPLAVQWWSSWYPGAEPGGGGYIAQRMLSAKNEKHAIGATFFFNIMHYAMRPWPWILVALASLVVFPDLESLQAAFPIVADDKLGHDLAYSAMLTKLPTGLLGLVLASLVAAYMSTISTQLNWGSSYIVYDFYKERVNPEASEKQLVAVGRMSTVG…
F. amoyensis|peg.2483	PUL6	251520	250066	-	Glycoside Hydrolase family (GH29)	atgcaaaaaattacatgtttcatagctgtattgatggtcttttttggggcatcatgtgatgaagaacaaaaaatccttccgcctgaacccataggtccaataccttccaaggaccaaatggcatggcaccgaatggaactcaatgcatttgtgcatttttccatcaataccttcaccgataaggaatggggctatggggatgaatctccggaatggttcgaaccgcaggaacttaatgcagaacaatgggtggaaaccttgcaaaaagcaggtttcaaaggcatcattttgacagcaaagcaccacgatggttttgcgttatggccttccgcctatacagaacactcagtggccaatagtccatataaagcaggagagggcgatattgtaaaggaagtt…	MQKITCFIAVLMVFFGASCDEEQKILPPEPIGPIPSKDQMAWHRMELNAFVHFSINTFTDKEWGYGDESPEWFEPQELNAEQWVETLQKAGFKGIILTAKHHDGFALWPSAYTEHSVANSPYKAGEGDIVKEVSEAAKKYGLKFGIYLSPWDRNRSDYGQPSYVQYYRDQLQELFTGYGSIFEMWFDGANGGDGHYGGAREKRTIDRQRYYDWPTTLQMVDSMQPQVLFFSDAGPDLRWVGNEKGVAGKTNWNTITPDTLYAGKAGIEDLLQHGTPGGTKWIPAEVDVSIRPGWFYHASQDSLVRTPENLFDLYLSSVGRGSTLLLNVPPDQRGLFHEKDVAALLGFRKLLDSVFQHDLAHNAKITANTYRGNDETYAALNMLDGNDNTYWATDDGVTT…
F. amoyensis|peg.2484	PUL6	253198	251660	-	SusD-like Protein	atgaaaagatcgatttatttaatactgtttgtcttcatacttggtgcttgcgacaaaggatttgaagacgttaatgtgaatccgacaaaaccggttcaggtagatgtgtctaccaaactcacaaccgcaatactattggcatccagtgagcgctatgacaactggagggccaacctgatataccaatccaccatgatgcagcatatggcaacacttgcgggctattgggccggagataaatatacatgggataggggatatgcgtcttcccttatggacagatattatacaggggttgtcaagcaagtcgaagatatgctattgcaattggaaactgaaggagggcccgaggaaatgaaggccattacccgtattttgcgcgtatttgcctattccagg…	MKRSIYLILFVFILGACDKGFEDVNVNPTKPVQVDVSTKLTTAILLASSERYDNWRANLIYQSTMMQHMATLAGYWAGDKYTWDRGYASSLMDRYYTGVVKQVEDMLLQLETEGGPEEMKAITRILRVFAYSRLTDLYGDVPYSEAGKAVIDGVFQPSYDPQSEIYADMLNELEESAAALGTGTSGFGSADIIYNGDQEKWRRLANSLMLRLGFRLIKVDPAGAQEWVTKAINGGVMESNADIFYVPHTNGPEGINQNGNGETFLADNSPRLSKTFVDFMLNNDDPRLTVLGSLPENTGETDGGGAAILRTPTERLDPTTQKGLPNGLDAGLLEDSTGETNIQAYTEPNRMLVTGLDDPMFFQTYAEVEFMLAEANVRWGLAGDAETHYNNGVRAAMEM…
F. amoyensis|peg.2485	PUL6	256331	253209	-	TBDR/SusC-like Protein	atgattcaaaaactcaagtttgtatttgtttttgcttttttgctctccgttcagggagctttggcacagacaattactggaacggtttctgacgaatcgggtgtgccattgcccggtgtcaacattgttgaaaaaggaactggtaatggtgtttctagcgatttcgacggaaattatagtattgctgtttcggacggcaatgctatactggtcttttcctcattggggatggagactgtggaagtgtcgatcaatgggaggtcgaccatcaatttgtccatgaaggaagatgcgcaacaactcggggaagtggttgttacggcattgggcatcagaaaggataccaaggcattggggtattcgctcacagagctggggggcgatgagatctccacggtc…	MIQKLKFVFVFAFLLSVQGALAQTITGTVSDESGVPLPGVNIVEKGTGNGVSSDFDGNYSIAVSDGNAILVFSSLGMETVEVSINGRSTINLSMKEDAQQLGEVVVTALGIRKDTKALGYSLTELGGDEISTVKTPNAINALQGKIAGVNITQNATGAAGSSRVIIRGNSTLTGNNQPLYVVDGIPIGNDNNGAASLWGGSDGGDGISSINPDDIASISVLKGGSATALYGSRGGNGVILITTKSGKGQKGFGVEFSTSAQFDRVNTDIMDFQTQYGQGRFGEAPTSQAEALAFGTSSWGSRLDGSPVVQWDGVERPYSYVGNNYDHFYRTGSTFINTVALSSGTEDLNFRFSASDLTNEDIIPNSGLNRKTFSLNAGAILNEKLTAQINAKYIVEDVM…
F. amoyensis|peg.2486	PUL6	257882	256776	-	Hypothetical protein	atgaagagcaaagcaatcatcatggcgttcatcgccctgtccgtggtatcgtgtttggacaacatcgggaaaaagccggaggctgatatggcagcggcacagaccgaagagcagaaggcgttcaaatattggacatggatcactgccgaccccaagagggatgacgcatcgtacaccgaagagtttaaaaaatacaaaagctacggtttggatgcggtgttgatcaatactaatgcggatcctgcgcttttgggccgtttggcgcccttggccaaggcagagggcatggaggtgcacgcatggatcatggccatgaaccgccccggcgactccgtagtgaggcaacatccggagtggtatgtggtgagcagggaaggaaaatcggcttacgatcatagg…	MKSKAIIMAFIALSVVSCLDNIGKKPEADMAAAQTEEQKAFKYWTWITADPKRDDASYTEEFKKYKSYGLDAVLINTNADPALLGRLAPLAKAEGMEVHAWIMAMNRPGDSVVRQHPEWYVVSREGKSAYDHRPYVGYYEFLCPTREASRNHVLGLVEALSKVDDVASVHLDYIRFPDIFLPIGLLPKYDLVQNEELPEFDFCYCDVCVAEFEKMHHKNPRDMENPAIDMEWKQFRLNRIRDVVNEAYDIVHENGKILTAAVFPYPEMADHMVRQRWDKWDVDVVLPMIYHNFYNEDTDWVGFATKQGVQDLETTQTELHTGLYVPEMSGEELTEAIDQARKNGAKGVSFFDGPALTEEQLQAIKASK
F. amoyensis|peg.2487	PUL6	258955	257891	-	Carbohydrate Binding modules (CBM9)	atgcttcggaaggcgattttcatgttagtggtcacggcccatttttcgatttccgctcaggaaagcaaggccccgaggtcccttgtggtttacagggcccaagagcccatcgtcatagatggtgtggctgatgagcctgcatggaaagctgcccaagtttcggaggattttatcgatatcgaaggggacaagaccccgacataccataccaatgtacgtatgctttgggatgagacctatctctatttttacgcccagatggaagagccccatgtgtgggccaaccttaagcaaagggacacggttatcttttacaacaatgattttgaaatattcatagatcccgatggagatacccacaattactacgaatttgaaatgaacgccctgaacaccgtt…	MLRKAIFMLVVTAHFSISAQESKAPRSLVVYRAQEPIVIDGVADEPAWKAAQVSEDFIDIEGDKTPTYHTNVRMLWDETYLYFYAQMEEPHVWANLKQRDTVIFYNNDFEIFIDPDGDTHNYYEFEMNALNTVWDLLLVKPYREGGSVVDSWEILGLKTAVQVNGTLNDPSDVDKGWSVEVAMPWEVLKETSGSNDVPEGKFWRVNFSRVNWDFELKDGAYARKKDAAGKFLPEYNWVWSPQGVINMHEPEHWGYAYFSPNVAGNPDSFTIPKDEQIRWLMYKLYRAQKKYFGEKGTYANSITELTPNPILGDGTILELDLEVHRTGWTIQAKSPFTGSLYTIREDGKYQQLIK
F. amoyensis|peg.2488	PUL6	259089	258967	-	Hypothetical protein	atgtccttttggacgtgtacctattacattttgaaaggaaaaacagacttgattgacgacctttggttgcaacataaaaagggaccttcaaaatgttttggacaaataaaacacttttattaa	MSFWTCTYYILKGKTDLIDDLWLQHKKGPSKCFGQIKHFY
F. amoyensis|peg.2489	PUL6	259190	260272	+	Others	atgcaacttcaacttccgaccaagaatagattctttgtaaacgctgtgacggaaaacaagatcacgccgttgcaccatgtcctattttgggtgatttacttcgccttcaatttcctgaggtggggaagttatttcaacgattatctttactcgctcaaatccaaccttttaggattcccaatccacatcaccctgacctactttaccatttactatctggtacccaaattcatcttcaaaaggcagtttgtggcctttgtagttgccctttttacttcaatattcatactggtcgtaatcaaatacctgctcactttttttctgatcagttacaatgtttggcccgaaggtccggaaacccatagtctgactttcaactatactgtggtgatgatgttg…	MQLQLPTKNRFFVNAVTENKITPLHHVLFWVIYFAFNFLRWGSYFNDYLYSLKSNLLGFPIHITLTYFTIYYLVPKFIFKRQFVAFVVALFTSIFILVVIKYLLTFFLISYNVWPEGPETHSLTFNYTVVMMLGELYVITFVSSFKLTIDWLRETGRVAKLEKEQLETELRLLRAQISPHFFFNTLNNIYALSLEKSDKTPDTIIKLSDLMRYVLYETRDKDQSLKKELVFIQNYLDLEKIRYNENLDLKFEVTGDPKGKKIAPLLLVQFIENAFKHGANKSIGKVKIDIGATIEEKFLYFRISNTKPKHQEPPSKKQSGGIGLSNVEKRLKLRYGEDEYRLDIFDEPDEYIVNLKLKLR
F. amoyensis|peg.2490	PUL6	260269	261012	+	Transcriptional regulator	atgaacttaaaatgtgttattatagatgatgagcctttggcgatcaaagtcatcgaaaaccacatctcccaaataaaggaacttcagatagccgccgtgttcaacaatgcgatagatagcatggaataccttagggaacatatgccagacctactctttcttgatgtgaacatgcccatcattgatggttttagttttctggacagtctggatgaaaagcccatggtcatcatcacctccgcacatgccgaacatgccgcaaaaggctttgaccttgaagtattggactacttggtgaaaccggtaagccttcccaggttcatcaaggccgtgaacaaggcccttgccaaggtcaaggagcaacccaaacgggacactgtcaacgaacacatttttgtg…	MNLKCVIIDDEPLAIKVIENHISQIKELQIAAVFNNAIDSMEYLREHMPDLLFLDVNMPIIDGFSFLDSLDEKPMVIITSAHAEHAAKGFDLEVLDYLVKPVSLPRFIKAVNKALAKVKEQPKRDTVNEHIFVKVDKKKMKKIYLDEIILVESLKDYIKIITPKGNHIVHKTLSAFTEELSSDRFIRIHRSHTVSMDKIDALEGNSVEIGGKRYVIGRSYLDDVKAKILNQSIIGTGNKAGLSDDDE
F. beolgyonensis|peg.1073	PUL7	334200	332890	-	Glycoside Hydrolase family (GH158)	atgagattattgccattaatgttgttagttgccttgttactgggttgtaaggatgcaaccgatgaaaccgctgtaacttcccagtcagctaaaaaagtggaattggtgcagacggatggcaagtattccttgttggtggataaaaagccattctacattaaaggtgctggcttggaattcggaaacgttgaagccctggctaagcatgggggcaatagctttagaacttggcggacaaacaatggtcgaagacaggggcaagaagtgcttgatgaggcccttaaaaatgggttgatggtcaccatgggcattgaaatgggcagtgagcgtcacggttttgattataacgatgttgcacaggtccaggcgcaaaaagaacgggttcgggaagaggtattg…	MRLLPLMLLVALLLGCKDATDETAVTSQSAKKVELVQTDGKYSLLVDKKPFYIKGAGLEFGNVEALAKHGGNSFRTWRTNNGRRQGQEVLDEALKNGLMVTMGIEMGSERHGFDYNDVAQVQAQKERVREEVLALKDHPALLIWSIGNELNLNYTNPKVWDAVNDIAKMIHELDGNHPTTTTLAGISQKEVDYIKSKCPDLDILSIQMYGDLPNLPVLIQEFGWEGPYMVTEWGATGHWEVPTTSWGAPIEENSTVKANNYLKRFEGGIAKDTMQCLGSYVFLWGNKQERTPTWYGIFMENGNETAAVDVMHFLWNGTWPENRSPKIEEFVLDGKSAYQNVSLKPGQTYTSLASISDGNGDSLEYIWDIMPESTDLKEGGDHEERPESLMGLIQESNNG…
F. beolgyonensis|peg.1074	PUL7	336409	334307	-	Glycoside Hydrolase family (GH16)	atgaaacaaatgatatcaaggttctatagtgtgctgctcctaagtatgttgcttttgggttgccaagaagatgaacctacactccaagccgtaacaataccgaccaatgtggcattgaacgcccaagtggccaatgaccaatcaggaaacgtaactgtaagtccatcggccgatgatgccttatattttcatgtgtacttcacgcctggatccgatccagtggtgatttccaaaggggaatcccacaccttcagatttacaaagtcgggtcaatatgatacacccattacattggtggcatttggagttggaggggtaagttcgagtataacagaggccgtagcacttgatgttcgtttgttcatcaatgcagagaccttgcaattgatcgctggtgac…	MKQMISRFYSVLLLSMLLLGCQEDEPTLQAVTIPTNVALNAQVANDQSGNVTVSPSADDALYFHVYFTPGSDPVVISKGESHTFRFTKSGQYDTPITLVAFGVGGVSSSITEAVALDVRLFINAETLQLIAGDGTKRWVWDQTVGGHFGVGPLTNDFPEFFSAGPNQLNPCLYDDVLVFSYDANDNYSFTLEPGANNETFMNWTEINRFFPDATPQQFNDECRDITDQATFADNFVIIDNGDGTSTLDVGDGFLSYWAVISGQYQITELTANRLTVRGISQPFNGDDPLAWYYSFVPEDGGTTGSGGDALETIFTNLVWSDEFNTDGAPDPANWTYDLGTGDNGWGNAELQSYTNLPENVLVEGGNLKITAKTSSTDPTLYYLDDVQLADAGGNPQTTI…
F. beolgyonensis|peg.1075	PUL7	339113	336429	-	Others	atgaaatatttaagactcttattagtagttacattggcggtcaatgtgttccaatcctgtaaggacgatgacgaaacctcctatgtattgcaagacatatcagcgcctacgaatttgtctgcagtttttgacattgcagatgatgactctggcgaggtttcggtgacaccgaccggtgttggtgcagcctctttcgaagtatattttggtgatgtggagaacgaaacccccgtggatgtaaatccgggagaaactgttaaccatgtttacggagaaggtgaatataccctacgaattgtggccataggtaccacaggattgaccagtgagttgagccggatcgtgaccatttcttttacacctccctccaacttgaatgtggaggttaccatttcaagc…	MKYLRLLLVVTLAVNVFQSCKDDDETSYVLQDISAPTNLSAVFDIADDDSGEVSVTPTGVGAASFEVYFGDVENETPVDVNPGETVNHVYGEGEYTLRIVAIGTTGLTSELSRIVTISFTPPSNLNVEVTISSTNPFEITVDPSAENATVFDVYFGDAENETPTTIMSGETINHTYAEVGSYEVRVVARGAGAATIESTQTVEISGAMESITLPITFDLATVNYAFSTFNGASFEVVDNPDNTGAHTIATKVGAITNSGAAYEGGAFNLGTPVDFSGSNKTITMKLWSSTAVPVLLKFEGGVNGDERQCEVTANHSGSGWEILSFDFATDAVKSYIDGSQGVGESFVPTGQYATMVIFIDGPGTTAGTFYIDDIAQEGGVALQAPNLPLDFESGDIYDY…
F. beolgyonensis|peg.1076	PUL7	340590	339133	-	SusD-like Protein	atgcgtaaagcagcattgtttgtattggcaggccttgttctttgggcatgtactgacgattttgtggatgttgaatcgtttgatgaggataccgaaaatttcttcaactccgaagaggactatgaatctgcacttattgcagcctacgatatgcttcaatccacctatttgaatgtaatgctgggtgaaattgcatcggacaacacattggcaggtggagaaagtgccaccgatgtacccggaattcaggaaattgacgatatgcaacacacacccgtaaatgcacaattacgggacatttggaactggatgtttgcaggggtcaaccgggccaactacatccttgagtttaaggataaaacagattttccaaacaagaacatcatcttggccgaagca…	MRKAALFVLAGLVLWACTDDFVDVESFDEDTENFFNSEEDYESALIAAYDMLQSTYLNVMLGEIASDNTLAGGESATDVPGIQEIDDMQHTPVNAQLRDIWNWMFAGVNRANYILEFKDKTDFPNKNIILAEATFLRAYYYFELVKWFGDVPLAVDQRLLFGAQNTVDRTPAAQVYEQIERDLIFASDNLPVTQAQVGRVTKGAAQALLGKVYLFQNKFPESANYLEQVINSGTYDLLEDYSTMFENDNENNIESVFEVQYTDVEGAGFGCLQCSEGNVAVGFNGIRNYSGPVFESGFSFNVPTQEAFDAFEPSDVRRDVAILDIEAWAAANSDVSYVEGHEHTGYYNRKYIARQGDLNTGDANLTNPNNYRAIRFADVLLMAAEALNRGDIDDAKARQ…
F. beolgyonensis|peg.1077	PUL7	343660	340625	-	TBDR/SusC-like Protein	atgaagcgcaaactaagcatactcatattccttttgggagtaggtgtaatgtccgcccaaaatttcacagtttcgggtactgtgtacgatcaaacaaccaacgaacccctgccaggagtaaacgtgctggtaaagaacaagaccgttggtaccacaacggattttgacggaatcttcagtatagaaaatatagctgtgggagacattttagttttttcctatatcagttttaagtcacaggaaattacggttacgggctctgatgatttaactgtctacttgcaagaagatgttagcaaattggatgaagtggtcgttataggttatggtacccagaccaaaaaagaaattacaggtgccgttaccgttgtaggttcagaaaccattgaagaattgaac…	MKRKLSILIFLLGVGVMSAQNFTVSGTVYDQTTNEPLPGVNVLVKNKTVGTTTDFDGIFSIENIAVGDILVFSYISFKSQEITVTGSDDLTVYLQEDVSKLDEVVVIGYGTQTKKEITGAVTVVGSETIEELNPTQIEQALQGQVAGVNITSGSGSPGSGLNIRIRGISTNGDNRPLILVDGNVIEDLSVLNPGDIESINVLKDATAGIYGVRAANGVVLITTKTGRKNSDLKFSYDAFGGFQQTSRTIPVLNATEYALIVNEAFAAGGQSVPYPNLSRLGTGTNWQDEVFQNAPIINHNLTVNGGSEKSTYSFGSSLLTQDGIVGGNKANFKRYTTRVNFNTDLLQNLKLTTNLLYTGTERKTLAENAIGSVLFNALNNAPTFAVKDANGEFTLAEGL…
F. beolgyonensis|peg.1078	PUL7	346717	343898	-	Hypothetical protein	atggtcaggctaatagaattgaggacaatactgctacttcttacgctgtttccctttttttgtgcttcacaagagttgccgcctattcaggtttatacaccatcggagtatattggagaaaaccaaaattgggacatttcccaggccagttccaaattcatttatgttgccaacaatcacagtttattggaatttgatggtgaactgtggcgaaagtacccttctcccaatggatctgtgatacgatccgtaaccacagtagaggaggtaatctataccggatgctacatggaatttggcttttggcagaaaaatggtctcggaaatctggagtacacgtccatatcggccaatttaaaggagcctttgttggatgatgaggagttttggaacatagaa…	MVRLIELRTILLLLTLFPFFCASQELPPIQVYTPSEYIGENQNWDISQASSKFIYVANNHSLLEFDGELWRKYPSPNGSVIRSVTTVEEVIYTGCYMEFGFWQKNGLGNLEYTSISANLKEPLLDDEEFWNIEVIDGSIMFQSLNRIYIYNTATQDVRIIEAETVKPLVFYLKNQGIYFQRKDQGVFKIANNEIETVSVQEAVQNTPLVGIYELQNRLVFIRDDGRFLTEGPNGTLVPWRAVEVGDIEGLSLYSSLQLTDGSLILGSISDGIYHISEQGELIRKINQQQGLNNNTILNMYQDRDANLWLAHDNGLSVLNLTSPFNEFNDTAGKIGVVYTSAQHKGRLYLGTNQGLFVQQGDDSEFELIEGTEGQVWSLQVIDDTLFCGHNNGTYIVRGN…
F. beolgyonensis|peg.1079	PUL7	348278	346824	-	Glycoside Hydrolase family (GH29)	atgtatcgtttcctatggttgtttgggcttttcgttatcatcaatagtacttcatgcggtaaaaaggaaacgatttccccaccatcggcttttggaccaataccaactgaggatcaaatggcttggcaccacatggagctcaatgcgtttgtgcatttcagcatcaacaccttcaccgataaagaatggggctatggagacgaatccccgaatctgttcaatccttccgattttaatgtggaacaatggattagatctttaaaggatgccggatttaaaggggtgattctgacagcgaagcaccatgatgggtttgccctttggccttcgaaatttaccgagcattccgtcaagaacagtccatttatgaatggtgaaggggatgttgtgaaagctgtt…	MYRFLWLFGLFVIINSTSCGKKETISPPSAFGPIPTEDQMAWHHMELNAFVHFSINTFTDKEWGYGDESPNLFNPSDFNVEQWIRSLKDAGFKGVILTAKHHDGFALWPSKFTEHSVKNSPFMNGEGDVVKAVADAAKKHGLKFGVYVSPWDRNRADYGQSSYVDYYRDQLKELFTGYGPIFEMWFDGANGGDGYYGGANETRTIDRQRYYDWPTTLKMVDSMQPQVVFFSDAGPDLRWVGNERGVAGETNWNTITPDTLYAGKAGIENLLQHGTQGGSKWIPAEVDVSIRPGWFYHESQDTLVKSPEKLFEIYMTSVGRGSNLLLNIPPDQTGQFHENDVASLQGLRKILDSVFQTNYASTAKIMATNFRGNDGDYAPQNVLDADFETYWATDDDITQ…
F. beolgyonensis|peg.1080	PUL7	349313	348306	-	Others	atgaactaccaacccaattccgatcgatacaacaagatgacctataaccgctgtggtaatagcggacttctattacctgctttttcattgggtctgtggcataattttggccatatggacgactttgacaatgcacggaccatcgttcgtaaagcatttgatgctggcattacccactttgacctggccaataattatggtccaccggctggatcggccgagaccaacttcgggaaaatcttcaaatcggatttggcagcttatcgagatgaggtcatcatcagtaccaaagcgggctggaaaatgtgggatgggccttatggcgatttcggttccaaaaaatacctagtcgccagtttagatcagagtttaaaacgaatgggtctggattatgtggat…	MNYQPNSDRYNKMTYNRCGNSGLLLPAFSLGLWHNFGHMDDFDNARTIVRKAFDAGITHFDLANNYGPPAGSAETNFGKIFKSDLAAYRDEVIISTKAGWKMWDGPYGDFGSKKYLVASLDQSLKRMGLDYVDIFYHHRPDPATPLEETIGTLDLMVRQGKALYVGISSYSAEETTEALKMFKELGTPCLIHQPRYSMFDRWIEDGLLDVLGQEGVGCIVFSPLEQGLLTNKYLKGIPASSRAASGRGNGAIEADQITPEKLETVRKLNEVAQKRGQSLAQMALSWAKRDPRVTSVLLGVSRPEQLEDSLEALKNPDFDEAELNTLENILSGKSN
F. beolgyonensis|peg.1081	PUL7	350892	349468	-	Others	atgacatataaacgtataggttttgtactcggaccacttctatttgtgcttgtccatgttttttttaaaggcgaaggtttatcggagcaaggccgggatatattggcggcgacagtatggataggtgtttggtggattttggaagtgttgcccattgcggcaacggccttacttcccatagttctcttcccgctaatgggtacagtgggacttggtgagacaacggccagttatgggcacaaatacgtttttttatatatggggggcttcatgttggccatggccattgaaaaatggggactgcataagcgaattgctctatacattatcaaggctattggtacgaatatgtacaccattgtactgggattcatggtggccactgcctttttatccatg…	MTYKRIGFVLGPLLFVLVHVFFKGEGLSEQGRDILAATVWIGVWWILEVLPIAATALLPIVLFPLMGTVGLGETTASYGHKYVFLYMGGFMLAMAIEKWGLHKRIALYIIKAIGTNMYTIVLGFMVATAFLSMWISNTATTVMVLPMAISIVKQLKDNPATPEDENAIFSKLLMLAIAYAASIGGIATLIGTPPNLVFAGFVQKTYGVDITFWQWMKFGLPVSILLLVLAWLYLTRLAYPLKQGQFPGGKKEIERLIRELGPMKHEEKLVLTVFVLTAICWITRSFVLQKFMPNIDDTIIAIGAALVLFMLPTGKGRTVLNWEEAVKIPWGIILLFGGGMAIANGFEETGLASYLGSQMAFFEGLPLLLLLLLIITSINFLTEVTSNLATTAMMLPVLA…
F. beolgyonensis|peg.1082	PUL7	353634	350983	-	Others	atgagaatagtaacactaatattgctggcatgtttcatattgaaatcttgtacaccagccaaacctggtaaacaagttgccatcaccattgagaataacaagctcggtgctcctgttaccttgggcatacctttccccaaaggggaactacaatcggtagaccatgtacggttacttacgtcagacggtaaagaaattccctgccagaccacagaggtgaccaattggggaccattggataacagtatcaaatgggcttgggtcttctttttcgctgaagaaggttccgattatattttggaatacggcgaagatgtagtacccatgttgcccacagaaaagattgtttcaatgaacaatatgaggccccaaggaggtatcgatgtcaatacaggaccg…	MRIVTLILLACFILKSCTPAKPGKQVAITIENNKLGAPVTLGIPFPKGELQSVDHVRLLTSDGKEIPCQTTEVTNWGPLDNSIKWAWVFFFAEEGSDYILEYGEDVVPMLPTEKIVSMNNMRPQGGIDVNTGPISFSIHKKGNGFLDEVYLDSNNDREFQEDELIATSPEKNRGSFLDLLDDAGVDSSKAVINEVFREKGSGPMHSIFRVEGTYTYDRPDNNLSPFTLWLHAYAGKSYIKVLHTMTYTGVPDKHKQQEGQHANIATQNKKIISEDTEDDMGWTQPNDQIAACGLQFKYHLDDDVSVTMPMFKGSWLDSDSGAVMQEVAINGQTPVELLQQGPDRKESTSLRSLYRNGFKTEDNKESKGDTPTFRATITKGDEKVAESQRAKGWLNVSDG…
F. beolgyonensis|peg.1083	PUL7	354492	353656	-	Others	atggagaaggaaatattggggattgacattggtgggaccaagataaaattgggcaaggttaagggaagagaggtccttaagagccatattatcgacgttgatcccagcgactctgtggaagtttccttggaaaagctttacgatgcaatcgatacaataataaccgattccattgaagccattggcataggtgtccccgccgtggtggatccggagtccggtgtagtgtatgatgtacagaacattccgtcttggaaagaagttccaatgaaggatttgattcaggacagatatcaaatacccgcacacataaacaacgacgccaattgctttgcgttgggtgaaaaatattttggaaaggccatggaccatgcaaactgtgtggccctttccttgggt…	MEKEILGIDIGGTKIKLGKVKGREVLKSHIIDVDPSDSVEVSLEKLYDAIDTIITDSIEAIGIGVPAVVDPESGVVYDVQNIPSWKEVPMKDLIQDRYQIPAHINNDANCFALGEKYFGKAMDHANCVALSLGTGLGMGIIINNELYNGVLCGAGEVGMLPYKDKILEHYAGSFFFDGKYGQSAKELYKKALMNDSTALMAFGEYGVHLGEAIKAILYMFAPEAIILGGSISRAYTFFEKSLQSALDTFAYQKQLEHFKIETSDLVDSPELGAAALCL
F. beolgyonensis|peg.1084	PUL7	355757	354495	-	Others	atggagaccagcaagcccaagaccaaaagatatatccacctgattgccttggtaatgatcgtgttctttgtgatatcgttcattaccaatattctgaattcgatcattgtggatgtaaaggatagttttgatctgagcctaacattaacaggactcttgcctttcactttctttattgcgtatggaattatgtccattcccgctggattcctaaccgaaaagtatagtgagagaaccctactttccttgtcttttttggtcatggcgcttgcttccctgggttttgccctatttccacaatacggagtgttcagtataaccctgtttaccttggggtgttgtatggccgttttacaggtcatcatcaatcccatgcttcgggtggccgggggagaagag…	METSKPKTKRYIHLIALVMIVFFVISFITNILNSIIVDVKDSFDLSLTLTGLLPFTFFIAYGIMSIPAGFLTEKYSERTLLSLSFLVMALASLGFALFPQYGVFSITLFTLGCCMAVLQVIINPMLRVAGGEEHFAFNSVLAQLVFGAASFLSPYLYKYLVNNKPSTSGTIAEVLRGWVPQNLPWASLYIVFAAISMLLFVYVLVTKYPKFEKKEDEQAGDKRSYWDLLKNKWTILYFLGIFCYVGTEQGVGNWISQFLYQYHDLDPQTIGADTVSYFWAMLTVGCLLGLLLLKFMDSRKLLILATAITIGSLVLALTGSPQMALIGFPMVGFFISVMYSIIFSLALNSVKEHHGSLSGILCTGIAGGAVIPFIVGGLGELLTLRSGMFFLLIPLAFIF…
F. beolgyonensis|peg.1085	PUL7	356694	355807	-	Hypothetical protein	atgagaaaattactattgacattttgcctatgctttgccgttgcaatagtgggggcgcaagaaaaaaaagtactcaacatcattgccatcggggcgcaccctgatgattgtgattccaagtttgggggaacggcggctttgtttgccaaaatgggccataatgttaagtttttggcccttaccaatggcgatgcaggccatcagagtatgggcggaggcccgttggcaaaaaaacgtagacaagaggccaaggatgccgcaaaggccctgggcattgcggaatatgaagtgttggacaaccacgatggtgaattgtttccaactttgaacgtgaggttggaggtaatccgaagaatacgtgattggaacgccgatatcgtgttgggtcttagaccaaac…	MRKLLLTFCLCFAVAIVGAQEKKVLNIIAIGAHPDDCDSKFGGTAALFAKMGHNVKFLALTNGDAGHQSMGGGPLAKKRRQEAKDAAKALGIAEYEVLDNHDGELFPTLNVRLEVIRRIRDWNADIVLGLRPNDYHPDHRNAGSVVQDAAYMNIVPNVAPDTPPLKKNPVFLYMSDHFKKPYPFQKDIAVIVDDVIDTKVKGLAAHDSQMFEWLPWTNGTDLSTIPTGEQERLAWLKDKWMNRKPDASTLEVVKKWYPNADISKVKQVEFFEICEYGKQPTEAEIKELFPMLGSK
F. beolgyonensis|peg.1086	PUL7	358277	356898	-	SusD-like Protein	atgaaacgaattctatatataatgctttgtacctccatgatcatggggtgtagtgaagattttaccgatttggcacccatttccaatagaaatgaggcggacttttacaattcatccgatgattttgaggtagccataaatgcaagttatgcaggccttcagagcacgggcgtatatggtcgtgggtattggaccatgtttgaaatgcggagcgacaataccgaccaaggtcccgacgcaacaggtttggccaggcaatacaccgaaatcaattcctttaccgaagatgctttgaacgaacaggtaacctcagcttggagcgaatcctataaagtgattgccaattgtaatgtgattctaagccgcattccaaacgttgaaatggaaacagctgccaag…	MKRILYIMLCTSMIMGCSEDFTDLAPISNRNEADFYNSSDDFEVAINASYAGLQSTGVYGRGYWTMFEMRSDNTDQGPDATGLARQYTEINSFTEDALNEQVTSAWSESYKVIANCNVILSRIPNVEMETAAKNRVTGEALFIRSLVYYHMAIAFGNIPLQLEPFVSGDELVQVNEDTVLQQLVTDLMQAEELLPVSYSGSLVGKATKGAAATLLAKVLLTLGDNSAAETVLRRIIANYGYELLPDYANLWGVSNENNAESIFEVQYISGGIGQGSLFTNDFSPSTDLQTGSGFGRNRPTVSMLEAYEAGDLRYDASMGDSYVNLEGEVVEARYIKKYQSDLAIENDSDINFVVFRYADVLLMLAEALGETAESYDLINEVRNRAGLADIDAATPGTFE…
F. beolgyonensis|peg.1087	PUL7	361825	358295	-	TBDR/SusC-like Protein	atgagaaaaaccaattttagctgctgtaaagcacataagctgtgctttgcgatgctctacagtatggtgctgttgctgacctgtaattttgggtacgccgcggaaatgtcatgcgaacagaatgatgttgttgcattgaccatcaaaaaccaagagatgggcactgtgttcgataaaatcacggagtacacgggttacaagtttttttatgaagccacagaggtggacctaaaccgcaaggtgaccgttaacaagtccaatctttgtatagaagattttttaaaagaagtatttaaaggaacagatctcaccttcgaggtcatagcccgacagattgtggttaaaaaacagaccgaaggagcgcttccgtcgttgaccccgaaaagtaagattgaacct…	MRKTNFSCCKAHKLCFAMLYSMVLLLTCNFGYAAEMSCEQNDVVALTIKNQEMGTVFDKITEYTGYKFFYEATEVDLNRKVTVNKSNLCIEDFLKEVFKGTDLTFEVIARQIVVKKQTEGALPSLTPKSKIEPDNPQSNLSGTVLDEAGVPLPGATIIAKGTSVGATTDFDGNFEMTLPAGVTVIQVTYIGYRPKEVNVAGLTTVTVTMQQDAAALEEVVVVGYGTLAKTKVTGSVVSITPETIVEVPALTPEGALIGQVSGVQVQEVSGEPGAAPNIRVRGSGSISAGNDPLFVVDGIPISRNLTSSSQLGGVSNRRAAFQPPTINPLATLNPNDIESIQVLKDASAAAIYGSRGGNGVLLITTKKGSNSEEGIFSFDSYVSMQSVANKLDLMNAQEL…
F. beolgyonensis|peg.1088	PUL7	363069	361894	-	Hypothetical protein	atgaccaagctcgatatcagaagaataattatcaggtatatcaaccatgaagcgacccaagaggaactttccattctttatgaatgggtaaagaagggaaacaatgatgaagtgttcaaaaagtttgttcaggccgattttttggtcaattaccaagataagagctgggattccgaagcggctttcgaagattttttaagatctattaaaaagaacgaatccaaaggagtgcgatccattattgccagaccacatgtttggaaatatgccgcagccgttgtggtgatcgttgcgtcttccttgtttttctttacccaaaagaatgtacaggataacattgcccctccaattgaccccaacatgatcacgctgcaactggagaacggtgaagtgatcagt…	MTKLDIRRIIIRYINHEATQEELSILYEWVKKGNNDEVFKKFVQADFLVNYQDKSWDSEAAFEDFLRSIKKNESKGVRSIIARPHVWKYAAAVVVIVASSLFFFTQKNVQDNIAPPIDPNMITLQLENGEVISLDPDTDVTLKSKTGNAVISLVHGVLSQESVTDEKEIGKENILRVPYGKKLSVTLQDGSVVMLNSGSSLVYPNSFEGMDQRVVQLNGEAFFEVAKNPEQPFIVRTKGMYTQVFGTVFNVAAYEEDGTEEVVLVEGSVGVGKPNSDEKAGLQMMEPSQKLAKSAESDTGFVLENVDVTPYISWTKGILAFENEAMTKIIKRLERQYNIQIVNQNETLGERRFTGMFDVEDIDHVLRTIQAHTNFSYEKQGKIIMIKPNKQ
F. beolgyonensis|peg.1089	PUL7	363759	363205	-	Hypothetical protein	atgaaccgaaaactaattttcgatgaggatctgctgattggacaattgaaagaaggaaactccaatgcctttaaacaagtgttcaaactataccataaagacctttgtaattacatccaggcaatttcagggaatgccaagttggccgaggatatcgcccaacaaaccttcataaagttatgggacaacagggaaaatctgaatttgcaggagggtaagcttaagcaatacattttcaggatagcctacaatcaatttgtggataccaagcgaaaaaagaaaaaggagtttgaactccttgaaaacctcaaacatgccgcctatttggatttagtggatacggatgcctcactctttgaggaaaaacttaaaatggtggaacaagaaattgaaaatttg…	MNRKLIFDEDLLIGQLKEGNSNAFKQVFKLYHKDLCNYIQAISGNAKLAEDIAQQTFIKLWDNRENLNLQEGKLKQYIFRIAYNQFVDTKRKKKKEFELLENLKHAAYLDLVDTDASLFEEKLKMVEQEIENLPEQCKKVFIMSKKEGLKYQEISDRLHISIKTVEVHMAKALKRLRAQLTIFF
F. beolgyonensis|peg.1090	PUL7	363797	363892	+	Hypothetical protein	atgatcgatcaaagaatgttgacattgccattcgcgttctacacattcagcatagagatagtacaaattgatttgtacaatacctatgatttataa	MIDQRMLTLPFAFYTFSIEIVQIDLYNTYDL
F. beolgyonensis|peg.1091	PUL7	364051	364212	+	Hypothetical protein	atgaaaacgttttcgttaactgagaacattggctgttatctcccgttcctgaaaattgaaactcttttaatgaattgtattctaggaccacaagccctacgtttacaccaaataggtccaaaatttaatgaaaaaggtaaattgaaaaatatagaggtttga	MKTFSLTENIGCYLPFLKIETLLMNCILGPQALRLHQIGPKFNEKGKLKNIEV
F. beolgyonensis|peg.1092	PUL7	366760	364220	-	Others	atggacaaggaaaacaaagcagggtttttgtggctattgaaaatggcatggcgcgatggcaaggcgagttacggtaaacttttattgttcgttttctccataactcttggcgtggccgctgtggtaagtgtacaatcgtttagccgattgttgaaagaaaatatagcccaacaatcgaaagaacttttaggcgccgattttcttattgaaagtgataagcccgtgaacgaaaaagtgcaaggcattatcgattctttgggtggggccgatgccagggaaatcaattttttgtccatggcctcctttccaggtaatgagggcaccaaactattggaagttaggggagtggaaaccggttttcccttttatggggatttggaaaccgaaccaacagctgcg…	MDKENKAGFLWLLKMAWRDGKASYGKLLLFVFSITLGVAAVVSVQSFSRLLKENIAQQSKELLGADFLIESDKPVNEKVQGIIDSLGGADAREINFLSMASFPGNEGTKLLEVRGVETGFPFYGDLETEPTAAVNSFRKGEALVDATTMLQFGLKAGDSIKLGAITLPIAGALETVPGSTSVFGAIAPPVLIPLEYIDATGLIQTGSRIDYKYYFQSDENQDLEMLNDELGPILDAEQADLDTHLSEARRMGRRYENFGKFLNLVGFIALLLGCVGIASGMGIYVQMKLKSIAVLKCLGASKKQSYLIFFIQIACMGIVGGLLGTLFGYLLQQLFPVLLGDLIPVEVGITLSLQSILLGLSLGLAMSVLFALYPLMKTLYVSPLEALRVVQENRSRSKL…
F. beolgyonensis|peg.1093	PUL7	367440	366763	-	Sulfatase (S1_8)	atgtcaaagatattaaaagttgaaaacctctctaaaacctatcggagtggcgaccatgacctccatgttctcaataaagtttcctttgaagtaaacagtggtgaaacctttgccattgtgggtccttcgggcagcggcaagaccaccttgcttgggctttgtgcaggtttggataccaccgatgaaggtgcaatatggttgtgtggtcaaaatttggtcgatttggatgaagatggcagggcgcttttgcgaaatcaaaatgtaggttttgtttttcaggactttcaattgctgccaaccttaaccgccgtggaaaatgttgttgtgcccttggaattacgaggggttaaaaaagcgatggatcaaggaaaggagttattggcaaaggtggggttggcc…	MSKILKVENLSKTYRSGDHDLHVLNKVSFEVNSGETFAIVGPSGSGKTTLLGLCAGLDTTDEGAIWLCGQNLVDLDEDGRALLRNQNVGFVFQDFQLLPTLTAVENVVVPLELRGVKKAMDQGKELLAKVGLADRASHYPSQLSGGEQQRVALARAFANQPSILFADEPTGNLDDETGTKIEQLLFDLNKEQGTALVIVTHDLELAQKTDKSIRLRSGKIEETIG
F. chongwuensis|peg.2500	PUL8	1099930	1099088	-	Transcriptional regulator	atgaaacttcattttctacataaatcagctgtatcccaaatacaatattccgcaactgaaggcaaagagtttctaaaactgtggcactatcatcctgaattggaactagtatatattgtacaaggacaaggaacattatatgtaggggattttattggacattttgagcaggacaatatttttttgttaggatcgaaccttccccatatgttcgatagtgatactgaacatgacacaacttccaagtcaatagtcttgcacttcaatcctatatatttggacaaattggggacgaaccatcagttcgattttcttaaatatataattgacatatgtgaaaggggaataatgatagacaagttaaaaagtaaattactcctgcccttatttcaagaactt…	MKLHFLHKSAVSQIQYSATEGKEFLKLWHYHPELELVYIVQGQGTLYVGDFIGHFEQDNIFLLGSNLPHMFDSDTEHDTTSKSIVLHFNPIYLDKLGTNHQFDFLKYIIDICERGIMIDKLKSKLLLPLFQELADMHDMESNLQALRILFRLSQNKNFSKLGSANWTENFIVHDNRLNKVLEYIMMHFKEVIDLETVADMVGMNKSSFCRYFKQKTNKTFVDYINNVRINYACRLLRDKSKKNSISLACFESGFNSLSYFDRIFKKHLGCSPSEYIGRGL
F. chongwuensis|peg.2501	PUL8	1100234	1100076	-	Hypothetical protein	atgaagtttttagttttctataattatttggttgaattatctattacattgttaatatttgaaattggccaagtaatcaagtcgctcagatttctattcttaaaggagaaatggctaatgtgtcatagagcagatgacatgcatatttttgttttatag	MKFLVFYNYLVELSITLLIFEIGQVIKSLRFLFLKEKWLMCHRADDMHIFVL
F. chongwuensis|peg.2502	PUL8	1100350	1100231	-	Hypothetical protein	ttgttaaataaagccgagcaaatgaactatgtttgcaagaggttgtacgatatttgcatcttctttgttgttgatgtaatatttttcctaaatatgattattaatcaaatttttggatga	MLNKAEQMNYVCKRLYDICIFFVVDVIFFLNMIINQIFG
F. chongwuensis|peg.2503	PUL8	1100412	1103465	+	TBDR/SusC-like Protein	atgaaaaaattattactggcattcacaatttttcttttcttttcggcatttgcactagcccagctcagtgttaccggttcggtaaaagattccaatggtcaaccacttcctggtgcatctgttatcgtgaagggaaccaccaatggtacacaaactgattttgacggaaacttttcaatcaatattgaaaatgattctgacattttagtgttttcctatgttgggtttacaacacaagagatgactgtgggaaatcaggagaccattgatgtaactttggaggaagacacagctttgctcgatgaggtcgtggttgtgggatacggtacacaggaaaggagaaaagtaacgggagccattgaaactgttcaaggcgacgcagtagtcgaaacccccgtc…	MKKLLLAFTIFLFFSAFALAQLSVTGSVKDSNGQPLPGASVIVKGTTNGTQTDFDGNFSINIENDSDILVFSYVGFTTQEMTVGNQETIDVTLEEDTALLDEVVVVGYGTQERRKVTGAIETVQGDAVVETPVLTADNALAGRVAGLTVNQVNAEPGRDNARLLIRGVGTTGNNDPLIVIDGVANRGGFSRIDPNDIESISVLKDASAAIYGAQAANGVILVTTKRGKEGKPTISYSYNRAFVSPTREIELADAELYARSVNTLASQQGQPEVYSAEQIQAFANGSTPSTNWVNEVYKSFSDQQRHSLSVRGGAEKTKYFASLGMAQQDGLFKGNDDTGFKQYNVRANLDTEVAKNLNLRLDLAGRNERRDFLQYQDATLYGNTVRAAPDIPATIQGLP…
F. chongwuensis|peg.2504	PUL8	1103475	1105145	+	SusD-like Protein	atgaaaagaagaacatattatttattcaaattgaagggattggcaccccttatattgattttcctactaacaggatgttctgaagatatccttgatgtaaaacctttgaacggctatagtgaacttgatgtcttcgaggatgccgcgttacttcaaaactatgtgaacggcagttacagggcattaagaacccctcttagggatgagaacacattcaccgatggtttgacagacaacgcctacaatcagcacggaagtgcagaaggccagataagaaggtatacgcgaggtgaagtcgatagggaaaatggagaggagatcacctttggtctttggtcacattgttattcctatatccgtaacgcgaacctcttttttgaaaaaattgaaggctcttcc…	MKRRTYYLFKLKGLAPLILIFLLTGCSEDILDVKPLNGYSELDVFEDAALLQNYVNGSYRALRTPLRDENTFTDGLTDNAYNQHGSAEGQIRRYTRGEVDRENGEEITFGLWSHCYSYIRNANLFFEKIEGSSIPAEELDIMEGEMRFLRAYNYFELFKYYGGVPLISETFELGQESYEVTRGTIDETVDFILNDIDLAISLLPSKSELPAGKASMEAAMALKGRLLLYAASPLYNANGDQEKWEVARDANKAVMDLTSVTLADFGNWESMFLGNTDEEVIFRRQYTPKNDQGWGVNTWLFPNGKSGWSNTTPTQDLVDSFELVSGELPSESATYDPQDPYVDRDPRFYETIVYNTAPFQDATYDPYVDKDDPSNSELAGIDSRVSPASPHNASRTGYT…
F. chongwuensis|peg.2505	PUL8	1105206	1108565	+	Hypothetical protein	atgttcaaaccctctcctacatattatctggtattttttatagtcttattgacgataagctgtaaaaaagagacgttgttcacaaaggtatcgcccacaacctcaggcctcgtattcgaaaacaagcttgtggaagacgagcagaacaatgtaatgacctatgaatatatctacaacggtgcaggaatagcggctgccgacttgaacaatgacgggctcacggatgtttatgtatcgggcaatgaggtgcccaacaaactatttttgaacgaaggagacctaaacttcaaagaggtaacctcccgctccgggctacaggaaaaaaaaggttggaaaacaggggtcaccatagccgatgtcaatggagacggttggatggatatttacgtatgttattct…	MFKPSPTYYLVFFIVLLTISCKKETLFTKVSPTTSGLVFENKLVEDEQNNVMTYEYIYNGAGIAAADLNNDGLTDVYVSGNEVPNKLFLNEGDLNFKEVTSRSGLQEKKGWKTGVTIADVNGDGWMDIYVCYSGNATQEGFEKPVIIDYPPRANQLFIYTGKTENGIPKFVDKTDEYGLGAIGTFSTQAYFFDYDLDGDLDMFLVNHANKFYSTFYNVKTLRQKRHPYFGNKLFKNENNKFTEVSETSGIHGGGLNFGLSAAISDLNLDGWPDIYVTNDYDEQDYCYLNNQDGTFTDVSHTAFGHISKYSMGSDIADVNNDGFPDLFVADMLPEDNYRQKVLKGPDEYDKYSMAVDSGYHSQHMRNMLQLNKGISPDSSLKFSEVGQNFGVSNTDWSWA…
F. chongwuensis|peg.2506	PUL8	1108604	1110190	+	Glycoside Hydrolase family (GH29)	atgaaattcgctaaaatcagtaatctatactataagacaggggtatacattttacttgcatgtgcactagggtgtgctgaccaaaagacacctcctcctgagccgtttggaatagtcccgagtgaccgtcaggtcgaatggcacaatacggaattctatgcattcatccattttaccataaatacctttactgataaggaatggggttttggggatgaatcccctgaacttttcaatcccagcggctttgatgcagagcaaattgtacttgcctgtaaaaatgcgggcatgaagggtcttgtgcttaccacaaaacaccatgatggtttttgtctttggcccaccaagaccacggatcacaacatcagtaaatcgccctataaggatggcaaaggtgat…	MKFAKISNLYYKTGVYILLACALGCADQKTPPPEPFGIVPSDRQVEWHNTEFYAFIHFTINTFTDKEWGFGDESPELFNPSGFDAEQIVLACKNAGMKGLVLTTKHHDGFCLWPTKTTDHNISKSPYKDGKGDLVREFVDACRKHGLKVGMYLSPWDRNNAAYGTPEYIDIFRAQLTELLTNYGDIFEVWFDGANGGTGYYGGANEKREIDRQTYYDWENTWALVRELQPNAVIFSDVGPDVRWVGTEKGFSGDPCWHRFTPEPLEEGQTPAPGLIKYWESLNGTREGKHWMPAETNTSIRPGWFYHEAENDKVKTPEQLVDIHYNSIGHGTNFILNLPPNKVGIIPDEDVASLTGFRSILDKTFSVDLAEGAIAKASNVRGNEETYAADKVLDNNNMT…
F. chongwuensis|peg.2507	PUL8	1110177	1110725	+	Hypothetical protein	ttggatggcactgaacccacaaaagaatcccccctatttcagggtaattttgattttattgccgggggcaccatcaaggcaaaaacttttgatggggaaaaagcaagtgaaacagcaaccactcattttggccattccaaaaataaatggtctatccccaccaatggcgaaatacctgaaaatgcttcagcaaaacaggtcattgacgagaaagcaaatacatattggacatcaactggggtggataatcagaccattaccatagattttggggaagtcctttccatcaattcattctcaatgttaccgtctggaacggaagacaaagcaggtatggtactatcatatgaattttatggtagtactgacaacacggattggtccctgatttcccaaggt…	MDGTEPTKESPLFQGNFDFIAGGTIKAKTFDGEKASETATTHFGHSKNKWSIPTNGEIPENASAKQVIDEKANTYWTSTGVDNQTITIDFGEVLSINSFSMLPSGTEDKAGMVLSYEFYGSTDNTDWSLISQGEFSNIYNNPVEQVVQFDSVNQVRYIRFKAVETVQNKEAVIAELGVSIAQ
F. chongwuensis|peg.2508	PUL8	1110825	1114064	+	Glycoside Hydrolase family (GH2)	gtgagaagggaaaagaaaaaatatatccgcgtaatcatatttattattttttgtttgggtctattccatttgggcattgcccaagaggaaaacagtatcaatttgtctggggaatggtccgtgagcttggagcattattctggcgatgagggcagcttggaggatatcaaaaacaagcacgggaaaatcgatttgccgggcactttggcagaacatggttttggcattgaaacaacaggtgcctccaaaggggttttgacccctacccataaatttattggaacagccagttataagaaacatattgatattccaaaggaatggaaaaacaaaaaaatcctcctttttttagaaagggtcttatggcagtcccaggtttacattgacggaacaccctta…	MRREKKKYIRVIIFIIFCLGLFHLGIAQEENSINLSGEWSVSLEHYSGDEGSLEDIKNKHGKIDLPGTLAEHGFGIETTGASKGVLTPTHKFIGTASYKKHIDIPKEWKNKKILLFLERVLWQSQVYIDGTPLSTQNALGTPHIHNLGKLSIGPHELEVRVNNDMIFNIGDKGHAYSESTQTIWNGLVGAIKLQSKDPSHIKALKTIPNIDDDQLKIVLDVEAELSEKTKIQIAIEDIGSHQVLLKKMVRAELLQGKHHQEIILDLKGKLKKWSEFDPNVYRLKASLSSKSSFDTKETEFGFREVDHDGTHVLINGKPIFLRGNLDNVHFPLTGYPSTKLEDWENIFKTYKDYGLNHVRFHSWCPPEAAFKAADRIGIYIQAEASVWIDSWMNEDMVAK…
F. chongwuensis|peg.2509	PUL8	1114084	1116405	+	Glycoside Hydrolase family (GH20)	atgaaaatcatatataaaataggcctattggcagtagcttcaacactgatgctatgcaaggaaacctcacaaaaagtgttcacggagaatgacatctccatcataccaaaaccaaacgatgtccaattgggcgacggccaatttgaatttaataacgacactaaattggtagtgatcaatgagaaccaaaaagcagtttcagaaatattggctgaccgctttcggcaaattgtaggctaccaaatggagattgtcggagagatgccctcttccaattacatccattttgtttatgatgaaaaagtaaatgatgaggcctatgaacttgtagtggaaaagaaaggaataaacatctacgccaaggacaacggcggatttttatatgccattgaaaccata…	MKIIYKIGLLAVASTLMLCKETSQKVFTENDISIIPKPNDVQLGDGQFEFNNDTKLVVINENQKAVSEILADRFRQIVGYQMEIVGEMPSSNYIHFVYDEKVNDEAYELVVEKKGINIYAKDNGGFLYAIETIFQLLPPTIEDNNAASQWVIPSVHIKDGPRFQHRGVMLDLSRHFFGKDYIKKTIDRLAMHKFNVLHLHLVDDQGWRIEIKKYPKLTEVGAWRVDQEDAPWNGRKINDPSAKGTYGGYLTQDELKEIVAYAQNRNIEIIPEIEMPAHVSSAIASYPELACFDQDIAVPSGGLWPITDIYCAGKETTFTFLEDVLDEVMEIFPSSYIHIGGDEATKTNWKKCPHCQKRIKEEGLKDVDELQSYFVKRIEKYINSKGKKLIGWDEILEGG…
F. chongwuensis|peg.2510	PUL8	1116418	1117902	+	Glycoside Hydrolase family (GH29)	atgcaaaaattagcattgatattcatatttctctgttcggccattttatccgggcaggccatttatgaggatgagaggtatgtacccgaaacggatacattggttttacagaaccttgggcattggcaggataaaaagtttggattgctgatgcactggggcgcgtatagccaatggggcatcgtggaatcttggtcgctatgtccagaagactacggctggtgcgaacgtaacaagggaagcgaccctcaaaactattttcaatatgtaaaagattatgaagcgctaaagaacacgttcaaccccataaaattcaatcctgaaaattgggcaaaggcagctgaatacgctggaatgaaatatatggttttcaccaccaaacaccatgatggattttca…	MQKLALIFIFLCSAILSGQAIYEDERYVPETDTLVLQNLGHWQDKKFGLLMHWGAYSQWGIVESWSLCPEDYGWCERNKGSDPQNYFQYVKDYEALKNTFNPIKFNPENWAKAAEYAGMKYMVFTTKHHDGFSMFDSKYTDYKVTDAACPFSTHPRANITKEVFDAFRKNDFWVGAYFSKPDWNHDNYWDPNFPPFDRNVNYDPALYPEKWQKYVDFTHNQILELLTDYGDVDILWLDGGWVRKRDQQNIDENYAEKFLENKANNGFIKHRIVNQDINMDELVVKARQKQPGLIVVDRAVHGKNQNYLTPENRVPEKTLPYPWESCIISGGGWSHTPNAEYMTGREGIHMLIDIVAKGGNLLLNIAPGPDGEWQQGAYDLLKAYGDWMKVNESGIYNTR…
F. chongwuensis|peg.2511	PUL8	1117920	1119248	+	Others	atggaaaaattactaataaccgcagtcgagaccaaagatgtacgattccctaccagtgcttcattggacgggtcggatgcgatgaatccagacccggattattccgcggcttatgttatattaaaaaccaaccatcccgatggcttggaaggtcatggccttacgtttaccattggccgaggcaacgaaatctgtgtcaacgccttaaatgcattggctcccttgctcattggaaaaagtctggattccttcactgaagacatggcgggcttttggagaatgataaccggtgacagccagctgcgatggttaggccccgagaaaggggtaatacatttggcaacaggtgccttggtaaatgctgtttgggatctctatgcaaagaaagagaaaaaacca…	MEKLLITAVETKDVRFPTSASLDGSDAMNPDPDYSAAYVILKTNHPDGLEGHGLTFTIGRGNEICVNALNALAPLLIGKSLDSFTEDMAGFWRMITGDSQLRWLGPEKGVIHLATGALVNAVWDLYAKKEKKPLWKLLSDMSPEELVSCIDFTYITDAITPEEALCILQKSAEGKAERIEHLLTNGYPAYTTSVGWLGYSDDKMRRLCREAKTEGFKYMKMKVGTNIEDDMRRAAIIREEIGEDFKLMMDANQKWDVDEAIENMSLLKKYNPWWIEEPTSPDDVLGHATIAKAIAPIKVATGEHCQNRVIFKQLFQAKAFEVCQIDSCRVGGVNEILAILLMAAKFNIPVCPHAGGVGLCEYVQHLSMIDFIAISGSMENRVIEYVDHLHEHFHEPVVI…
F. chongwuensis|peg.2512	PUL8	1119250	1120026	+	Others	atgaaatttagtttaaaaggaaaaacagccatagtaactggaggaggcagcggtattgggaaagcaatttccctgacttttgcctcacaagacgcaaaggtccatattcttgactttgaccatgcatcctccttggaaacagtggctgaaatcaacaagctgggaaagcatgccgttgcgcatacatgtgatgtttcaaatcaagaaaaggtaaatgacatcattgcccaaattggggaaaatggttctctggatattctggttaacaatgcgggtattgcccatgtgggaaacatagaggctgtttctgagcaggatttggaccgattgtacaatatcaatatcaaaggggtatacaattgcagcaaggccattattccttacatgaaggaaaagggt…	MKFSLKGKTAIVTGGGSGIGKAISLTFASQDAKVHILDFDHASSLETVAEINKLGKHAVAHTCDVSNQEKVNDIIAQIGENGSLDILVNNAGIAHVGNIEAVSEQDLDRLYNINIKGVYNCSKAIIPYMKEKGHGVILNLASVASSVGISDRFAYSMTKGAVLTMTYSIARDYVEYGIRSNCISPGRVHTPFVDGFIKKNYPGNEAEMFEKLSKTQPIGRMANPQEIADLALFLCSDEAKFITGTDYPIDGGFIKLKG
F. chongwuensis|peg.2513	PUL8	1120036	1120893	+	Sulfatase (S1_56)	atgaaattaatacgatttggaaaaaccggtcaggaaaaaccgggcatagaattgacagatgggacaagacttgatgtatctacatttggaatggattacaatgaggactttttcgggaacaacggaacggaaaggctaagtacctggctaagggaacatcaatcggactgtcctgtcattgacaaggaaatccgtttggggcctcctttggcaaggccttcaaaactagtatgcgtaggattgaattattcaaaacatgcggaagaagctggtatggccattccaaaggaacctgtacttttctttaagtccaccactgccatatgtgggccctatgacgaggtcatcattcctaaaaattccacaaagaccgattgggaagtggaactggccatagta…	MKLIRFGKTGQEKPGIELTDGTRLDVSTFGMDYNEDFFGNNGTERLSTWLREHQSDCPVIDKEIRLGPPLARPSKLVCVGLNYSKHAEEAGMAIPKEPVLFFKSTTAICGPYDEVIIPKNSTKTDWEVELAIVIGKKASYLEKSEALDHIAGYVLHNDISERAFQIEKEGQWCKGKGCDTFAPLGPFIATTDEIQDPNNLELWLDVNGERLQHSSTSDFIFNVQEVVSYISQYMTLLPGDVISTGTPFGVGLGFDPPRYLKPGDTMELGIEGLGYSKQTCVAYSK
F. chongwuensis|peg.2514	PUL8	1120989	1123652	+	Hypothetical protein (GH3)	atggataagaatatccaaagaaaaacaatcatcggattttgtttgatgacgtgcattttttgtcaaaacatattcggacaaacggaaaatgattatcgaaacccaaaacttcccgtcgaagaacgtgtgaacgacctcctgtccaaaatgagcctggaagaaaaaatccggcaaatggacatgtacaaaggtgagtttttcgtggagggtcaagatttttccttggagaaggcaaagaataaaatcgggaatcttggcgttggtgccatccatgacctttatcctgaatcggctaataccatcaacgaacttcagcgatttgtaatcgatagtaacagatggggaatacccgctcttatcatggaagagatgctgcacggctacatggcagaagggagc…	MDKNIQRKTIIGFCLMTCIFCQNIFGQTENDYRNPKLPVEERVNDLLSKMSLEEKIRQMDMYKGEFFVEGQDFSLEKAKNKIGNLGVGAIHDLYPESANTINELQRFVIDSNRWGIPALIMEEMLHGYMAEGSTAFPMNIGLGATWDTELLKKVGEVIGTEARAHGVHFGLGPNLDIGLEPRWGRIAETFGEDVYLAGELGTAMVQGLQGESLASNRSIIAEPKHFAVHGIPQAGGNSSPTLVGERAARESFLPSFQKAFQKGGALGTMCAYSELDGIPCASNHWLLTEVLRNEYGFKGIVVSDLGAIKYLQTTHNVSDSPKESIRQAVSAGVDMQFYDFSNEYWQDTLIELIKEGQLSMKDIDRAAGGVLRLKFMLGLFEDPYTSEKLIKERFHSEAN…
F. eckloniae|peg.262	PUL9	258821	256938	-	Sulfatase (S1_16)	atgaaaataattaagatagtaacattaatagcaatcgtatttgcttgtaaaggaagtaaaactgtgctatccaataatgtattggatacggatagaccaaaacccaatgtcgttttaatccttactgatgatttaggatggcaagatgttaaatgttacgatattgatgaaccgtctccttacgaaactcccaatattgacgcactttcaaaaaaaggagttatgttttggcaagcctattcgcctgctccaacctgtgcaccaagtagatgtgcgataatgagtggtaatcatccggccagggcacaaaaaacgcatgttgtaggaggacaccctcctttaccctatttaaaagatacgtttagaatgatggatccctggtatagcggaagaatgccc…	MKIIKIVTLIAIVFACKGSKTVLSNNVLDTDRPKPNVVLILTDDLGWQDVKCYDIDEPSPYETPNIDALSKKGVMFWQAYSPAPTCAPSRCAIMSGNHPARAQKTHVVGGHPPLPYLKDTFRMMDPWYSGRMPENEMTLARAMQNNGYTTGHAGKWHMAVDHKAYPQPEDQGFDYTRSDRGVTKPQKPNRLTDFATDEASDPFRLDENGYPYHQNNEDALNFLRQNKQDPFFLYYATWLVHAPIHTRSKALLEKYCEKLGVDYPTDPGNWPLDGQRNPYYISMVDMMDYYVGQIFNYLETTDDPRWPGHKLVENTYIIFTSDNGGMEGKAEIFTDNYPLDRGKISAMEGGTRVPLIITGPGIEKGVQSDVMVNGLDFYPTILSLTDSKQPKDKSFDGSD…
F. eckloniae|peg.263	PUL9	263027	258861	-	Hypothetical protein	atgaagttgattaataagcaatctattataaatctatttctgctaagctttagtttattaaattttactattgcccaaaactttcaacgaatttcaaataaagaagggtttaaccaaaataccatcaatactattgagcaagatttgtatggctttatttggtttggcacacctaatggtttaataaaatatgatggctatgagtttaagacctatacgacccaatcaaaaaatataggcaatatttcaagtaaccatataacatcactttataatgacaaaaaaggtgttttatggataggaaccaatcttggccttagtgcctacattccttggttagaaaagttttataccgtttcgctccctaaagggttatctattaatcgcattgtatcagga…	MKLINKQSIINLFLLSFSLLNFTIAQNFQRISNKEGFNQNTINTIEQDLYGFIWFGTPNGLIKYDGYEFKTYTTQSKNIGNISSNHITSLYNDKKGVLWIGTNLGLSAYIPWLEKFYTVSLPKGLSINRIVSGPQGRIWFSGENQLYTCNLQDVEKGIFKVSENILESVTDTIEILDFSFKDENSLIVGTTNGLKKLFFDAKTFSTKPEIEAIKDFEVFETKIVRAILNLNDIFWIGTDSGIFKVTIDGDTAHVLNDFSSSNNQNISKWSVKTITEGHSGVIWVGTRNYGLFKYHKEQDYFDHFDYDSKNQFSLSANHINALYQDDFNVMWIGTAQGGINKLDVFQKPFLSYTNNPYDSYSIPDNLITSIFEDSRGKLWISAFKATLSRSLSKVNSKTV…
F. eckloniae|peg.264	PUL9	263212	263340	+	Hypothetical protein	atggcaaacctaccagcttattctgcaataaaactgatggcaatactgttcttgtattacgctgaaatagataaacttactaagatacctgccaccaaccaaaattactcttttgattatcttcattaa	MANLPAYSAIKLMAILFLYYAEIDKLTKIPATNQNYSFDYLH
F. eckloniae|peg.265	PUL9	264476	263349	-	Glycoside Hydrolase family (GH168)	atgagaaaaataaatcttataattttcactttactgggtttcttgtcttattcacaacaagaatactatccaaattttagctgggataaagttcctgtagcatttcattttggtaaacgtgatggtctaatgaccaaagacgaagcgaaattcgtaacatctaggtcaaatttcattgttctagagaaagcacatggcgctccagactatgaatataccgaagatgctattgccaaagaagcaaggaagctaaaaaaactgaatcctgggatgaaagttattttttattggaattcttttttggattacaatatgtacaaagcccatgaagtatatcagaatcatcctcaatggtggttacgtaagcaagatggtgaattggattttaagaacaaaggg…	MRKINLIIFTLLGFLSYSQQEYYPNFSWDKVPVAFHFGKRDGLMTKDEAKFVTSRSNFIVLEKAHGAPDYEYTEDAIAKEARKLKKLNPGMKVIFYWNSFLDYNMYKAHEVYQNHPQWWLRKQDGELDFKNKGLKRYDLSNPKVRDWWTDVAKNEIVNGSTDGIFMDAFIQVSNPANIKLWGQKKYNDIQQGLKDLIKETREKLGDDKLIVYNGIRSTFQRNVGNNFPDYTDVVMIEHFGHFASTSKESMLTDIQEMEKAGKSGKIVVFKAWPGFAWIDKEAMSKPYVEKQKIAKNSITFPLAAFLAGAQEHSYFIYNWGYRMEMGCLEWYPEFDKPLGKPLNDMVINGWVLTREYEHALVWVNLETNEAKINWK
F. eckloniae|peg.266	PUL9	266368	264560	-	Glycoside Hydrolase family (GH29)	atgaaaaaaaacacctacatcaataataccttactactacttctcttcataatattaattataagtaatcctttattttcacaaaagaaaggtgaaaagggaatggacgaaatgtggggggacgataaagtaaaggtagatgccttaagaaacggaaaaggtaaactttttgatgaaggtaattttggaatgttcatccattgggggcttttttccagtttaggaggcgtatgggaagataaaacctattatggcataggggaatggatcatgaatcccagagtagccaatattccacctaaagaatatatggcaacagccaaagattttaatccaactgattttgatgcaaaaaaaatagcaaaacttgctaaggatgctggaatgaagtacatcatc…	MKKNTYINNTLLLLLFIILIISNPLFSQKKGEKGMDEMWGDDKVKVDALRNGKGKLFDEGNFGMFIHWGLFSSLGGVWEDKTYYGIGEWIMNPRVANIPPKEYMATAKDFNPTDFDAKKIAKLAKDAGMKYIIITSKHHEGFAMFDSKVSDFDIVDATPFARDPMHELSEACHELGLGFGFYYSHNQDWTTPGGGKGPDLDDKGNKVGFKDYFYNKCKPQVKEICSNYGQIDFVWFDTPGNMPKEYVVELADMVRKLQPNAMMCSRIGHGMGDYASKGDMEVPTKNIPGLWETCDTNNDSWSYAWYDNNFKSPREILSRLIETVGRGGSYLFNVGPDPKGVVPEIGVEFLEEAGAWIKKYPQVVYAAGSSPWGHKLPWGDITTKDNSLFLSVFDWPSDG…
F. eckloniae|peg.267	PUL9	268313	266634	-	SusD-like Protein	atgaaagaaaaatttaaaataagcttattactcattattcttttaatgggtttgtcgtgcgaggattatcttgttgaagaaccaccatcatttattgcagcaaacgatttctggcaaacagctagtgatgctagaactggtgttgacggtatttatagaattgtgaacgatgtgcattttagatggatggctgctgtagattcgttcacagacgaccaagtttgcaaatccggaggctcaccttttataaattcttttggtacacatacggtgacaccatccgataggatttttgaacaagtagatgtatatactggttggtggacaggtataagcagagccaatacagctttaaaatttgtgccggacataaatatggacgaaactgaaaaaaatata…	MKEKFKISLLLIILLMGLSCEDYLVEEPPSFIAANDFWQTASDARTGVDGIYRIVNDVHFRWMAAVDSFTDDQVCKSGGSPFINSFGTHTVTPSDRIFEQVDVYTGWWTGISRANTALKFVPDINMDETEKNIILGEARALRAFLYYNLVKLYGDLPMLTDAIESTEDFDKPRTDAETIYNEIIIPDLQFAENNCREGLHTDGHFTKWTAKIILADVYLTRAGYRRTSRGEFVQGDAANWALARDKAKEILDDSPHALNTVAKVDGANITPAFGVAWDYQNPFTPEAMLELSYIKVINLGSWYSRECNPHVDGRQYWGPQNQSPLLDSEGIDLTVAQMDFLGTQMLRAASYIPTPDLYDAFEDGDERRDFSLMTRYNSADGRTFLCQPTFRKLIDIEYF…
F. eckloniae|peg.268	PUL9	271492	268340	-	TBDR/SusC-like Protein	atgaaaaaattatgcacgtttattttattcgttttatcgagtgttttgtatgctcaaaatcagaccgtcacaggtgttgtgaccgatgatggtggtgtgcctttaggtggggcaactgtcttggtacaaggtacgtctataggagtaattgcggatttcgatggaaattttagtattgacgttccaagccccgtggattcaaaggttttaaagatttcctttgttggatatgaggagaaaacagtaacaattggatccgaaagacaattcaacataacccttcagcctgatgttgaaggtttagatgaagtaattgtcgtaggctacggaacggtaaagaaaagtgacctaacaggatccgtatcttccataaaagcaaaagaagtggctcaatccggc…	MKKLCTFILFVLSSVLYAQNQTVTGVVTDDGGVPLGGATVLVQGTSIGVIADFDGNFSIDVPSPVDSKVLKISFVGYEEKTVTIGSERQFNITLQPDVEGLDEVIVVGYGTVKKSDLTGSVSSIKAKEVAQSGFVGLDQALAGRAPGVVVTNSTGEPGGAADIQIRGISSLNGSEPLYIIDGVQMDNALEESIGIGDLTSSSLSPLAMINQADIESIEILKDASSTAIYGSRGASGVILITTKQGKTGKGVINISQEFGISEVNRYLDVLDGNQYAIVNAEARLNIGTELNEAQDSLLTRGLAGSLRTNDWQRTVTSAGTQSNTNVSFSGGDKDMRYSVSGGLLQTTGPVLGSDFNRVTTRVRLDANVSKKLNIATNINYSRQNRETVGNTAFNRAIRS…
F. eckloniae|peg.269	PUL9	271857	271729	-	Hypothetical protein	ttgtccataaaaaaagaaaaagataattggtttttcttgatttttttaattcttatttttcctttaggaacaaactactttttctatccaatgactgaatttactgggttttttgcactacttgtttaa	MSIKKEKDNWFFLIFLILIFPLGTNYFFYPMTEFTGFFALLV
F. eckloniae|peg.270	PUL9	271887	272027	+	Hypothetical protein	atgtttccatttttctttaaacaatacaatactatcaaacatggacaaccaagtagtgtgcacagaagaaatgagcaaaacaaagacagattagagaaacatattttttataaaaaacgggttatttgtatcacaagctga	MFPFFFKQYNTIKHGQPSSVHRRNEQNKDRLEKHIFYKKRVICITS
F. eckloniae|peg.271	PUL9	272109	273986	+	Glycoside Hydrolase family (GH29)	atgaaatatatactaccaacttatagaaaaagcatagtgggattatcactttttttaagcatagccgtcacattcaattcatgtgatgaatcaataagcaaaaaagaaacagtacaaattgaagagcatccaaattggttgatactagaacccgaaactgccattaaaaacaatactgcacttgaatggaattttgaattaaagcattcaggattgtatgttgtacaacttgttcgtgatggtattcatgaagatttagatactttggtgagtattaaaatagacaatgacagcattcgggaaccactcttgaaaagttatgtcatcaataaaacatcaaacccgcaaacagtttcagaattcaaaaaaacgattgattttaaagaggctaaatcgcat…	MKYILPTYRKSIVGLSLFLSIAVTFNSCDESISKKETVQIEEHPNWLILEPETAIKNNTALEWNFELKHSGLYVVQLVRDGIHEDLDTLVSIKIDNDSIREPLLKSYVINKTSNPQTVSEFKKTIDFKEAKSHTISIASNTPFAKIRVVPHFKNQINSGKHETEWLAMHNSPEKQAALQWFNEAKYGMFIHWGLYSQAGGIWKDVRIEESPHPGPHVAEWLMSTFQLSREEYKELAKTFNPDASFAQNIAKLAKDAGMKYVVITSKHHDGFALFDSASSEYNIVDATPYKKDAIKELYDACLEQGLDFGVYYSHGNDWMDGTDGNSLRIKKRNDSLGIYAHMTGKNYWDPSPNTYESYFENKAYPQISELLALMPKLKLIWFDGDGNINEEQSFRFYKL…
F. eckloniae|peg.272	PUL9	274012	275166	+	Others	atgaaaatagtcttggaatactcttataaaaatttaagaaagcttttggtaatactatccataggtcttttaaacactgtatttgcccaagaaaaggaaaataaatcccatgaagcttatgcgatcataacagttaaaaaagagctaaatcgcttggacagtaacaaaaatgggaaatatgagaaaaatgaaaacgaaaaaacttggaaaagatatcagcacttagatacaaataaagataatagcatcactttagaagaattcaaaaacctgaaattaaactatctaaaaacaaacggtaaaagaaaactaaacattccttacaaaaccactaaagaaggcaagcaatatttagatatatattaccctacaaatacaaatgacttatcaaacttacca…	MKIVLEYSYKNLRKLLVILSIGLLNTVFAQEKENKSHEAYAIITVKKELNRLDSNKNGKYEKNENEKTWKRYQHLDTNKDNSITLEEFKNLKLNYLKTNGKRKLNIPYKTTKEGKQYLDIYYPTNTNDLSNLPTIVYTHGGGWAAGSKMGAGNALFAKVFNALVKKGFCIVSIDYRLYTKGGNVFMRDCVIDSKDAVRYLSKNSEKLGLDTNRFFAFGDSAGGQIAQMLLLSDPETLEGDQDLMGYDYTMIAGVSWYGPCDFEKTSLFNHDDRPNFQDRFGPRILNPKSDTKDKLKLYREMSPINYLTKNSPPLLMIQGDGDTTIPVKHAYYMEKKAKKVNAPVEIIIVKNAGHNWREATPGTPINPSHEQIVQKTISFFESFL
F. eckloniae|peg.273	PUL9	278646	275380	-	Carbohydrate Binding modules (CBM47+CBM6)	atgattaaaaaaatcaaaactattttgtttttaacattgatgctactctcaatcactgggtatgcacaggtaactgaccctaacacaaaagtacaatggctggaaggatcctggggcgtacgcctgtatgttagaggaggcgctgaattagatcaatacataagtaatggttatgattatgtagctggagctcaagaaattatagctaagtaccctactatagggcatgtgctcactaatatgacacaaaatgctagaacgaataaatttaccttaaggtataatccaaatgttcacgctgtgacaggtcttcctaactttgttataaatgaagactttgtacctaccttggcaaatgagcaggttatcattgatgtaatcaatgtttgtaagcaggca…	MIKKIKTILFLTLMLLSITGYAQVTDPNTKVQWLEGSWGVRLYVRGGAELDQYISNGYDYVAGAQEIIAKYPTIGHVLTNMTQNARTNKFTLRYNPNVHAVTGLPNFVINEDFVPTLANEQVIIDVINVCKQAGKKVLLYLNCKEFTAVDTSGAAEQDWIDYYDQYFNGDEYAARTNLMEGYMKRFKALGVDGYWLDAAAMNERNLQLVAMMRALDPDMIFSINTDKSVFKNPDGSNMVVVKDDCNDGANHDNYGVIKYAMNDVEGDFTGGHIFPLGQGGRGDSWAHDEFTIADIQEDNYQLFEGKKILKHMFLPMRDQWSVASATLQMTDEIAYRMTKKITMAGGAVTFSCTTTDGTIKDDEDAILTYVNQKMAENNPVNYPPYVRPACAVLQGEDGK…
F. eckloniae|peg.274	PUL9	283454	278667	-	Carbohydrate Binding modules	atggttaattgtcatacaagtattacaaaaataataaacttaagtatcacaagtgtaactatttttttacaagccccaaatacaatttatgaactcttattaaaccccaacttcatgaaaaaattaaatttattccggaatgctttttttaaaaacttactttttataccactcctgatttgtggtttatcttccttattacatgctcagagtgagaatcaacaaaagctgagtgatatcttttctacaatcgaggctgccgagcccaactataaatcgtcaccagctgcaaattcagttggaacattcagttacaccgatcaatatagcacttcttatggcgcggaagcaaatcgtccttggaataacagtaattctgagactgaagtgtttatgtcc…	MVNCHTSITKIINLSITSVTIFLQAPNTIYELLLNPNFMKKLNLFRNAFFKNLLFIPLLICGLSSLLHAQSENQQKLSDIFSTIEAAEPNYKSSPAANSVGTFSYTDQYSTSYGAEANRPWNNSNSETEVFMSRLTYTHPTNDALSFTASLGEGGAIYSFRNINGECIAKQHGSGSNIHDPDPVTGIGYYNNQWCEAVWHLVCNNIEYQGAYNAATGKDKIIWHQGGAYGNLDTVTDRTPFYGFQIADYYNSATEEYSTVAWLQIGHPKATSTSNFYSEVLVWTKYRNVGQGVLQVDQALYNFGDHTTAPPANSFRTPEIDRINIPYSAHNDQTHNRLFESISGGGYTEMTGANWQSTSSNSATNGWVAFIAGPNQETSGTTLGAGYGFIFESSAGSNK…
F. eckloniae|peg.275	PUL9	283746	283982	+	Hypothetical protein	ttggctcaaaataatggtgaagctttttatggtagcacacgttggaaaatagaaaacgaaggacaaaaggaaatgcctttagttggaacaagccatagaaaaaaaacgaggtttaatcgttctttcaccaatcaaaatttttggtttactgccaaagaaaataaagtttttaggcaaattttcctcaagtgcagaatcaactatttgtataacctcacattagtttattttaaataa	MAQNNGEAFYGSTRWKIENEGQKEMPLVGTSHRKKTRFNRSFTNQNFWFTAKENKVFRQIFLKCRINYLYNLTLVYFK
F. eckloniae|peg.276	PUL9	287014	284030	-	Carbohydrate Binding modules (CBM47)	atgaatttatatagaaatagtattctaataggtatcattttatttggtttagaagctcactgccaaactattggtccatgggatacaaatgtattatttcaaacaccaagctatagtacaaccacagatgtagaagcagtaggcatgacgagtttgtattatgaaacaattgattatttaggagatccagttgaaacatttgcttattattctgctccagatggccctgtaccagctggtggctggccagcagtagttttagtgcacggtggaggtcatagtgcttctgctaattatgttcaggtatggaacgataatggctttgctgctattgccatggataccgaaggtagacttcctaaaaagattaatggcgtacgggttgtggcacccaaacca…	MNLYRNSILIGIILFGLEAHCQTIGPWDTNVLFQTPSYSTTTDVEAVGMTSLYYETIDYLGDPVETFAYYSAPDGPVPAGGWPAVVLVHGGGHSASANYVQVWNDNGFAAIAMDTEGRLPKKINGVRVVAPKPGPRRDGVWDDSELPIEDQWYYHAVALIIKGHSLIRSFPEVNPNKTGVSGFSWGGTLTSTVMGVDNRFSFAVPVYGAGFLSESDGHQGTAMSAAEAVVVDANFDGRVYFDNVTYPTMWVNGTNDHHFAITTQQKSSRAVNGPSFLRYTLGMAHGGTPPRLVEEIYAFAQNVVNGAPTLPILGNPQIASNTASVTFSANSNVTSGKLYYTLDEGKWNERQWNETNASVSGNTISANVPSGATTIYFGATNSLGYVTSEYLLTDGSDPG…
F. eckloniae|peg.277	PUL9	290340	287080	-	Carbohydrate Binding modules (CBM47)	atgaaaaacactaacaaactaatacttatttttttaaaaaaagtactgtttttacgaataaaagcagtggtcttattaacttttttaatcgtttgttccgatataataagcgcacagacctcagaagttccatggatggaaggctcctggggagtacgattaattattagaggcggagaagatctagatacttttgtgactaatggttatgactatgttgaagaagctaggcggatagttagagattatcctactatgggtcacgttattacaaattttactaacaatgcaaacggtagcttatttctattaagagagaaccccgatatacctggtttggctaatcaacttcatccgcgattttttccaagcatagagaatgaacaaattattcttgat…	MKNTNKLILIFLKKVLFLRIKAVVLLTFLIVCSDIISAQTSEVPWMEGSWGVRLIIRGGEDLDTFVTNGYDYVEEARRIVRDYPTMGHVITNFTNNANGSLFLLRENPDIPGLANQLHPRFFPSIENEQIILDVIQVFKDAGIKVILYMKHRPGMGDGTTAQINSWNNYTGGTNNFQYFEEICAGFAKRFDGLIDGYWIDNFGGANTTIPAKTSFVNALLDAHTIQKPVIATNWKKSYFSGIQVDSDGPGERDPDNYQIIKYQANDIWSDYTHGHVTSIGGQKAPSNSFGYDEFTLPDFEVSGVSVSSESGKTLVKHMFAPIRRRWSQYTEPLYYEEDQAYRFVKRITDAGGAITFSTTIGPGGIGPADEIRVLKHVDAQLAANADYVPYVRPAGAFLV…
F. eckloniae|peg.278	PUL9	294160	290957	-	Carbohydrate Binding modules (CBM47)	atgaaaaaaacaattacctcattattcatcctttttgcttttacagtatcagcccaacaacccgatgactcttggctagagggatcttggggtataacatttcctgtttttggaggagccagattagatgctgaggtggcaggtggtcttgaccctgtttccggagctcaagaaattgttgatgaattatcagaagtagggcatgttattacaaacttatcttatttcgcacattcacattactttaccctaagtcaaaacaattatataaacattcgtaatgaaatacatccagatgtagttcccagtgcggcgaatgatgatattatttttgacgtattggacatttttaaaaattcagataaaaaaataattttatacatctctactcagtatttc…	MKKTITSLFILFAFTVSAQQPDDSWLEGSWGITFPVFGGARLDAEVAGGLDPVSGAQEIVDELSEVGHVITNLSYFAHSHYFTLSQNNYINIRNEIHPDVVPSAANDDIIFDVLDIFKNSDKKIILYISTQYFARADEDNIDIKTNWDQFVTQYPSQNDAYVELLRGFVEVLKDYADGYWLDTVTANVEDIVDMIREVDPTAVVTTNKGKDYIRLDDGTKAVVASNGVSITGETSPKVGYNIIRHTLDVASTTQDFTNGHVTSIIKAPTDSWGYEEFTVGDMIEEPYTEYLGNPVIKHAWFPVRYRWHTSTRELLYDTERSYRTVKSIIDAGASVTLANTVDYNTGRMMPDEMVMMKEVNRRLLLNEDCEAYTRPAGARLEGEVFVPVTGVSVSPSSVS…
F. eckloniae|peg.279	PUL9	294285	294419	+	Hypothetical protein	ttgaagtcagatatttatatcataactaatactatgacaattgaaaagaaaaaatgggtgacaaaaaaaataggaatacttaaaattttaacaataaaaaacaatatattctcaaataatcaatactctttttaa	MKSDIYIITNTMTIEKKKWVTKKIGILKILTIKNNIFSNNQYSF
F. eckloniae|peg.280	PUL9	294420	294536	+	Hypothetical protein	ttgatttgtaataaacatgatattgaggttatcatcttattgatttttatactatctttttctaagtttagatttaatgtatttatggacactccaagtttacaggattacttgtaa	MICNKHDIEVIILLIFILSFSKFRFNVFMDTPSLQDYL
F. eckloniae|peg.281	PUL9	295793	294897	-	Glycoside Hydrolase family (GH117)	atggccccaatttatgatgactctgggaaattacatgtgtttatgtcagccattcctaatgacgggaactggacaaaagatagtaaaatagtacattatacagctaaatccccagaagggccttatacttttgtagatatcacttttgctagcaacacactcacctatcataatccacaaatatcccaagtaaacgacacctatgttctagtatacttattaaagtctagggaaacccctaatataaatcaagaaataggtattgcaacttctaagtctttggatggtccatggaaggaaagtccatataaccctataattaaagcttcgggtacacaaaaagatggtgccaatattattcatgcctcaaatcctacttttttaaaagacaaaaatgga…	MAPIYDDSGKLHVFMSAIPNDGNWTKDSKIVHYTAKSPEGPYTFVDITFASNTLTYHNPQISQVNDTYVLVYLLKSRETPNINQEIGIATSKSLDGPWKESPYNPIIKASGTQKDGANIIHASNPTFLKDKNGKFRIYYKSISDAFGTNWNREISLAMSDNIEGPYENYQENPLISYADKGLDIEDCYAFYYKDSYYMIVEDRKGVKNMLEGNPIPAEDIELGGNRPGLIYKSEDGIHWGKPEVGYKTNEQYFGDKLARTERPHILWKNGEPEYLFLACHDEDPSAGFFVKIEGWIPE
F. eckloniae|peg.282	PUL9	297582	296035	-	Sulfatase (S1_15)	atgaatttaaacaagaaacttataatagcaattacaatactactatcatttagttcttacgggcaaacaaaggttgaaaaaaacgaaaaacccccgaatatcatttttatccttgcggatgatttaggctatggtgatgtttccagttataatgaaaactctaaaattaaaaccgttaatatagataaactagcctctgaaggtgtcattttcacagatgcgcacacaagcagtgctgtttgtacacctactcgttatggtatattaacaggacgatataattggcgatcaactcttaaaaagcacgtcttacaaggatatagcaaagctttaattaagccggatagaacaactatagcaggttttttaaaggctaaaggatacaaaactgccggtatt…	MNLNKKLIIAITILLSFSSYGQTKVEKNEKPPNIIFILADDLGYGDVSSYNENSKIKTVNIDKLASEGVIFTDAHTSSAVCTPTRYGILTGRYNWRSTLKKHVLQGYSKALIKPDRTTIAGFLKAKGYKTAGIGKWHLGWDWANVEKGKDAVDYTQKIKNGPITRGFDYWYGFNGSLDMAPYVWVENDQPTMVPTKFTKNTDYQAMWRKGLTSDDFVHEQVLPEITTRTVSFINENAKNDQPFFVYMPLPAPHTPILPTKEFKGKSGLDNPYGDFVLMVDWVVGEVIKALDEQGITENTILVFTSDNGCSPRADFNQLTTKDHNPSYIFRGHKADIFEGGHRVPFIVRWPEKVKSAKSNQLVCTTDFFATIADVLDVKPTDTMAEDSFSFLPALKIKSS…
F. eckloniae|peg.283	PUL9	299160	297631	-	Sulfatase (S1_15)	atgaaattggtattgtccctttatctccttatggcaattggctgtacggctaaaaaagaggtcataaaaagtactcccaatattataatcatttacgctgatgatttggggtatggggatgtgagctgttataataaacagagtaaaatctcaacaccaaatattgataaactggccaaaaatggtattctgtttacagatgcacattcaccaagcggaatttgtagtccaagtagatatggtattttaacaggtagatactcgtggcgtaccatccgtaaacgtgggaatcctaaacctggtgaacaaccatggataaaccaaggacgcgtcactattgccagtatgttacgagattacggttataatacagccgttattggtaaatggggactcggc…	MKLVLSLYLLMAIGCTAKKEVIKSTPNIIIIYADDLGYGDVSCYNKQSKISTPNIDKLAKNGILFTDAHSPSGICSPSRYGILTGRYSWRTIRKRGNPKPGEQPWINQGRVTIASMLRDYGYNTAVIGKWGLGSDWKAAAKPTREGIDISANGIDYNKPIYSGKPVGFTHEEVHLWYGQNYYKRKYPCHDVPGTKEHSDGGRWYFENGISKNGNPQFDQFDMEEAQMHYIARSVDYINAAAKNSKSTGYNLKNDAPFFLYYAPHIPHYPHVPAKQFQGTSGLGLYGDFVKELDWAVGEIITALEKNNILDETLIIFTSDNGPESQTFGYIKEYGHYAMKDFRGVKRDLWQGGHTTPFIVSYPNKITKTGTESNRLISQTDILSTIADYLDIKLDNKGAE…
F. eckloniae|peg.284	PUL9	300822	299191	-	Hypothetical protein	atgaagaatattttctttttaacgttgataggattcttgtttattaattgtcaaacaaaaaaacaggaaagcaaacctgaattgcaatacacacaaaacgacaaggattggtacacacgtaaatctggcataacaaaatatttgattgagattgacaaaggagacccaaaagtagccattgaccatgccaataaacaagatattgacgcagaagcttgctttgtaaaagcacttgcttttgcaaaaacaggaaatgcagattcggctatggcccaagttaaaaaatcattgaatttgggactaagtatcgaccgatatcaagcgcctctcgaaatgcttgttcctttaaataagtttccagctttcagcaattttatcaaaaaaaagggggaagcaatt…	MKNIFFLTLIGFLFINCQTKKQESKPELQYTQNDKDWYTRKSGITKYLIEIDKGDPKVAIDHANKQDIDAEACFVKALAFAKTGNADSAMAQVKKSLNLGLSIDRYQAPLEMLVPLNKFPAFSNFIKKKGEAIVHGPMVGHTTSSTAKIWLRTFQALKVQIVLSENETFEKEILSKEVQTSKSTEFTAKLDVEGLTADTTYFYKVKIDGKTQNKVYKFKTQPIEGQANEFAVAFGGGSAYIPWHSYMWNTLDSHNLNAMLLMGDNVYIDYPEYPDIQKYCYNRRQSKPEFRDFSSRTPILSIWDDHDFGDNDEFGGKEIDTPKWKRPVYEVFRNQFANPYYGGGDENPGVWYDFQMADVDFFMLDCRYYREPSSADGNITDPQMLGPVQLNWLKEKLLA…
F. eckloniae|peg.285	PUL9	302381	300855	-	Carbohydrate Esterases	atgaaacttctagctactacactatttcttttagctacaatcggattaagcgcacaaacaaagttaccggacattttatccgacaatatgtgtttgcaacagtctgccgaagtaaaaatatggggttgggacatacctggacaaaaagtattcgttaattcatcatggggaaaacagtcgcaaaccattaccgataaagagggtaaatggctaatacatattaaaacaccaaaagccggaaaaataggtggaataaaggtaacagggtctacacaacaaactattgaaaatattgcgtttggtgaggtttggttgtgttcgggacagtcgaatatggaaagggaattaggccttcgtaacggtcaaaaacccattatcaatttttgggaagaagctaaa…	MKLLATTLFLLATIGLSAQTKLPDILSDNMCLQQSAEVKIWGWDIPGQKVFVNSSWGKQSQTITDKEGKWLIHIKTPKAGKIGGIKVTGSTQQTIENIAFGEVWLCSGQSNMERELGLRNGQKPIINFWEEAKKANYPNIRMFKVATVASEIPLNNCQGKWVVCNPETVFKFSAVGYFYAQAIHENLSVPVGLIQSSRGGTPVEAWTPKTGIHEGLHEKYKNFETSFQKDRDEYNSALNDFKSGLISEFPDIPESVDRLKNKYRKLSVLYNGMISPLTNYTIKGAIWYQGEANVPYWEDYKTVFPSMITSWRKQWSIGDFPFYFVQIPPYDYNDKYGMPFGMPKIVEAQCEALKLPNTGVAATQDIGTFYDIHPPHKKEVGRRLSLIALHKTYNKTDVV…
F. eckloniae|peg.286	PUL9	303739	302540	-	Hypothetical protein	atgaaacaacaattaattacaataatttttgctctgggaattttaaatatcagtgctcaaacttcttcagattcaaagtggctatcaggttcatggggagttcgcctaatcgttgaaggtggggtagaattagataaagccagttcatatagcgattgggtaaaaggggcacagaatattgtagataatctgccaacagttggtcatgtatttacaaatttcacgcatcgtgcccatggttactggtttaccttaagggaaaatccttatgtagatgttgctaaggaaattcatcctgagtttgtaccctctcttgaaaatgaaaaaatcattttggatgtcattgatatattacataaaggaggaaaaaaagtaattctctacatcgctaccgatggt…	MKQQLITIIFALGILNISAQTSSDSKWLSGSWGVRLIVEGGVELDKASSYSDWVKGAQNIVDNLPTVGHVFTNFTHRAHGYWFTLRENPYVDVAKEIHPEFVPSLENEKIILDVIDILHKGGKKVILYIATDGPSARSGTRNNAEYKAAWENYYNAKFDGDEGLAYRTLCKGYIERFKGLADGYWLDHVGGIAGELTDFIDMIREVDPSVMIASNGIVENESSNKSKYFKDENGDDLEVDSDGTNDPDGRKYKIRSFNLNGSYVDFTSGHPTPLAWGAPPNSWAYEEFTFPEIVDAMASYDPVKHTIKHAWMPMRMKWTSPRANLMFDVEQAYRFVRTLTDGGCAITWGNTQTNGSMTKEEMDIMKEVDRRLRMRPMPDYIPYKRPAGAKLVGETKTKD
F. eckloniae|peg.287	PUL9	306174	303760	-	Glycoside Hydrolase family (GH95)	atgaaatacctctcaatttgtatcctgattttatgcgtgttttttcaattatcttgtgataccaatcctagagaaaaagaattaaacccctcattggttctatggtatgacaagcctgccgaaaactggactgaagctttacctattggaaatggcagattaggaggtatgatctatggaggtactgataaggagaccatccagtttaatgatgaaaccttgtggacaggacaaccgcatgattatgccaacgaaggagcgcataaaattttaaaggaactaagacagttactttggaaaggtaagcaagaggaggctgaaaaattggctaacgaaaattatatgtccgaaccattagggcagatgtgttatcagccttttggtaatatcttattggat…	MKYLSICILILCVFFQLSCDTNPREKELNPSLVLWYDKPAENWTEALPIGNGRLGGMIYGGTDKETIQFNDETLWTGQPHDYANEGAHKILKELRQLLWKGKQEEAEKLANENYMSEPLGQMCYQPFGNILLDFIGHENATNFKRKLDLEEAISFVSYEVDDVKFKREIFSSEPDQAIIIRLESSKNGTLNFSAGLDSPHERYNVSVDGNVIIIQGRANNYPKNKERKGTPYPESKLTFEARLQIINKGGEVVQNDKTIKVSNANSATLKLVAATSFVNYKNVDGNPFELCKKQLKKIEGKSFSELKSRHVEDYQNLFSRVDLDLGKSEISNRPTDKRLATFRQDGDPSLVSLLYQYGRYLLISSSRAGTQPANLQGIWNDKIYPSWDSKYTININTQM…
F. eckloniae|peg.288	PUL9	308348	306711	-	SusD-like Protein	atgaaaaatatcatatatatagtattattatgcatgtttataactgcatgtgatgaagaaagatggctggaagaagaggtttttagcgactatacttccgataattcctatagtacacctcaactcatagatattgctgtggtacaactttacagaaatattagtgatatccgctatggccaagttacacaaggtagcacctttgcctttcaatacacaacggactgtggatataattcccttaatttaaacgctgttcttaacgggtggggagatagtatagtacctgaagcaggccaaattgaatatttttgggaaaatttttataaaatagtctataacgcaaatgtaatattaaatagaatcgatgatgttgaatatacctcagaaactgaacgc…	MKNIIYIVLLCMFITACDEERWLEEEVFSDYTSDNSYSTPQLIDIAVVQLYRNISDIRYGQVTQGSTFAFQYTTDCGYNSLNLNAVLNGWGDSIVPEAGQIEYFWENFYKIVYNANVILNRIDDVEYTSETERNIKIGEAKFFRAYAYRSLVILYGGVPLVLEEITSPKRDFVRASAEDVWEQIINDLTDATQLLPEADDVEQDGRIAKGVAYHALSEAYIVVEDYPKAIDAASEVIDNLGYELMKDRFGTRSSEDGDVYWDLFRRGNQNRATGNTEAIYVSQYEFLTPGGEINDVLPRFSIAQYWRLIGNDGENLFTGPTKGNGGRGIAWWSPSDYVINQIWEDSPGDIRNSEYNVIRDLVVDNPASPYFGQNMVESGALDGVNIPFGRRWPGAIFAK…
F. eckloniae|peg.289	PUL9	311770	308360	-	TBDR/SusC-like Protein	atgaaaattaaagttaccaacttttccaataattttttcttgacgaagaaaaaattgttaaaactaattatgagaacttttttactcttgttttgcacaactgtttttagcttttctccaagcgatattttttctcaaaatgttaaaatttatatcgatgaagataaaattttaactgttgatgaagtcttcgatttattgagacgacaaacagatttcacctttatttatgaagaaaatctttttaaagatatgccaaaagttcatcttaaaaaaggaactgtcagggctaacaaactgttaaaagaaagtctttcttctaaaaatctcgaattggatattaccaacaataatatgattgttattgttgaaactccagagcctgttagtgttccacaa…	MKIKVTNFSNNFFLTKKKLLKLIMRTFLLLFCTTVFSFSPSDIFSQNVKIYIDEDKILTVDEVFDLLRRQTDFTFIYEENLFKDMPKVHLKKGTVRANKLLKESLSSKNLELDITNNNMIVIVETPEPVSVPQQLKISGTIKDVNGAPLPGTNILEKGTTNGVQSDFDGNFSITVLNESSVLVISYIGFETKEVAVGNQTQFSIILNEDAASLDEVIVIGYGATIRKKDLTGAVSSANLEKVSEFANVSVLQALQGSVAGLNVGATQTAGQNPVISIRGQNTLSSNNGANAPLIVLDGIIYRGNIVDINPADIGSIDILKDASSAAIYGSQASNGVILITTKKGETSLKPTIEYSASYSIQSPTGNAFVPMQAAEYEEFYQDIFWAEGGRLGPDFLQVN…
F. eckloniae|peg.290	PUL9	313003	311876	-	Transcriptional regulator	atggaattcaagctaattataaaaaaactcaataatacactttctgtagaagaggaaatcatttttttaaagtggtataacgaatcaacttcccataaagattatttcaattcggtaaagaagaattataaaaccgatatagattatatagatattgaaaaaggatggctaagacttcaaaatagcttaaaggcacgtaaacaaaagagtcattattggaaatatgcagtggctggctccgtagcgctactcatcaccattacatttctcttaaataaagaggataatccacaaatcaacaccccgattattgtaaataacactatcgaaacaggtacggataaggcaactctaaccttagaagacggatcagaagtcccactggaaaaaggaatgacc…	MEFKLIIKKLNNTLSVEEEIIFLKWYNESTSHKDYFNSVKKNYKTDIDYIDIEKGWLRLQNSLKARKQKSHYWKYAVAGSVALLITITFLLNKEDNPQINTPIIVNNTIETGTDKATLTLEDGSEVPLEKGMTYQTDNINSNGEELIYDSKNESRNEIVYNYLTIPRGGQFFVQLSDGTQVWLNSESQLKYPVTFLPGMTRQVELVYGEAYFDVSPSTENQDSKFKVLNRNQEVEVLGTEFNIKAYKEENVIYTTLVEGEVVISNLDSKQSLVPNQQSRIHIDTKEISINEVDVYSETSWRKGFFSFKSKTLKEIMIVLSRWYDVQVEFEKVELEKVKFNGVLSKRNTIDEILTSIQNTNFINAYEIKDKTITIK
F. eckloniae|peg.291	PUL9	313766	313128	-	Hypothetical protein	ttgctcattttggccattttgaccaaaacagataatttattttatacatttgattacttcctaggcatactatttttttctatgaaccttattattgaagaaataaaaaagcagaaccggagagtttataaagtgttttttgataaacattatgagaaactggttatctatgctaacggttacctttttgacaaagattcaagcgaagatattgtacaggaagtatttatttatatctgggaaaatgcagataaattaaatattcaatcatcgctaaaaggttacttatatagcatggttcgtaataaatgtttgaattatcttaagtccataaaaattacggacaactatgagtttcttgaacttaatataaaccttatcactgagcatgtatttgat…	MLILAILTKTDNLFYTFDYFLGILFFSMNLIIEEIKKQNRRVYKVFFDKHYEKLVIYANGYLFDKDSSEDIVQEVFIYIWENADKLNIQSSLKGYLYSMVRNKCLNYLKSIKITDNYEFLELNINLITEHVFDSTAADDKKIIYHQILKIVDTLPDKMQQVIKLKFLHNYKYSEIAAELGVSINTVKTQLKRGKLRITELITSIIILLQVNQ
F. eckloniae|peg.292	PUL9	314129	315538	+	Sulfatase (S1_22)	atgaagtttaaaatcacactaattagtatctcactagtaacagttttattttcttgcaataccaaggttaaaaaacctgaaacaaacacggtaattgaagaaaaacaacaacctaatattatttttgtttttgctgatgattggggttttggagatttagaaagtcatggcagtactttttgtaagacgccaaatctagataaaatggcatctgaagggattgattttcaaaacgtttccgttgttaatcctgtatgttcacccagtagggtaggtgtaatgaccggccaatttccagcaagacattctgttcatgggcattttgcttctgtaaaatcacatatgaatcgtaatatgcccgattggttaaatccagaagcaccaatgttacctagaatg…	MKFKITLISISLVTVLFSCNTKVKKPETNTVIEEKQQPNIIFVFADDWGFGDLESHGSTFCKTPNLDKMASEGIDFQNVSVVNPVCSPSRVGVMTGQFPARHSVHGHFASVKSHMNRNMPDWLNPEAPMLPRMLKEAGYATAHYGKWHLSNDHVKDGPSPLAYGYDEYGAFNLSGGRHQMQADSTIYKTIDFVKRNKDKPFFINAWIHATHTPHYPKDKYMEQFSHLDEQQQVYAAVVAEYDDRIGELFTTLKELGIDKNTLVIFSSDNGPEITGKSKTIDDASTGPGLGTYYSVGETAGLKGQKRSLFAGGIRIPFIVRWPGTVPKGVVDKATEMTTVDLLPTFLELAGVTAPQGYESDGESIVSALKGETYNRVKPIYWNWLYPNNRRTDFWPSAGI…
F. eckloniae|peg.293	PUL9	315586	316527	+	Glycoside Hydrolase family (GH43)	atgaaaaacttcacatttctactactaattttactgactgccaatcagttcggccatgctcaaaaccctattcttcgggatatggattctaaattcctgtatacggcttttccagcggctgaggtatacaacgggaaagtctatctgtactgctcgcgtaatcagccagatgcaacgacttacggtaccatggaggattatgtggtattggaaacagaggatatgacaaattgggtcaaccatggggctgtattaaaaccgcgggaatacgcttgggcagacggacaaatgaatgccgcagatgtggcgtataaggatggttggtattatttctatttcccctatgacaaaacgcatattggcgttgccaaaagtcgcaatcccgaagggccttgggaa…	MKNFTFLLLILLTANQFGHAQNPILRDMDSKFLYTAFPAAEVYNGKVYLYCSRNQPDATTYGTMEDYVVLETEDMTNWVNHGAVLKPREYAWADGQMNAADVAYKDGWYYFYFPYDKTHIGVAKSRNPEGPWEEAVTDKITSIFDPTVIVDDDGQAYIYGNDHKVDIGEPGTYIMGAKLKDNMTELDGDWVRLSKEEVHEATDVFKRNGIYYFHASVGGETVYWTSDTPMPKYAEFKGKLAENAPDAPNHGSVIEFKGEWYFFYHRGDVNNGTFFRPSVCFEKMAFNPDGTIQPIVYSLDPDYKAKPVSKKDK
F. eckloniae|peg.294	PUL9	316601	317791	+	Hypothetical protein	atgatcaataaaaaaattgtatttctgttttcagcattgctgatcatgttttcatcatgtaaggaagctgataaaaaacaagcaattgcccaggacacaagtgaaggatttgttgctaatccagtaataattgaaaaacgggaagtagttacccttccaataggctcggatggcccagattttaagctgccgaatttgaaaggcgagtttatgagcttaaaggactttgaagatgctgaagtacttgtacttattttcacatgcaaccattgtcctacgtctcaggcttatgagactagaatgatagaattcacaaaagaatacaaggataaaggtgtggcggtcgttgctatcaattctgcaagcccgttgggcctaatgtatgcagaacattcatgg…	MINKKIVFLFSALLIMFSSCKEADKKQAIAQDTSEGFVANPVIIEKREVVTLPIGSDGPDFKLPNLKGEFMSLKDFEDAEVLVLIFTCNHCPTSQAYETRMIEFTKEYKDKGVAVVAINSASPLGLMYAEHSWSDVGDSYEDMKVRAKHRGFNFPYLYDGDLQEASLAYGAMATPHIFILDKERKLRYQGRIDADQKQGVGKSEDLIQAVEEILAGKEVTNPTTKSIGCSTKWSWKVENSKAIDEEWAKREVILNEIDNEGVKELLVNNTEKLKLINVWATWCGPCVREFPDLVKLQRMYGKKDFQFVSLSVDKMEIKDKVSKFLKEEQAAVENYIYSQDDLYELVELVDPNWSGALPYTLLVEPGGEKVYAYQGPFDMLELRRAIVDHDLIRRYR
F. eckloniae|peg.295	PUL9	317985	318854	+	Sulfatase (S1_16)	atgagtagtttatcaagaagagaaacactgaaaaccctaggtgccattgcttgtgtattatttttccctttgaaatcaatgggtaaaaccataaataaaggatgtgatgtatgtaggaaagcttggtctaatttgagcaaatttgcaacaaaaagatacccatttagatacattgaacctgtagattccttacccaaggtatttatttatggagactctatatctattgcctacaccgaatacgttagggcttcttttgaagataaagcctgcgtatttcgtatatacgaaaatggttcttcaagtaatgaatttatcaaaaaaatggaagccatgaggcaagctatgtttcaacctcatctatcccaaggctgggattttgagtgggatgtcatccat…	MSSLSRRETLKTLGAIACVLFFPLKSMGKTINKGCDVCRKAWSNLSKFATKRYPFRYIEPVDSLPKVFIYGDSISIAYTEYVRASFEDKACVFRIYENGSSSNEFIKKMEAMRQAMFQPHLSQGWDFEWDVIHFNVGLHDLKYVVDGKLDKQNGTQVSSMETYEKNLRSIINYLKAKYPKAKLVFATTTPVPEGERGRNAGDAKRYNTIALRVMNDHKDILINDLYKFSIPVLEEFAVGPGNVHFKAEGSRLQGIEVARVISDVIGVKPIICPTVETIKERSSQYERKI
F. eckloniae|peg.1346	PUL10	1503965	1503102	-	Transcriptional regulator	atgaaacttcatttactcgatagatcaagcatagtagatagatcacttacggtttcacataacctttatcagaattttttaaggatatggcattttcatgttgaatttgaacttgttgtaataattcaaagttcggggatgcgttttgtaggggacaatattgagaaatttgatgttggcgatattgttttgatcgggaaaaatgttccccatatgtggttgaatgatgacaagtattttgagaaggattcttcacttgaagctgaagcaatttccgttcactttaaaaaagattttttgggacctgattttttgaacgtccccgaaatgcaacctatcgcaaaccttttgcacagagcggaacaaggggtcaaatttttaaatgcagatgaaaatgta…	MKLHLLDRSSIVDRSLTVSHNLYQNFLRIWHFHVEFELVVIIQSSGMRFVGDNIEKFDVGDIVLIGKNVPHMWLNDDKYFEKDSSLEAEAISVHFKKDFLGPDFLNVPEMQPIANLLHRAEQGVKFLNADENVINELKILVNLDPMAQIIKIIEILSLLSKHKEYQLLSSSGFLNSFHKTENRRLDKIYEYVFENFNSPIGSGDVAKIVGMNKSAFSRFFKKTHRKPFTKYLNEIRIGYACKLLLENNESITSIAFLSGFNNISNFNRQFKMIKGKSPSSYFNYHKS
F. eckloniae|peg.1347	PUL10	1504861	1504115	-	Hypothetical protein	atgaaaaatctacaaaaggatagtgtaatttttggagtactatttctaatagtgttgtgtttaaatgcccaaaatcgtttctacgattatcgtgaccgtagtccagagaataaaatacatatactttatacagccggtggtaactggcacgatcatttaggggttgccgccgtacttcgaagatttttggaagtacgtcatgaatattatgttacgtatactgaagactatgatgtttttacgagaccattggaccaatatgatgtaataataatgaatggaatgcccaaaagtatgacctctgaacagctttcaggctttctaaatgctgtaaaggaaggaaggcctgtcttgggcttgcattcagctaccgcagctttaagtaaagataccatacag…	MKNLQKDSVIFGVLFLIVLCLNAQNRFYDYRDRSPENKIHILYTAGGNWHDHLGVAAVLRRFLEVRHEYYVTYTEDYDVFTRPLDQYDVIIMNGMPKSMTSEQLSGFLNAVKEGRPVLGLHSATAALSKDTIQRNEYSKVLGAVFNGHPPIHRFPVEIKEPNHPITKNIGPFEIYDEMYFFKQQQEGSTLLIEAEHEGKRTAVAWVRRHGKGKVFYTSLGHGVGAATNRYFQQLVLNALEWLVDKTPK
F. eckloniae|peg.1348	PUL10	1505666	1504839	-	Hypothetical protein	atgaaaattcaaaaaaacaagcaacaatttcgtttaaccttttccatttcatttgggctgctattggtaatccttgccagtgcattttcagaaatcaagccaacaaatagcggttcaagggtaaacagcccaaagattggaacgcaagatttggatagcgattttgtttcaatttttgatggcaagactttggatgggtggaaagtctatggaagtccagacgatgttgctaaaaactattggaaagtggaaaacggcaccataacctgcaatactattggagatagagatcatgcagccgtatggttattttatgaagaagaactgtccgattttgagttgaaaataaagtttcaagcgtacagggatagtcctgggaatagtggtatacaggtgcgt…	MKIQKNKQQFRLTFSISFGLLLVILASAFSEIKPTNSGSRVNSPKIGTQDLDSDFVSIFDGKTLDGWKVYGSPDDVAKNYWKVENGTITCNTIGDRDHAAVWLFYEEELSDFELKIKFQAYRDSPGNSGIQVRSRFYDGGDIDGPQFDIHPPGPFRTGLLYDESDGYNRWIYPSMPSPALKPEEADNNAPFYYSDDTPSWNQLHIICKGTYIKSILNGVVVTDFDGEGILNDQIHKEQNVGMHGKIALQVHGKNELLIRFKDIQLKKINEKSTKG
F. eckloniae|peg.1349	PUL10	1507196	1505721	-	Sulfatase (S1_28)	atgaatagattactaaaattagcgtttttaattgtactgattccgctactttttatccaatgcaaaacagaggaaaaaaaggcagaggaaaaaaagcgtccaaactttttatttgtgttggttgatgatcaatctccatttgatttgcaaacctatgacccacaatcaattttagagacaccaaatattagcaatctagccaatgagggggtagtttttgaaaacgcctatcacatgggttcttggtctggtgcagtatgtactccatcaaggcatatgattatgagtgggcgtaccttatggcatttgccaaatcacggaaaacaatttaaaaacccgaatgctcctgatagtttggagttgcagaccatgggagctgtatttaaccgggctggatat…	MNRLLKLAFLIVLIPLLFIQCKTEEKKAEEKKRPNFLFVLVDDQSPFDLQTYDPQSILETPNISNLANEGVVFENAYHMGSWSGAVCTPSRHMIMSGRTLWHLPNHGKQFKNPNAPDSLELQTMGAVFNRAGYKTMRTCKKGNSYPAANEQFTEVHDATKRGGTEETGSAWHGKQVLEYLNKRETAQEADPFLIYFGFSHPHDTRDGTPELLAKYGAVNHKDTLNVPPANENQPQLQDNYLTAHPFFHGHPELRDEERVSGVWKNRDEQTVRNELGREYACSENIDIQLGKVLKKLEDMGELDNTYIIYTSDHGMSIGRHGLMGKQNLYEHTWRVPFIIKGPGIEGGKRVKGNSYLLDVLPTFCDLAGIKTPETVEGISLKPVINGEKEVVRDVMYGVY…
F. eckloniae|peg.1350	PUL10	1509078	1507270	-	Sulfatase (S1_17)	atgaaaaaaagcattctttattttttaggttttgtaacactttttttgtcgtcatgcgctgaaaaaaaagtgaaggaagagaaaaagaaatccagacccaatataatagttgtcattacagatgaccaagggtacggagatttgggtcatacgggcaaccagattatcaaaacacccgcaatagataaattttccacagagagtgtcaatctaactaattatcatgtgggaactacctgtgctccaaccagagccggtttgttaacaggaagaaattgtaatagaaacggagtgtggcataccataatgggggcttctatgctgaatggtgaagaaacaacaattgcagatgtattacagcaaaaaggttataaaacaggaatgtttggaaagtggcat…	MKKSILYFLGFVTLFLSSCAEKKVKEEKKKSRPNIIVVITDDQGYGDLGHTGNQIIKTPAIDKFSTESVNLTNYHVGTTCAPTRAGLLTGRNCNRNGVWHTIMGASMLNGEETTIADVLQQKGYKTGMFGKWHLGDNSPFRPHERGFDETFYHGGGGVGQTPDYWNNDYFDDTYFRNGTPEKKEGYCTDVWFDAALDFIDDKKDESFFCYLSLNAPHGPYNLPKEYYDIYKDETQIDETQKRFYGMITNIDDNFSRLLKKLEILGIADNTIVVFTTDNGTARGYRVDDKTNQVYGYNAGMRGKKGSEYDGGHRVPFIVRWPDGGLTGGKSLDRLVAHVDVLPTFTTLIGEDFNSTKTLDGTDVSDYLLGKGEAPKRYLVTDTQRVPWPVKGKNSCVMDD…
F. eckloniae|peg.1351	PUL10	1510690	1509113	-	Sulfatase (S1_15)	atgaaagtacaaggaaaaatatataatacaattttacgtaaacgaatcaaaatgagattattcacgctagtgatggtccttttcaccattggttgtaaaacttccagtccggaaccaccaaaaaaacccaatatcatattcattttagcagatgacttagggtatggagatatttcaagctataatgaaaactcaaaaatccaaacatccaatattgatcaactagcagcagagggcgttatttttactgatgcccacacaagcagtgcggtatgtaccccaacgcgatatggtattttgaccggacgttacaattggcgttccacgttgaaaaaacacgttttaaacggatacagcaaagctttgatagatcaagacagaaaaaccatagccggtttc…	MKVQGKIYNTILRKRIKMRLFTLVMVLFTIGCKTSSPEPPKKPNIIFILADDLGYGDISSYNENSKIQTSNIDQLAAEGVIFTDAHTSSAVCTPTRYGILTGRYNWRSTLKKHVLNGYSKALIDQDRKTIAGFLKDNGYKTAGIGKWHLGWDWANVDAGNDSIDYAQKVKNSPVTRGFDYFYGFNGSLDMAPYVWIENEQPTMVPTKETVNTGKQVWWRKGPTSDDFVHEQVLPHITEKTVQFINENANKEEPFFVYMPLPAPHTPILPTEEFLGKSGLDNIYGDFVLMVDSVVGEVMKALDQQGIAENTILVFTSDNGCSNQADFDQLATKGHDPSYVFRGHKADIFEGGHRVPYVVRWPAKVKPGKSDQLVCTTDLFATAADVLDVTVKDNFAEDSY…
F. eckloniae|peg.1352	PUL10	1512248	1510710	-	Carbohydrate Esterases (CE20)	atgctccatatgggaacgaagggattatatcttaaacttagttttttagcactgttcatatttagcgtatcagcaattaattctcaggatttaaaaccagccaacttattctgtgaccatatggtattacaaagggaaagtttggtgcccgtttggggaaaagcatcaccaaaagaggttgtcactgtaacttttgcaggacaggtaaaatcaaccaaagcagataagtatggaaattggatgattaaactagatgctatggaagcatctaagacaggtaacgacatgactatctcaggaaaaaaagaggtcgttatttcagatgtagtggtaggtgaggtatggatatgttctgggcaatcaaacatgcagtttagcgtagatagggttccagaagca…	MLHMGTKGLYLKLSFLALFIFSVSAINSQDLKPANLFCDHMVLQRESLVPVWGKASPKEVVTVTFAGQVKSTKADKYGNWMIKLDAMEASKTGNDMTISGKKEVVISDVVVGEVWICSGQSNMQFSVDRVPEAKGLIPFAENIRSFEVERTVSLQEKEDVSGKWSTDYPNSAVAFSFAYFLEDISNVPVGIILSAWGSSSIEAWIPKDMTQELPHFKTIMQEFDYDVDTKSRITEILNKPNGWSRQDDIFLRRQPNILYNAMMKPLAPYASRGLVWYQGERNTRYLSGMPNVTKDNWFHRVAGMKEYGKILNKWILRYRKEWQNEDMNFMIVMLPGYGEGTVDNPKIDPESPTAQSWAWMRESQLKVLDLPNTAVANTIDLGDIKNIHPTDKLPIGQRL…
F. eckloniae|peg.1353	PUL10	1513890	1512286	-	Sulfatase (S1_15)	atgatacaattgaaccaacataaaaaatggtatatggtctttatcattttaagttgtgttttattgaccggttgtaactctcaatcgcaaatttctgcaaagcccaacatcattattatttatacagatgatcaggggtacggagatgtcagtgcattgaatcctgaagccaagttccgaacaccctatatggataaactggtaaatgagggtttagcttttacagatgggcatagcagtgatgctgtatgtacaccttccagatattctttgcttaccggacggtacagttggagaacctccttgaaaaaaggagtacttggtgcagatggcccttgtctaattgagaaaggtagaacaacgatagcttctttactacaaaaaaatggatacaacaca…	MIQLNQHKKWYMVFIILSCVLLTGCNSQSQISAKPNIIIIYTDDQGYGDVSALNPEAKFRTPYMDKLVNEGLAFTDGHSSDAVCTPSRYSLLTGRYSWRTSLKKGVLGADGPCLIEKGRTTIASLLQKNGYNTAMVGKWHLQMEFEGSKGKDRDWSKPFKEGPIDHGFDYFFGIPASMNYGVLTYLENDRVLDPPILWTKKKKVTDPRSFRDNANPNDYRMTPPYKDERGEGGGWVEAAPSFNDELVLETFASKAVDYINKVSKDEKPFFLYLPLTSPHLPHCTHPDFKGRSECGNYGDFMEETDYRVGQILDALKANGIDDNTLVIFSSDNGAETNYIYQKETYGHYSSLHFKGGKRDIYEGGHRVPFLMKWPDRIKAGSKIDIPVCQSDYLATIADI…
F. eckloniae|peg.1354	PUL10	1515028	1514108	-	Sulfatase (S1_15)	atgaagaatgtatttagggattatttggttgtaaaatattacaagtctactggggcgcaaatttttagcgcagtgtttttatggatatttatgctctcttttagcattcatggtcaagatgtaccggttgttgaggattttattcctgatcaggaatttatatacaaaacaattgatagtgttgatttgaaactatatgttttcaaccctgatggccataaatcagataatcaagcacctgtaattgttttcttttttggtggaggatgggctggaggtacaccaaaacagttttaccagcagtcggcctatttagctgaaaagggaatggtagctatatctgcggattatagggtaagaagtcgtaacaaaacaactccatttgaatcggtgaaagat…	MKNVFRDYLVVKYYKSTGAQIFSAVFLWIFMLSFSIHGQDVPVVEDFIPDQEFIYKTIDSVDLKLYVFNPDGHKSDNQAPVIVFFFGGGWAGGTPKQFYQQSAYLAEKGMVAISADYRVRSRNKTTPFESVKDAKSAVRWIRKHAKELGIDSNKIVASGGSAGGHIAACTGIIQGNEEKGEDLSISSLPNAMILFNPVLDTTVKRFAERVGESRKTEISPVHHVRSGLVPSIVFHGTADTTVPFENAQRFTSLMKKAGNDCTLEAYEGKGHGFFNGNFFRPKSTDIMPYKDTMKKSWTFLIQRKFL
F. eckloniae|peg.1355	PUL10	1516682	1515039	-	Hypothetical protein	atgatgatagcaggtggtaatttaaggttggttcgaaatttttttggttccccctttttgatttgtatgattttatgttttatacaaatggcttgttcaacacataagcagacagccaataaatcaaattcagcatactggccccaatcttctggccccaatgcaagctgggctgttgaaacggataaggagattccaaatgatttcagtgtgcgaaccggagctaacatactttggacgatggatcttccggaagttggccaaggaggtatcacggtttggaaggataagattttcttaacggtaatgaaaccactttacaaagttcttgaaaaacaagatttaaagaccaatactgtccttgctttatgtatcgatgccaaagagcgaaaaattctc…	MMIAGGNLRLVRNFFGSPFLICMILCFIQMACSTHKQTANKSNSAYWPQSSGPNASWAVETDKEIPNDFSVRTGANILWTMDLPEVGQGGITVWKDKIFLTVMKPLYKVLEKQDLKTNTVLALCIDAKERKILWQKELVGATESPYFYGFSDSTSPSPVTDGTYVWFFNASGKIVCFDMDGKQIWERSWIPIDQLDDVHYPFNKQFEPILHGDLLINMETYWKKDGVREYGWNYLYGLNKRTGEEVWISEGSLTHYCTPTFNTTESGVSAMLIGRGAHHKVPESPKGYSLIDLNTGKSLWNYETDEGMAMYNAIWTPEYALWFTERENNVHKVDAKTGKLIEKISLSENISIRTYDAINQKYQLKENFSFQDPFFVFPAWYTNIIVNDKCYFMCFKKSD…
F. eckloniae|peg.1356	PUL10	1519158	1516747	-	Glycoside Hydrolase family (GH141)	atgaaatttaaaatcaacatagcatttggattattgatattagcatttttatcatgcaatcaaaaaaaatcggaattatatgtttcggttaatggtgatgatactgctgttggcacaaaggaacaaccaatacggaccatcgaaagggcaaaggatatggcatcatccctaaagggaaaagtagatattgttcttcaggatggtactcattatctatccaaacctttgatttttgaagccaatgattctggaacggaaaaatatcccgtaacctatagagctgcaaatgatggtaaggcgattattagtggtggaagccttcttgaactgcaatgggaaccctttagagatggaatttataaagcttcggtttctgccgatataaaagagattgatcaa…	MKFKINIAFGLLILAFLSCNQKKSELYVSVNGDDTAVGTKEQPIRTIERAKDMASSLKGKVDIVLQDGTHYLSKPLIFEANDSGTEKYPVTYRAANDGKAIISGGSLLELQWEPFRDGIYKASVSADIKEIDQLYVNGINQRMARFPNAIEGKNVFDTWDLHHTKKPDPENDPLETERIASWSDPTGAYLHAMHAALWGDMHWLVKGRKDDGSLDLEGGWQNNRPSPMHPRYRIVENVFEELDAPHEWYFNKEERTLYYYPEVDIDLQNSKIEVVRLKNLVEFRGTKENPVRFINFEGLVFRHAARSFMENKEQLLRSDWTTYRGGAVKYNGAEDCMILDCEFDQLGGNSIFVNNYNRRLTFKSCYIHHSGASGIAFVGDPAMVRSPLFRYGPQDYESM…
F. eckloniae|peg.1357	PUL10	1520089	1519187	-	Hypothetical protein	atgaacctatttggaatacataacccgattgtcctctcagttttcatattgttttctagtttggttattggccaggagcggtctacaaagacaaatgtgctaattgttgatggttttagtaatcatgactggaagcaaacttcctatatggttaagactattttggaaaacagtggtttttttgaagtaagtatttcaaccatccctctagaatccaaaacatggaggccaaagttcaaaaagtacgatgttgtaattcaaaattcgaataacattcacgataagaacttaaggtggccaacaaaagttgaaaaaagcctggagaaatatgtaaagtcaggaggtggtctatacattcttcactcagcgaacaatgcctttgccgattggccagaatac…	MNLFGIHNPIVLSVFILFSSLVIGQERSTKTNVLIVDGFSNHDWKQTSYMVKTILENSGFFEVSISTIPLESKTWRPKFKKYDVVIQNSNNIHDKNLRWPTKVEKSLEKYVKSGGGLYILHSANNAFADWPEYNVMIGLGWRTAKEGVALQVEESGEVAQIPIGEGKATYHGPRNDEVINILTDHPINNGFPEAWKTPDMELYKYARGPAQNLIVLSYAKEEKTNINWPVEWVIAYGKGRVYNSSMGHLWKGETYPVSYQCVGFQTTLIRATEWLAKGSVSYQVPDNFPSASEISLIEKK
F. eckloniae|peg.1358	PUL10	1520295	1520086	-	Hypothetical protein	atgacaaaaaatcatcaatcacatcaaagaaaagactctttgtatgaccatggttattttccattgttcatttccttaatcccatggtacgaaaagaacaatgaacaagattgccattatggtttgattgatactaggatacgacatggtgaatggaaagtgattgtcatagatgccccaagtagaatagaactttataagttgaaatga	MTKNHQSHQRKDSLYDHGYFPLFISLIPWYEKNNEQDCHYGLIDTRIRHGEWKVIVIDAPSRIELYKLK
F. eckloniae|peg.1359	PUL10	1520837	1521130	+	Hypothetical protein	atgaaaaaaggaacatttaccacgttattatttaccattgcattgttaacctcagctataggagttgcccaagaaaacaccgatagagaaaaaggtaggccagatcctgagaaaattatggaacgccttgatactgatgaagatggaaaattgagcaaagaggaggctagtaaggcgaaaagaggaagacttgctgaaaaatttgatgaaattgatacaaactcagatgggtttatcgatttagatgagttcaagaagtttcatgaacaaagacctaaaagaagagaagaataa	MKKGTFTTLLFTIALLTSAIGVAQENTDREKGRPDPEKIMERLDTDEDGKLSKEEASKAKRGRLAEKFDEIDTNSDGFIDLDEFKKFHEQRPKRREE
F. eckloniae|peg.1360	PUL10	1522389	1521247	-	Sulfatase (S1_16)	atgttcaacacggttaaatggtcttttttgctatcgttactagttgtttttagcggatgtaaggataaacaaaaactaaagtcagaagaggtaaaacctactaatacagttgaagctaccgagattgttgagaaggaaatagttcttttaaaagagaaacctgaagggatggaagttccggaaggaatggtatggattccgggaggcacattcaatcagggggcggtacctcatgataaaatggcgatgggccatgagaagccggcgcataaagtttctgtaaatggtttctttattgatattacggaggtaacgaatgcaaagtttaaaaaatttgtaacagaaacaggctatgttacaactgctgaacgggccattgattgggaggttatgaaaaaa…	MFNTVKWSFLLSLLVVFSGCKDKQKLKSEEVKPTNTVEATEIVEKEIVLLKEKPEGMEVPEGMVWIPGGTFNQGAVPHDKMAMGHEKPAHKVSVNGFFIDITEVTNAKFKKFVTETGYVTTAERAIDWEVMKKQLPEGTPKPHDSIMQPGSLIFKKRKNGVANLYDFSQWWEWRIGADWKHPSGPGTSIKGKDNSPVVHIAYEDAKAYCNWAGRRLPTEAEWELAAKGNQENTIYFWGDDASELSKRGNTWEGKFPVSNSKLDGFEGVAPVKTYPPNDFGLYDMAGNVWEWTDDWYNSKYYQEMVSSKKVLLDPIGADIPFNKDNPYAKEKVIKGGSFLCNASYCASYRISARMATSLDSSLEHLGFRTVATVGMLQEGN
F. eckloniae|peg.1361	PUL10	1522700	1526863	+	Hypothetical protein	atgattgaatattctaatatagaaaaaacggtattttctcttaaaatactgctatttactctgtttagtgtatggtctatttccgcacaaaattttgaacgtttttccaataaagaagggttcaatcaaaacacaatcaacacaattgagcaagataaatatggctttttgtggtttggcacaccaaatgggctcatcaggtataatggttatgaatttgagacctatacaacacagtccaacacaaatggcaaaatactaagtaacagtattacatatattcataatgatgtaaacggtgttctatggattggaacaaaccttggactaaacgcatacgttccatcgtatgaaaaattctataccgttccgatacctgatgaaatccaaataacccat…	MIEYSNIEKTVFSLKILLFTLFSVWSISAQNFERFSNKEGFNQNTINTIEQDKYGFLWFGTPNGLIRYNGYEFETYTTQSNTNGKILSNSITYIHNDVNGVLWIGTNLGLNAYVPSYEKFYTVPIPDEIQITHISGGPNGEVWFSGENQLYTCNLIDVENGVFKISENLLKSQPEIASVNEFSFKEKNTLLLATSKGLKELSFGTDSLGNFSSVKAAHHFNFLKDQKITSILNQKNIFWVGTFEGMHKITIDRTRAHVIQSFGDSTAKESANSPLMVNTIFEDDSGSIWVGTIDKGLFIYNQEEDIFEHLDFDPKNELGLSSPFINAIFQDNFNVLWIGTAQGGINKLDITQKRFFTYTNNPYDKSSIADNLTTSIIEDRKGRLWISGYNKPLYRSTNL…
F. eckloniae|peg.1362	PUL10	1527165	1530224	+	TBDR/SusC-like Protein	atgattatgaaaaaaaaattaaccttttttcttttacttaccatttcccttttgggattctcccaaaatcgacagaccacaattcagggcacaattgtcgatgaaagtggagttcctcttgcaggtgtcaatgtccttgtaaaaggaactatcaatggtacacagactgattttgatggtaattataccattcaagccagttctggtgatgttcttaccttttcgtatatcggtatgaaaacccaatcagcaacagtaggtgataacagcacaataaacattaccatgcaggaagatgccgcaaagctcgatgagattgtggttatcggatatggaactcagaaaaaatctgatttaacaggagctattggttctttgtcaggtgagggattggacaaa…	MIMKKKLTFFLLLTISLLGFSQNRQTTIQGTIVDESGVPLAGVNVLVKGTINGTQTDFDGNYTIQASSGDVLTFSYIGMKTQSATVGDNSTINITMQEDAAKLDEIVVIGYGTQKKSDLTGAIGSLSGEGLDKLQVADPSQLLLGRVSGVRVESVGGSPGAPTNIVIRGVSSLTNSNPLFVIDGVFTDNMDFLNPSDIKSVQILKDASAAAIYGSRAANGVIIVTTNDGKGRDGMTVDLEVSTGFQSQIKKLDWLTGAEYAQLRNEQTIANTPDGQTPLLLPGFNEKLDPTVNTIIDDIAISSAPVTNMSVRVAGGGEGISYDVSANWLDQDGIIVASDFDRKTFRANMNINKGKFKLSESLTFTSTYRNKNTIWNLGNNILPTIPFRNPDNDGGFGGA…
F. eckloniae|peg.1363	PUL10	1530257	1531783	+	SusD-like Protein	atgaaaaagtacatttttaaatcgttttgttgcttagcacttgttttgagctgtgataaaacgcttgaccaaaccaatcccaatacgcttacaccagataatttttggcaaactgaggcagatgccaccagtgccatagtaggtgcatacagtccattgtcaactatattctatcatggtagaatatggtctgggcatgagatttctcgatctgatgagattttttttcaaggtgatttcccttcggcaacctctatttttaatacaaaccctacagatggtaactttaccgcctctttctctgaaatgtggaaagttattttccgggccaatctggttttacaaaatgtgcccgatatagatatggatgccacgcttaaggacaatattcttggagaa…	MKKYIFKSFCCLALVLSCDKTLDQTNPNTLTPDNFWQTEADATSAIVGAYSPLSTIFYHGRIWSGHEISRSDEIFFQGDFPSATSIFNTNPTDGNFTASFSEMWKVIFRANLVLQNVPDIDMDATLKDNILGEAYFLRALQYFTLVNHWGSVPLVIQPAESLAETQQAPASEAEIWQQIKDDLDAAITLLPSSWDNDNKGRVVKASAAAMLGKSHLFLEEWGDAATQFKRIIDGEFGTFELMDDYGDNFKSTTENNSESIFEIQFDATGAWTAGWGSDVQSTARYNSYEADLSTRSASRMNTWVFELFTRETNIDGDIDPRAFETLVWDYPDAPFFNDRLFADVYEADLAAYALDPTLRMPLQNAKYVDITGAIPAFNTSPNNKRVIRFADVLLMHAEA…
F. eckloniae|peg.1364	PUL10	1531858	1535163	+	Hypothetical protein	atgaagattttccattgctgtacttttttttgttgtcttttagtcgtactcacttcttgtacgcattcaagagacacatccactacaactgaaacagtatttagttcagtttctggttcagattcgaaaatttcatttaccaataccatcacggagaacgactctttgacctatttccaatttccctatatctatatgggaggaggagtggccataggcgacattaataatgatgggttttcagatgtgttcttcacaggaaacatggtacccaataaactgtacctcaataaaggcaatatgcaatttgaagatatcagcatttctgcaaaagtagagggagatgaccgctggtatactggggtaaccatgacggatattaataatgatggatggctt…	MKIFHCCTFFCCLLVVLTSCTHSRDTSTTTETVFSSVSGSDSKISFTNTITENDSLTYFQFPYIYMGGGVAIGDINNDGFSDVFFTGNMVPNKLYLNKGNMQFEDISISAKVEGDDRWYTGVTMTDINNDGWLDIYVSVSGKFGNTENELYVNNGDLTFTEQASEYGIDDASNSIQSTFFDYDQDGDIDLFVANYPLVPLSQGNMFYSSKMEENLLNESGHLYRNDGDEHFTDVTRETGVQNFGLTLGLIASDFNNDGWPDLYLSNDFNVPDYFYINNQDGTFKEVVKTATGHTSMFGMGIDASDFNNDGLIDLIQADMTPEDYVRARVNMASMNPQSFNEGVELGFHYQYMQNSLQINNGINKDSVPIMSEISRLSKMASTDWSWSTLFADLDNDGWK…
F. eckloniae|peg.1365	PUL10	1535311	1537092	+	Glycoside Hydrolase family (GH29)	atgagaaaaaaatatacaatattaggtttatttatttgtctaagccttcaatctcaaatcaatgaaacaaaggagatgaatgagatgtggggagagtcaaaagcctccttggaagcattaaaaaatggaaagggcaaactatttgacgagggcaattttggaatgttcattcattggggactgttttcaaatttaggaggaatctggaatgataaaacctactacggaattggggaatggataatgaatccaagggtagccaatattccaccagaggaatacaaaaagaccgcggaggattttaatccatcagaatttaatgccaaaaaaattgcccaattggcaaaagatgctggcatgaagtatattatcattaccagcaaacaccatgaaggtttt…	MRKKYTILGLFICLSLQSQINETKEMNEMWGESKASLEALKNGKGKLFDEGNFGMFIHWGLFSNLGGIWNDKTYYGIGEWIMNPRVANIPPEEYKKTAEDFNPSEFNAKKIAQLAKDAGMKYIIITSKHHEGFAMFDSKASDFNIVDATPFARDPMKELSAACKEIGLGFGFYYSHNQDWTAPGASGGPKKDAKGKEVNFKDYFYSKCKPQVREICTNYGDIDFVWFDTPGDMKKEYVIELVDLVKELQPNAMMCSRVGHGMGDYASKGDMEVPTRNIEGLWETCDTNNDSWSYAWYDNNFKSPKIILHRLIATVARGGSYLFNVGPDGKGNIPNIGVEFLEEAGDWIKKYPQVVYAAGSSPWGHALPWGDVTTSGNSLFLSVFDWPKDGKLYLPGLES…
F. eckloniae|rna.13	PUL10	1537219	1537302	+	Others	gcccacgtggtggaattggtagacacgctaccttgagggggtagtgttcgaaaggacgtgctggttcgactccagtcgtgggca
F. eckloniae|peg.1366	PUL10	1537502	1537347	-	Hypothetical protein	atgacaacgatagggattaatggggatgtattaaagcttataaaaccaaaatccatacttgtgatgaccatttttagaatagcctttggttttttaatgttgcaatttctttggaacgactgggttcaagattgttttacgatagtcattatttaa	MTTIGINGDVLKLIKPKSILVMTIFRIAFGFLMLQFLWNDWVQDCFTIVII
F. eckloniae|peg.1367	PUL10	1537660	1537502	-	Hypothetical protein	ttgcttactattttcataaataaaatagaaaaaacctcagttttggaagaattaacatgcaattcgggaaatgtgcaagtgcctagggattgctttccagaccttttggcgcttattaaaaggacggccgatgtgttggggttccacaataacatctaa	MLTIFINKIEKTSVLEELTCNSGNVQVPRDCFPDLLALIKRTADVLGFHNNI
F. eckloniae|peg.1368	PUL10	1537729	1538628	+	Transcriptional regulator	atgaacaatgtaaaaaaatctttcagcatcagggatatggaaaatctctccggtatcaaagcccataccattagaatctgggaaaaaagatataatctatttacgccggaacgcacaagtacaaacattaggacatacagtctaccaagtttacaaaagctattgaatattacgttgctctataataatggctataagatttccaaaatagccaaaatagaagaatccaacatacctgtacttgtaagggaaattgtttcaaataacagtgaaaaaagtcatgccctaaatgcttttaaattagcaatggtaaactttgaccaaacactttttcaaaacacctataatagcttactatcagaaagatcattcagggatattttcaacgaagtatttatt…	MNNVKKSFSIRDMENLSGIKAHTIRIWEKRYNLFTPERTSTNIRTYSLPSLQKLLNITLLYNNGYKISKIAKIEESNIPVLVREIVSNNSEKSHALNAFKLAMVNFDQTLFQNTYNSLLSERSFRDIFNEVFIPLLNELGLLWQTDTISPSHEHFISHLIKQKIYINTEKLQMVEPTQKDKVFALFLPENEIHEIGLLYLNYEIVLRGYKSIYLGQTMPIESLVDLLKYYDNVHFVSYFTVSPTKDELSAYFDQFSKTLNTSGNSKLYVLGHQIQYIDRDLLPNTIKTFNSLEHLISVI
F. eckloniae|peg.1791	PUL11	2021500	2019716	-	SusD-like Protein	atgaaaaaaattatatatatactattaccatgcgttatggtgctctttgcatcttgtgcagacgaatttatagacttaacaccgccagctgcaatcacagacgcagttttttataacgaagctgaacactttgagcaaggatctaaccggttttatacagacttacttggatggggagatcaagggatttatgcagatcacgggtctgatttagttggttatgttgaggacagtgatatgcaaatctatggtaggggagatacccagccagatgaaaatgatgggtattattcaagtgcctatgtagcaattagggacatgaaccttttactgcagcgagcagagacgtatgaaggagaagaaagtattgcagaatatgtagctgccacaaaatttcat…	MKKIIYILLPCVMVLFASCADEFIDLTPPAAITDAVFYNEAEHFEQGSNRFYTDLLGWGDQGIYADHGSDLVGYVEDSDMQIYGRGDTQPDENDGYYSSAYVAIRDMNLLLQRAETYEGEESIAEYVAATKFHRAWQYFFLVQRFGGVTLVTEPLAADSEQLFAPRNSRYEVVAQILTDLDDAIAGLPNEANIASEDKGKISREAAMGFKAEVLLHEATWMKYVGTTTDGDGTSSGAGSAGNDPSNINAYLQEAATLCKSIMDSGTFELWDYNDDLDDLSSNFLFNLEDSGSNPAGLDKASNKEFIFYAKYDFTFRQASTLLSHVYEGRVKPSRKIIDMFLCTDGLPIDQSPLFQGYFNKADEFLNRDYRMRAYFTYHRNLGELPENEDEVLNGTNNFG…
F. eckloniae|peg.1792	PUL11	2024763	2021524	-	TBDR/SusC-like Protein	atgattaaactacacaaccaaacaaaactgaaaattttcactaggctatgctgtatagtaggctgtttagttttcggtgttgaacaaacacatgcatcagcagtagcgaatactgcgaaagagttatttactgtaaaggacaatcaggacagaacaataacagggacaataacaagcagcgatgataatagccctcttcctggggttaatgttatagttaaaggaaccacaaatggtacggttaccgattttgatggtaattatgccataacggtttcgtcttccgatagtatattggagttttcatctataggtttcgcaacccaagaaattgcagtaggtggcaatagtactattaatgtatcattggatccggatcttaccaatctggatgaagtt…	MIKLHNQTKLKIFTRLCCIVGCLVFGVEQTHASAVANTAKELFTVKDNQDRTITGTITSSDDNSPLPGVNVIVKGTTNGTVTDFDGNYAITVSSSDSILEFSSIGFATQEIAVGGNSTINVSLDPDLTNLDEVVVVGYGTAKKETLTGSIEQVKSEVFQDIATGDPALALQGRTPGLVVTRNSSRPGDEGINFLIRGASSINGIQPLIVIDGIPAINSTTFNEMNPNDIESISVLKGGSASVYGSRAAGGVILVTTKKGRGKVTVDVNTILRIGTVGIRPPSPTMSQYGQLYLAAVDEDIASGKPPRYFFWNDRETVARIASGEEGYYDLPINGRIWLGNSAKVDEMFGNSYSSQHNVSVSGGDEVSNFRISAGYDKNVGGLIVADDLEDRYNFSVNYG…
F. eckloniae|peg.1793	PUL11	2025172	2025276	+	Hypothetical protein	atggctcctgaaaaaatcaagttttcaatgattcttactactgtggcccaaccttttttatttcaaggtatttcaataataaaggatagctttcaatatccatag	MAPEKIKFSMILTTVAQPFLFQGISIIKDSFQYP
F. eckloniae|peg.1794	PUL11	2025567	2026787	+	Glycoside Hydrolase family (GH88)	atgaacaacaaaataaaagctttttccatattcatcacagtactaatgctacactcctgtggcaccaataaaaaaaaggtatctggatttgattctacaaccgttctggacctaaatgtttcaaaaaccaaggaaacactcaaagaattgaaagatgtagatggttttgcaagaaatattcctaaaaataaaaccaattgggaacttgttggagtaaaagattggtgcagcgggttttggccaggctttttatggtatacttatgaatattctggagatgaatcaattaaaaaggaagctgaaagatttaccgcccctataaaatccatagcctatagccctgcaagaaaccacgatatcggttttatgatttataacagttttggaaatggctacaga…	MNNKIKAFSIFITVLMLHSCGTNKKKVSGFDSTTVLDLNVSKTKETLKELKDVDGFARNIPKNKTNWELVGVKDWCSGFWPGFLWYTYEYSGDESIKKEAERFTAPIKSIAYSPARNHDIGFMIYNSFGNGYRLTGNKEYKDVLLAAADTLATLYNPKVGSILSWPTQKKYRHNTIIDNMMNLELLFWASKNGGDKNLYEIAESHAKVTMKNLLRPDGSLYHVGSFDEETGEFIKGVTHQGYADDSMWARGQSWGIYGFAMAYRETGNPDFMETSMKLADHFLKRLPEDGIPFWDFDDPKIPNAPKDASAAAIAACGMLELSKLVKDNALKDKYIDAARRFVEILSSEAYYSGDTNQALLLHSTGHHPNNSEIDVPIIYADYYFMEALLRLKNIEETKK…
F. eckloniae|peg.1795	PUL11	2026791	2027669	+	Hypothetical protein	atgtatatatcggctaaaagtggggtaataattttaatgattggattgatttccctatcatccacagcccaatccactataccctatacaaaaggaagaattgtggtaagttctgacggtaatgaacatgaccatgatgattgggccgctacaccattgacactggcattattagcttcggctgggttgcaggatagtcttgtagtgtatacattcagtgatcatatctggggcagtaaccaagaaaaagaaaacgggaaggcccaaatgttggaaagtgtccttaagggaaaggaaatcttcaattttaaaaactccaattttatagaagcagttgcagattcaacaagtgcaatacgcgcaattacccaagaaattgataaatccgataagcatagt…	MYISAKSGVIILMIGLISLSSTAQSTIPYTKGRIVVSSDGNEHDHDDWAATPLTLALLASAGLQDSLVVYTFSDHIWGSNQEKENGKAQMLESVLKGKEIFNFKNSNFIEAVADSTSAIRAITQEIDKSDKHSPLNIIAAGPMHVVGRALENANPSKLKYVRLISHSKWNNEHADKPYDWEKPHSGWTWDEIKENFESNGLAMDKILDQNGGDGYQGFKAPIQEYNWVKTSAIRDTSPKIKKQMDWLYDRLLTCVKKGDFDPSDAGMVVYLLTGKEKTDPSDARKLIENPTH
F. eckloniae|peg.1796	PUL11	2027744	2029489	+	Glycoside Hydrolase family (GH29)	atgaacagtaagttacttttagtactttttgttgcttcccaagtatatttcactaatgcacaagatgcttcagcagtacagaacacatcgcaacaagaacgtatgcaatggtggtctgaagccaggttcggtatgttcatccattggggcatttataccaaacttgctggtttttataagggtaaagcccaacctaatagtgctgagtggataatgaacagagggaaaatcccaattgctgaatatgaaaaattgactggtgaatttaatccaacaaagttcaatgctaaagaatttgtgaatttggcaaaagaggctgggatgaaatatatggttattaccgcaaagcatcatgatggattctctatgttcgattccaaagccagtgattacaacatt…	MNSKLLLVLFVASQVYFTNAQDASAVQNTSQQERMQWWSEARFGMFIHWGIYTKLAGFYKGKAQPNSAEWIMNRGKIPIAEYEKLTGEFNPTKFNAKEFVNLAKEAGMKYMVITAKHHDGFSMFDSKASDYNIVDATPFKRDILKELAKECQEQGIKFGFYYSQAQDWHHPGGMGNNWDKTFQRVSSDEYVYEKALPEVKQLLTEYGPIAIFWWDTPRKMTKEVVDSLYHITSALQPKIITNDRLGEDYPGDHKTFERHGPRYTPEAKYWELCQPISGSWGYRSDDDDFKSIATLIRNLIDQSSKGGNYLLNVSPTAEGTLKSEATERLKAIGSWMDKNSEAIYGTQASPTTEEPKWGRITMKTIDSKGLLYLHVYDWADGASLPIRLKNNVEACYLLT…
F. eckloniae|peg.1797	PUL11	2029489	2030613	+	Glycoside Hydrolase family (GH117)	atgataccaaactccataaaatatatatttcgttataccacgcagtatactgtcctacttttcatcggactttctgtatcatgcacagcacaaaacgcaatcattgacaatctaaaagaagctcccgtacatggtggcctggaaatggaagattactgggtttggggtagttcagtgataaagggagatgatggacaataccatatgtatgcttcacgttggcccaaaatgttgcctttccatccaggttggatgattgcttccgagattgtccatgcagtttccaagatccccgaagggccctatcagtttaaggatgtagctttaggataccgaggggctcaatattgggatggtagatcgtgtcacaatccaaaaatcgtaaaatacaaggatact…	MIPNSIKYIFRYTTQYTVLLFIGLSVSCTAQNAIIDNLKEAPVHGGLEMEDYWVWGSSVIKGDDGQYHMYASRWPKMLPFHPGWMIASEIVHAVSKIPEGPYQFKDVALGYRGAQYWDGRSCHNPKIVKYKDTYILYYMGSTHPFEEVTQENISEFDLKSKWCIAGRWGKRVGVATSKSPNGPWKRLDAPILDVKPDSYYSFLTSNPSPLIKEDGSVVLLFKGRSYQEEGIKQSDMSIGVATAPSFDGEYTVVGTKPLFSMEHLGEVEDPHLWSDDEGFHLVAKDQRGLITGGKGDGLLAHSKDGIHWEVDENPRAYTKTVKWENGKTIKQGQLERPFVFVENGKPTHIFFATMDGPGGFGNGTKTWNMVIPLK
F. eckloniae|peg.1798	PUL11	2030637	2031968	+	Hypothetical protein	atgagtaaaaaaataatattatggtccataaccgcagcacttgcgggctttttatttggatttgatgtagtcgttatttccggggccgataaaaaattacaagccctttgggaatcttcagattcctttcatggctgggtggtaatgggtgctgctctttggggcacagtacttggagctatttttgggggatttccaacaaataaatacgggcgtaaaaacaccttgattttcattggtgttttgtttgccatatctgcaataggatcagctttagcagatgacccttgggtatttgcgtttgcccgattcattggaggtattggcgttggggcatcaactatcgcagcacccgcctacatttctgaaattgcacctgcaaaagatagggggcgcctt…	MSKKIILWSITAALAGFLFGFDVVVISGADKKLQALWESSDSFHGWVVMGAALWGTVLGAIFGGFPTNKYGRKNTLIFIGVLFAISAIGSALADDPWVFAFARFIGGIGVGASTIAAPAYISEIAPAKDRGRLVALYQFNIVFGILIAFLSNYLLSGIGENDWRWMVGVEAIPAVLYILFALKVPKSPRWLLSQSKTDEAKEVMAIINPDIPIEEQITAFQSNSSESNTSETIFIKKYRFPLTLAFLIAFFNQFSGINAFLYYAPRIFEEAGLGESTALLSSVGIGVTNLVFTLLGVFLIDKFGRKTLMYIGSIGYIISLSLVSAAFFLGWTGMAVPIFLFLFIAAHAIGQGAVIWVFISEIFPNHLRASGQAFGSSTHWILAALIPSLIPTLFNHPMI…
F. eckloniae|peg.1799	PUL11	2031965	2032786	+	Others	atgaaaaaaatagtaagcttattgatttgtctaagtttttcactgcaaatttttgcgtcaaaagtggacacacttgttgttcatagcaagtcgatgaataaagaaataaagaatgtggtcatactgccagattcttattcaaaagaagggaaagcgctttcagtggtctatttgttacatggcgccggaggtgactataaagcctggctaggaaaagctccaaatatcaaagctttggcagatttgcacaatgtgattattgtatgcccggatggtgaggcaaaaagctggtattttgatagtcccattgatgagacatataaatatgagacttatatctcaacggaattgattgcaggtgtagacaagaactacaatacgattgcaagccataaaaat…	MKKIVSLLICLSFSLQIFASKVDTLVVHSKSMNKEIKNVVILPDSYSKEGKALSVVYLLHGAGGDYKAWLGKAPNIKALADLHNVIIVCPDGEAKSWYFDSPIDETYKYETYISTELIAGVDKNYNTIASHKNRAITGYSMGGHGALYLAFKHTDVWGVAASMSGGVDIRPYALKWGIPDRLGNYSEYPEHWEKNSVINLVHLLGDKKLKFLFDCGVDDFFYEDNKRLHKKLIERKIPHDYIERPGRHDGPYWSNSIIYQMLFFKEFFTQETK
F. eckloniae|peg.1800	PUL11	2032788	2034770	+	Glycoside Hydrolase family (GH97)	atgaattgtagagcaacacttattggaagtttactgatttccatgattttttttagttgtaataaactagaagtcattcaggtaaaatcacctgatggaaagaaagtattcacacttttccccaacaaggaaaatggtattgatttttctgttcaatacaacaaccatgaagtgttattgccttctacattggagcttgtttcaaaagaaatttccttttctggggatgtatctatcctaaagattgaaaattccagcgtagaaaatgtctggaactccaattttagtgagctaaacataatccctgataattacaatcaactaaaagtttacttacaaatagaagatgccaagctcaatattatttgtagggcctataatgagggtatttcttacgct…	MNCRATLIGSLLISMIFFSCNKLEVIQVKSPDGKKVFTLFPNKENGIDFSVQYNNHEVLLPSTLELVSKEISFSGDVSILKIENSSVENVWNSNFSELNIIPDNYNQLKVYLQIEDAKLNIICRAYNEGISYAYEVPEQNDITEIGLDENIHYNFNDNYPVWSTPKREKGTLTAQGEYKKIPLTELEEGSERPLLIDMGDSLKVALAEAKLVDYARLSFNKGTSSQYSILSTLDGKMGEQKQDTISGAIISERIKEGTKVHKKLPFQSPWRVVMMAENEGKLLENNYIIQNLNDPVAIKDVSWITPGKVLRETTLTTDGGFAAIDFVASHNMQYVHFDAGWYGNEMDNSSDATTITLDPKRSKGPFDIEAICKYANEKGVKVMLYVNRRALEKQLDEVL…
F. eckloniae|peg.1801	PUL11	2034799	2037600	+	Polysaccharide Lyase family (PL40)	atgtcattgaaagtatttctaactccattgttgtggttttttttgtgctatccagctctgggccagcatggggaacatcctaggatctatatcaaggatcaatccagaagtgattttataaaatcgattgaaactgtctcttggaaaaaagcttttgttgaagaaaagaaagaacgattggccaagtacatcgaactatgggaagaagacccggaatggttagtgtcacgtttacaaatgaattggaataccaagcacaacaaagtatttctaaatgaaggcgacttctcccattctgaagggactgcaccagtgcccactgtccgtttttcaggctctcgtgattgggcaacggattacaaatctcccaaattagaagatataattccatattcggat…	MSLKVFLTPLLWFFLCYPALGQHGEHPRIYIKDQSRSDFIKSIETVSWKKAFVEEKKERLAKYIELWEEDPEWLVSRLQMNWNTKHNKVFLNEGDFSHSEGTAPVPTVRFSGSRDWATDYKSPKLEDIIPYSDDPKGIYLERKDNQKKEWVAPSETGNIIEKINDRILELVSDAAFLYWVTGEKKYADFASPVFFTYIDGMYHREAPIDIENSGQQRISGLATFEVIHERIVVSLVTSYDFLHDYFKDKNKNLDNTITVFQRWGDQIIVNGIPDNNWNLFQARFLTYIALVLDDNSSYKNKKGREYFLKHTFDVSTERQLALKESLLVYDAENGIWPESASYSVHVITTLLRIITLLDNATNTNELATYPIVEKAVFAAFQYLFPSGYIVGFGDSKHSI…
F. eckloniae|peg.1802	PUL11	2037629	2039599	+	Glycoside Hydrolase family (GH29)	atgatgaaaaaaataacaacattactactactatttcttttggcttcgtaccaaagtccagcacaaatatcaaccaaaaaagaaaaattatctgatgatgaacggatggcttggtggcgagatgccaagtttggaatgttcattcattggggagcatactctattattggaggcgaacgtggaacaaaaattgccggaggaggtgccgaatgggccatggacaagctagattttactgttgaggattacgaaaaatttcctgaaatgtttaatccagtactatttgatgccgatgcgtgggtctctatggccaaggatgccggcatgaagtatattgtaattacttctaaacaccatgaaggttttggattgtgggattccaaagtgtcagattacgat…	MMKKITTLLLLFLLASYQSPAQISTKKEKLSDDERMAWWRDAKFGMFIHWGAYSIIGGERGTKIAGGGAEWAMDKLDFTVEDYEKFPEMFNPVLFDADAWVSMAKDAGMKYIVITSKHHEGFGLWDSKVSDYDIMDRAPFKRDIIKELSEACKKQGIKFCFYYSIVDWHHPQAQGNLYPNYNIAQHDDPSVVNPEFPEYFNNYMKPQVKELLTNYGDIGVVWFDGDWISDYTTEMGKELYSFIRDIQPNTIINNRVDKGRNGMEGMDKEGNFAGDFGTPEQEIPDTGIDSDWEACMTMNGSWGYKPADNNWKSSEDLIQKLVDIVSKGGNFLLNIGPDGYGRFPAESIRRLKAMGEWTKKNGEAIYGVSASPVEKPKWGRYTKKGNVVYVHVFDWPKSG…
F. eckloniae|peg.1803	PUL11	2039846	2042140	+	Others	ttgaggatactacttaccatttgcgtgttttctgtctttgttacaaatgcacaagagcgaaaatatcttttatatactaacgaaaatatctcgcgcctaaaggagcaaataaagaacagtgaatccataaaaaatcagtggaatgaacagtacaaaaaggctaagagcttacttaaaaaagataaactaaagtcaggggattgtctcctattaggattggtctatagaatgaccggtgatgaaaagtttgcacgtaaaacaaaagaggttcttcttaattatacatctagaaaaacttgggaaggcaaggcgttattgggaaggacccccccatggcaaggtggattgggcacctcccacaccagctatgatattgcaatggggttcgactgtatttat…	MRILLTICVFSVFVTNAQERKYLLYTNENISRLKEQIKNSESIKNQWNEQYKKAKSLLKKDKLKSGDCLLLGLVYRMTGDEKFARKTKEVLLNYTSRKTWEGKALLGRTPPWQGGLGTSHTSYDIAMGFDCIYSYLSETEQQQIAQDIIRLGINPAREDWLNPDTSYHTFDTMGHNWWSACVYMAGFASLAVRDEIPEAIKWAKDIEESAIEWINFSGSVLQNKPSTFDRDGGFYESINYASYATSQYLLFLNGFSNVWPDEPIYKSPILDKVGDFFMNTTYYVEGKRNLAVNFGDSNIRANGGRILTLLWNLGYQNKQYAWYINHANTIESGNSNSPVALALRPDLPSLDSNYLPNRPKSHLYQDMGWATMRNSWDNNATMLAVKSGFSWNHAHADAG…
F. eckloniae|peg.1804	PUL11	2042145	2044112	+	Polysaccharide Lyase family (PL33)	atgaggaacaaatggggtaaaataatttgtatcgtccttggaaacctaatattggcaaccatactattaagctgtatcaagctagacaaggatcttctggatatcaataaatatttcgcttctgccacaaaagatattatttacccttccagtgagcaaatcgaaatgctaaaagcagtgttgcccaaagaagcgtttcaacccgcaccgcccatttcagatagaacatattggaataagattgctgccatggcatctggcaaaaattatctaaaacttgcgctttccgaattggatgaaaaacctgaggtacctattgcagattccatttacagaagagccaatcttgaaggaaacagaggaatttataaacctaggtattatagaaccatggaacgg…	MRNKWGKIICIVLGNLILATILLSCIKLDKDLLDINKYFASATKDIIYPSSEQIEMLKAVLPKEAFQPAPPISDRTYWNKIAAMASGKNYLKLALSELDEKPEVPIADSIYRRANLEGNRGIYKPRYYRTMERLEHFILAECIENKGRFLSQINTYLNAIMDMKSWLHPNHDDNENGVLEGRRVSIDLGARRFGSDLALAQVLVGEKLSKNVNEKITEQLKWRIVDTYLTSCKKNDINNRWIKSTSNWNSVCTSGSMFVAIATSTNEDERLEAVGSALNSMKHYLSGFGEDGYCSEGAGYWNYGFGHYLYLAQILHDYTDGRINLFDAGNPEKLKNVGNFPETYQIHTGICAPFSDGVSKVSNDGGFAYNMSARKYGAGMPVDSGKRKTHDSFSAAFQL…
F. eckloniae|peg.1805	PUL11	2044150	2044245	+	Hypothetical protein	atgattaaaatggtctctttatcgcaaataggttattacttggataaagccgaattaaaaggcaaaggaataaacaaaaaaacattcaaatcatga	MIKMVSLSQIGYYLDKAELKGKGINKKTFKS
F. eckloniae|peg.1806	PUL11	2044242	2046353	+	Hypothetical protein	atgaaatacccaataatcctattatttctgatttctttacttggttgtaatgaaaaaccaattgatataactatttatgccgaccaaaatattcaagatgaggtaagctatggcattgaaaagataaacactcaactagccaaaaatgaaggtaagattcggttctccagtaatgaaaaggaggctgatatcgttctcgttattgtcccccagaaagatttagattcggagaaaaacgatggatttgacttgattaagtcaggtgatggttacaaaatttcatctgaatgtaaccgaggactactctatggtttattgcatattgaagagcaattatctaatggtaaaaattgggggaatcttgaagctaaatccgtaactgcacatcatgactttaga…	MKYPIILLFLISLLGCNEKPIDITIYADQNIQDEVSYGIEKINTQLAKNEGKIRFSSNEKEADIVLVIVPQKDLDSEKNDGFDLIKSGDGYKISSECNRGLLYGLLHIEEQLSNGKNWGNLEAKSVTAHHDFRAIKFNLPWYSYRSGENLSVHTETCKDLKFWETFLDMMVENKFNALTLWNMHPYMYMVKSTSFPKASPFNDEEMAEWETFWKHLFKMAKDRGIDTYIVNWNIFLPEEFAKEYNVGSYSSEKGKNHFGEGENNQDVEDYTREVVTQTINTYEDLTGIGITLGERMGGMTSKERSDWANRTMIAGLKAANRKARLIYRAPLSAGKENSGTVSTSAEKLTRNAVENMGMDDDVWIEFKFNWSHAHSSPKLSIVHGGMLTDTYWEPYSEKY…
F. eckloniae|peg.1807	PUL11	2046439	2046588	+	Hypothetical protein	ttgaaagcaagagactattggaaaaagtatactgaaacggcgatgcttcaaaacatcaatccgatttggaccaacagggtaggacatgtggattggatgaaagcgattgattttgccgatttgaatgtaactattgcaggtaaagactaa	MKARDYWKKYTETAMLQNINPIWTNRVGHVDWMKAIDFADLNVTIAGKD
F. eckloniae|peg.1808	PUL11	2046598	2048730	+	Glycoside Hydrolase family (GH141)	atgaaatacatattaatattgatcgccggattggcctttatagtatcgtcttgcgataatgataggtatccatccaatgaaatagctttctacgtctcaccagatggtagcgactcccaaaacggaacaagtattcaaagtccatttgccactttagaaaaagtacgcaacaccataagggaaatcaaacagaaaggagaacttaataaacctgtgaacgtataccttcaaggaggtacttaccagctttctaaacctttcgttctaagcgctgaagattctggaactgaggaatttccgattacttaccgtgctcatgaaaatgaaaagccaatacttagtggtggactacagattagtgaatggacaaaagccgaacttaatggtcatagtgtgctg…	MKYILILIAGLAFIVSSCDNDRYPSNEIAFYVSPDGSDSQNGTSIQSPFATLEKVRNTIREIKQKGELNKPVNVYLQGGTYQLSKPFVLSAEDSGTEEFPITYRAHENEKPILSGGLQISEWTKAELNGHSVLVSDVSKIKGYAPFEQLWVNSHRAIQARTPNSGYLKVPMNQGADTKEVRRRSTYDFLYTEEDEHYLEGVDDGVAVVFNKWLEYHMPIDRIDRQNKKIVSTKKSGRAIEADDDYYLEGGRVMLDKPGEWYLDRQDKKLYYFPLEGETEVVATIPSLINVLRLEGDAANNKLVEHVQFKGLTFSHTTWILPRDVEESGYGQADIRMDGAVFLTGAKNCLFEECEVTAIGNYGIEISLGCSNNRILGCDIHDLGAGGFLIGPKIRPKGKV…
F. eckloniae|peg.1809	PUL11	2048761	2050467	+	Sulfatase (S1_24)	atgaaaaaaccaatacatattgtgaaaattaaactcaatcaaataatagtatttgttttgttctcatttttattgcaattagggtgcgctccatctgaaaaaaaagaatcccttgatgcagatgttatcatctatggcggaacttcagcagcaattgctactgcagtacaattaaaacgaatggacaaatccgttttaatagtttgtcctgaaaaacatattggaggtctgtcaacaagcggacttggatttacggatttgggcaataaaagtgttattggagggatttcaaaagaattttatcaacgtgtctatgagcattatcaggataaaagcgcctggaattggcaaccaaggaatgaatatggtaatgaaggtcaaggaactaccgctattgat…	MKKPIHIVKIKLNQIIVFVLFSFLLQLGCAPSEKKESLDADVIIYGGTSAAIATAVQLKRMDKSVLIVCPEKHIGGLSTSGLGFTDLGNKSVIGGISKEFYQRVYEHYQDKSAWNWQPRNEYGNEGQGTTAIDDSLKTMWTFEPHVAEKIFENMVKENKIKVLRNKWLNRESGVELKDGKIISITMLDGEKYKGKVFIDATYEGDLMAAAKVNYHVGREANSVYNEQWNGVQKGEYHHSHNFQQLNISPYVIPGDSTSGVLPRISTENPGENGTGDHRVQAYNYRLCTTNAEGNIVPFEKPENYDPAQYELLRRIFRGGRTSMFGGGKIPNKKRDVNNVGPFSSDNIGMNYEYPEASYEKRKEILDEHISYHKGLLYFWGHDESVPERLRVNIKKWGLA…
F. eckloniae|peg.1810	PUL11	2050464	2051192	+	Hypothetical protein	atgaaacagaaaacatgcattcttcttttttttgtaggtttccttggcatttcaaacatacatgcgcaagttgtaaatgctggtgtaggtggcaatagcacagtaaatctattgaaacgtttagatactgatgttttgcaacaagcaccagatttggtcattttaatggtgggtaccaatgatatgttgaattccaaaaagatgattccctataaaacttatgaggataatctgcagaagatcgttcaaaaaataagtgataaaggggctgcaatattgttgatatcaccaccaccagtagattcggtttacctctttgaaagacatgataggaaaatgtttactgaagtgcccaatgtaaaattagataccgtgcggcaaataacggttaggattgcg…	MKQKTCILLFFVGFLGISNIHAQVVNAGVGGNSTVNLLKRLDTDVLQQAPDLVILMVGTNDMLNSKKMIPYKTYEDNLQKIVQKISDKGAAILLISPPPVDSVYLFERHDRKMFTEVPNVKLDTVRQITVRIAKKHELKHLDLYKVFSEMNLPKHNKDLFFRNSMNSKVRDGVHPTVLGYHFIGELVFHCLKENKLLKAGKKIVCFGDSITNGAGTKNKGTSVGDNYPAVLSRLILEYFEDE
F. eckloniae|peg.1811	PUL11	2051308	2054052	+	Polysaccharide Lyase family (PL40)	atgatgaaaaaacttatagcaatcaccatttttatttttatgggaagtgcatcttatgctcaaaaaagcaatactatcccattaccaaaaaatcttgagcagggatacccccgtttgtacatttcccaaaaaggcaaaaaagatttagaaaagaccataaaaaaagaagcttgggcacaagaagtactttctggaattcacaagcgtattgatgaacatgtagagcgtcatgcaacaaatccagaatggatggtctcccgccttatgatgtactggaaaacaaaagccaccaacgtttacattaatggtattaattattcgcatgccgacggtgaagcacccgttcctacagttcgctttacagggtctcgcgattataccaccaattatgccatgcca…	MMKKLIAITIFIFMGSASYAQKSNTIPLPKNLEQGYPRLYISQKGKKDLEKTIKKEAWAQEVLSGIHKRIDEHVERHATNPEWMVSRLMMYWKTKATNVYINGINYSHADGEAPVPTVRFTGSRDYTTNYAMPDLEDILPYMDDERGLYLRNKTKEGNPLEWVDQSKTGGQIHRHNQKIMGLARDAAFLYWLEEDERFAKFAFDIFDTYMMGMYYRNEPIDLLNGHIQTLVGLECFQVIHESTLIYASELYDFLHQYIELNHPDKIETYDITIKKWTDQIIKNGVPQNNWNLHQAKIILKAAMVLRDNKFYEDEKGREYYINYILNVTSPRQWSMTKFMDYGYDKSNGVWAECPGYSFGVTRDLTHFINDFDNTFDHNILPYMPVMKKAVSVLPQYLFP…
F. eckloniae|peg.1812	PUL11	2054083	2055612	+	Glycoside Hydrolase family (GH28)	atgaatctcattctaaaacctaatctaagtaaagtagctgtaactttagttacaggaatatgtattctgttttcatgtaagaaagaaacacaaaaaggaaatacttcacatcatgttaaagtatatcctgctcctgacggtatagaactttcacaagactttaaagtagcggttgagggcaaagaagtaccggtttacaacttcaaaattccagcacgtgaaccaattccacgtctcaaccattcacgaagcgaatttggactggcctcatttgcgtcatttgatatgaacgagagaacagaggtgaaagtaacctatcccgaagtcgtaaattcggtgaaaatattaccaacttcgtttggaatagaaccaaccattgaaggcaatacaatttcattt…	MNLILKPNLSKVAVTLVTGICILFSCKKETQKGNTSHHVKVYPAPDGIELSQDFKVAVEGKEVPVYNFKIPAREPIPRLNHSRSEFGLASFASFDMNERTEVKVTYPEVVNSVKILPTSFGIEPTIEGNTISFTVETPGNLTLEINGDWYESLHIFANPFEDNIPDPNDPNIIYFGPGVHDVKSVKVKDNTTVYIAGGAYIKAGMDSEEKEVELRGRKRNPPTFFIEGNHITIRGRGIIDQSAIPRPKRRYTIFAQKSNDVNLEGVIIRDPSHWTIPLQASDNIHVDNIKILGWRGNSDGVDISNSRDVLVENCFFRTLDDAVVVKSFEGRGKVKNIHARKCVIWNELAHSLSIGAEVRENVSNVLFEDCDVIHDVGRETALRVYHCDDAVISDITFQN…
F. eckloniae|peg.1813	PUL11	2055803	2055678	-	Hypothetical protein	atggtttttggtaaaaggtttcatatcccagttcatctttcatgggctgtattattgttttatagggttttcggattgatttttttcctttttgtacctggatttatacatgtcaaacgcctttag	MVFGKRFHIPVHLSWAVLLFYRVFGLIFFLFVPGFIHVKRL
F. eckloniae|peg.1814	PUL11	2055832	2057640	+	Sulfatase (S1_17)	atgaaggttaacgtttgtgtaattttttcgctcatcgtcctaggtgcttgcaaagaagaaaaaacgacaaggaatgatagcaaacccaacgtcattttaatcttggtggatgatcaaggatatggagatattgcggccttgggcaatcctaatataaaaacaccaaatatagatgccctgcatgccaaaagtgtccggttcaccgattaccatgttagtcctacctgtgccccaaccagagcagctttgcttaccggacatcattccaatagaacgggcgtctggcatacagtaaatggccgttccctactactggaacgtgaaaccacaatggcggacatctttaaagaaaatggttatgctaccggaatcttcggaaaatggcatttgggtgacaac…	MKVNVCVIFSLIVLGACKEEKTTRNDSKPNVILILVDDQGYGDIAALGNPNIKTPNIDALHAKSVRFTDYHVSPTCAPTRAALLTGHHSNRTGVWHTVNGRSLLLERETTMADIFKENGYATGIFGKWHLGDNYPFRPQDKGFDEVLVHGGGGIEQTMDFFDNDYFDDTYLHNGKLEKFKGYCTDIWFSEAIKFIEGNKEKPFFCYLSTNTAHSPYFVEDKYTDPYRNNEKIHHPAFYGMIANIDENLGQLEAYLNEVGLMDNTILIFTTDNGTAQGAKVEGHRLDGFVSKGFNAGMRGIKASKYEGGHRVPLFMHWKNGNISTGKDIDELTAHYDILPTLVDLCNLNIDPQTKFDGKSLVPLINGDNQDFKDRIVITNSQRTEIPEPWRRTSLMQGNW…
F. eckloniae|peg.1815	PUL11	2057693	2060107	+	Glycoside Hydrolase family (GH3)	atgaccagcaaaaaaataacattgcttttaactagtttttttcttttatcccttggaaatgaaacggaaaaaactactaaaatctatcataaagactggatcgattttaataaaaatggaaaaaaggacatttatgaagatccatcacaaactatagaatcccgtgtttcggatcttatatctcaaatgaccctaaatgaaaaaacctgtcaaatggccaccctttatgggtatgccagggtgctggaggatgaattgcccacggcagcttggaaatcaaaaatttggaaagatggtattggcaatattgatgaacatttaaacaccatttggaaccaggaaaagacgcatacaacatattcttatccctttagcacgcatgctgaagccatcaatacc…	MTSKKITLLLTSFFLLSLGNETEKTTKIYHKDWIDFNKNGKKDIYEDPSQTIESRVSDLISQMTLNEKTCQMATLYGYARVLEDELPTAAWKSKIWKDGIGNIDEHLNTIWNQEKTHTTYSYPFSTHAEAINTVQKWFVEETRLGIPVDFTNEGIHGLCHKKATPLPAPIGIGSTWNKELVYRAGQIAGREAKALGYTNVYAPILDIARDPRWGRTVECYGEDPFHIAEMGKQMTLGIQSQGVASTLKHFAVYSVPKGARDGEARTDPHVAPREMHQLHLYPFKRVIQEAKPLGIMSSYNDYDGIPVTGSQYFLTELLREQYGFEGYVVSDSEAVEYLESKHNVAEDYKEAVRQVVEAGLNIRTTFRTPESYIEPLRELVEEGRLSMKTIDSRVEDILR…
F. onchidii|peg.6	PUL12	2807	6193	+	TBDR/SusC-like Protein	atgaaaaaaaagcttaatgctaaaaacctcggtatggggtttaagtttgacttaaagatgaaaatatcactgttatttatatttgttgcagttttctctattcaagcaagcacctattcccaaaaaaccaagatttcccttaatgttgaagactcttccattcaaaggattatcgatgagatcgaagctgtttcggaatttaaattcatgtacgaaacggatgctgtagatttgacccggaaaatgacccttaaagtgagagggttaaaaattgaaaaaatactcaaaagactttttttggagaccgacacatcctttaagattcgggatcgcaaaataattcttgttaaaaatcaaaaaattgaaaaagaaccaaaggttgtggtcgaagctccgata…	MKKKLNAKNLGMGFKFDLKMKISLLFIFVAVFSIQASTYSQKTKISLNVEDSSIQRIIDEIEAVSEFKFMYETDAVDLTRKMTLKVRGLKIEKILKRLFLETDTSFKIRDRKIILVKNQKIEKEPKVVVEAPIQQQITGTVVDSNGQPLPGASIVEKGTTNGTQSDFDGNFQLNVASENAVLIISYIGFSTKEIDVNGQSTINVTLQEDAANLDEVVVVGYGVQRKADVTGSVSQVGVEELQSRPVPSFAGALQGRAAGVNITETGGNLDGRFNIRIRGVGSVTGSSDPLIIVDGVPLFNVGSFSTINPKDIVDITILKDASATAIYGSRASNGVVIVTTRRGEAGKAILTASVNVGIEEIANPYDVLSTQEQRQLFVEAFEHSNRDNSAFLDPNDPIF…
F. onchidii|peg.7	PUL12	6226	7761	+	SusD-like Protein	atgaaaaatatacaaaacatggttttgatcactttaatggtctttatcgctagttcttgtgatgatgttttggaaccggaaccgcaagggcagattccattatctgatttgttcaccgatgaagacaatgccataactgcggttaatggcatgtatagtgcactaacgggtatttataacaatgctatgggtcgaatgagtataatggccagcgatgatgcctggacttggagagcaaacgaagaggcaaccgattattttattgttgaggacattaatgggcaggcccaaacgttttggagaaactcctatattttgataggaaggaccaatagtgtaatagaaggacttcccaatgttccttgggaaaatcctgaacttgaaagtgcctcagaagga…	MKNIQNMVLITLMVFIASSCDDVLEPEPQGQIPLSDLFTDEDNAITAVNGMYSALTGIYNNAMGRMSIMASDDAWTWRANEEATDYFIVEDINGQAQTFWRNSYILIGRTNSVIEGLPNVPWENPELESASEGQAKFMRALAYFNLVRFYGAVPLILNQIRVPSEAAVPRTSVQEVYNQIEADLNDAINLLPTSYSGGNGLEVGKATRYAAQILKAYVHLEQEEWADAASLATGLIGTGTLLNFADNFNGTNENSSGTFFEIQYGGPGTPASSYLGSGNAFRPLELSGNALMLPTDDNFIDGSGNSIAGVSAGGGFLQAFEAGDNRRDVTLGNTFNGTILGNFIVSGAPDGSLFYVTKYYNEAATLSQQGSPWNFPLYRYADALLVSAEALNEQGYVAG…
F. onchidii|peg.8	PUL12	7974	9599	+	Sulfatase (S1_15)	atgaaaaaaaatcaattccccgttcgaggtactgtaaaaaacaatcgtattaagctaaaacttctcttttctgtttttgtatatactcttattggatgtacgcaggaagacaagcagatttccgaatcacctcccaatataatttatgtgctggcagatgatctgggctatggggatattggtgtttacaatccagaagggaaaatcaaaacgccaaatttagacaagttggccatggaaggaatgcgattcacagatgcccataccagctcggccgtttgtacacctacgcgttatggaataatgaccgggcgctacaattggcgttccacacttaagcaaggtgtgcttaccggaagatctagtgctttgattcctgcatcacggaccaccgtggcc…	MKKNQFPVRGTVKNNRIKLKLLFSVFVYTLIGCTQEDKQISESPPNIIYVLADDLGYGDIGVYNPEGKIKTPNLDKLAMEGMRFTDAHTSSAVCTPTRYGIMTGRYNWRSTLKQGVLTGRSSALIPASRTTVASMLKKQGYHTAFIGKWHLGWDWAEKEEGIDQGEGWDEKDFDNVDFSKPVKNSPNDLGFDYAYGHSGSLDMAPYVYVENGKPTALPTITTQNTEKYTWWRKGPTAPDFVHEQVTPNFFNRGMDYIKERANGGKPFFLYLPLPSPHTPILPLEEWRGKSGLNPYGDFMMMIDHYMGKLLQTVKEAGIEDNTLIVFTSDNGCSPEANFNVLIEKGHDPSGIYRGHKADIFEGGHRVPFIAKWPAKIKSGRVSNEIINLNDFMATAAAIT…
F. onchidii|peg.9	PUL12	10596	11900	+	Glycoside Hydrolase family (GH172)	atgaaaaatataccaataacagtagctattgtcagtatcctgctaataacagggtgtcagcaggaaaagattgaagtatttactactgaacacattaatacattgtacagagcagcacccgaaggtgtagagacccgttggagcagccccgaaaacattcatgccgaacggggcaaaggtgcacagttcaataaaggagccaaaggcaaggccttttttgtactggcacccggagaaaagaaagtcatttttgatcagaaaggtacagggcttattacccgtatatggctcactggcacgatgattttgaccaaggaagcccgtagggaaatgaccatagaaatgttttgggacgatgcaaaaaaaccagcagtgtcagcaccccttaccgattttttt…	MKNIPITVAIVSILLITGCQQEKIEVFTTEHINTLYRAAPEGVETRWSSPENIHAERGKGAQFNKGAKGKAFFVLAPGEKKVIFDQKGTGLITRIWLTGTMILTKEARREMTIEMFWDDAKKPAVSAPLTDFFGVGLGETAAFQSALFSQPEGRSFNSYVPMPYRMAARIEITNGSEFHTMLYYDVDFVKVSKHPDDVLYFHAYWSRDLKTQLGKDFEILPKVSGRGRYLGTNIGVIGNPDYKGTWFGEGEVKIYLDGDSDYPTLAGTGTEDYIGSGWGQAIYGEQYQGSLISNKQNYLYAFYRYHIPDPVYFHKKCKVTLQQIGNAQKPKIEEMLKNGIELQPVSHFIFDRFPEISTAPIFNSLLSMENPPTLDEVGSETGINFYRRDDVSATAYFYL…
F. onchidii|peg.10	PUL12	12319	12155	-	Hypothetical protein	atggtggacagcctgttctttgaactttggcgtgttgtacatgtagcgttttacagcttactttcaattatgcaatctacccaattatcctttaacagcaaatttgtttataagacttttcgggagcaaaactggtttggtggtaatgtcaaaaacgtcacttag	MVDSLFFELWRVVHVAFYSLLSIMQSTQLSFNSKFVYKTFREQNWFGGNVKNVT
F. onchidii|peg.11	PUL12	12352	12558	+	Hypothetical protein	atgttgaataagaattttacttcagatcgatactttgtacttctcaataagttaaaagacaacaagtatttgaccctaagatatctggaaacaatgatgatagattgcgttaagcacaattcaatcatattgactggagtaagtgaagaaaaagctgaaatagtcaggaaggccgtcctggatatgaatgtaaaaggattttattaa	MLNKNFTSDRYFVLLNKLKDNKYLTLRYLETMMIDCVKHNSIILTGVSEEKAEIVRKAVLDMNVKGFY
F. onchidii|peg.12	PUL12	14052	13048	-	Glycoside Hydrolase family (GH117)	atgagaaaagcgttatttgtaacaactgtttttttatcaatgacttattgtgctcaagcgcaaaataaggtcattaacgatatcaaagaaacctattcccaaattacatttcaatatgatgaactaaagggtatagggcatgaaaaaggttgcacgcgcagagaccctagcgatgtaatcaaggtaggagatgcctattatgtgtattataccaaagtctatgggcgctcccctgggtattggggcaccctgtggtatgcaacctccaaagacaaaggatacacatggaaagagcaaggcgaagtattgggattgggcaaaaaaggaacgtttgattcccaagccacctttacccccaatatcctctatgccgaagggaaatattacctctactacaca…	MRKALFVTTVFLSMTYCAQAQNKVINDIKETYSQITFQYDELKGIGHEKGCTRRDPSDVIKVGDAYYVYYTKVYGRSPGYWGTLWYATSKDKGYTWKEQGEVLGLGKKGTFDSQATFTPNILYAEGKYYLYYTGVKPTPGNPDGAFENNSSNDITAIGLAVADSPNGPFTRYSHEPVLKVSIEPEKFDSYRIDDAVLLYRNRLYWLYYKGRSRAHGGSGPVHTQMGVAFSKKPEGPFTKMDKPLLPESHEVMLWQEKTGLMALASISHTFEYAPDGIDFLSNKLSVKVKNRPNAPGVFRKDLTDLSVTGEGLDWGVSMVHNKDESYLIRYEIKK
F. onchidii|peg.13	PUL12	14507	14073	-	Others	atgaaaagtgaaatcatcatatatcaaacagaagatgggcaaacgaaaattcaaacccgtttagaagatgaaaccgtttggctgaccattgaacaaagggcagaattgtttcaaaaagcaaaatctaccattaatgagcatattcttaatgtttataaagaaggagaacttgaaaaggaagcctctttgagaaaaatcggaatttccgatttttctaccaaacctaccaactacatcaactgggagaaagcgcatggctatgaaggcatccataaaaagattccacaccaaaacggtacaaccattgcctcaaatcgtttagagcgtccctttatttatcaggaaaatggtactccaaaagtattgagcatgggtgcctattatggcgatagttctaat…	MKSEIIIYQTEDGQTKIQTRLEDETVWLTIEQRAELFQKAKSTINEHILNVYKEGELEKEASLRKIGISDFSTKPTNYINWEKAHGYEGIHKKIPHQNGTTIASNRLERPFIYQENGTPKVLSMGAYYGDSSNIHFIPLEKNEK
F. onchidii|peg.14	PUL12	16246	14504	-	Hypothetical protein	atgaataaaaaacagcgcataaaaaaagtactaggcttcctgtttatattaacaggcttccaaagtgtgctttttgcccaatcgggaattattacttcacaattagggtacgatacagacgctcccaaacaggcttttctaagaggagataaggctagtacatttgccgataaagctgtttttcaggtgactgatttgaataataaccctattcataaggccaaactaaaaaaacaaggtgagaaatggaaagcccactggtgggtagccgatttttcagccataaagaaatcagggcgttacctgctgaaagttgatgggagcggcaaacagtgggtaagcgataccattgaagtagcagacaatccactgtggcaaaaatgttaccccgtgatggcg…	MNKKQRIKKVLGFLFILTGFQSVLFAQSGIITSQLGYDTDAPKQAFLRGDKASTFADKAVFQVTDLNNNPIHKAKLKKQGEKWKAHWWVADFSAIKKSGRYLLKVDGSGKQWVSDTIEVADNPLWQKCYPVMAFDFFDTRTEKTRTGKGWRDSGSDLQEFSSHVVAIDGLCDVLEIADISKADKSKILKHIVHGTDFLTYLQDKADSLQLGYGTVIHEDRQTDVVTGNVAKAAMIFARVSRLIKPQTSSKSEDYLERAKRAFQWIEKNGPVINEEEQLFFAPVHGAPKGSLPPQQQWMTRDLLMMVRASVELFKAEEEDYKDKAIHYAQKVMARQVPKSKKEGSYYGHFYTYGTYEQWNGYPFTEKANIHCGAWSHQGRIYNKGGHYPHYLLPFIDMMR…
F. onchidii|peg.15	PUL12	17553	16429	-	Glycoside Hydrolase family (GH117)	atgaaacgaagaacatttttagactatagcctgaaaggaagtgctgctatggcactctcaggcggacttttatcctgtcaatcaaaacaacaagcacccactgcttttatcgacaggttgttgcctgcaccaaaaaacggtggatttcgtgacgataattactggatatggggttcttccgtcatcaagggtgaagacggcaaataccacatgtttgcatcacgctggagcaaagatgtgggctttggcaactgggtcagcaactccgaagtggttcgagctgtatccgatacacctgcaggaccttacacgtttcaggaggtggtcttacctccgcgagggcctgagttttttgatggtatgtgtacccataatccacgcattataaaatacaaggat…	MKRRTFLDYSLKGSAAMALSGGLLSCQSKQQAPTAFIDRLLPAPKNGGFRDDNYWIWGSSVIKGEDGKYHMFASRWSKDVGFGNWVSNSEVVRAVSDTPAGPYTFQEVVLPPRGPEFFDGMCTHNPRIIKYKDKYLLYHFGNTYDFPMPTKENPNMTEEQWAHAWMNKRVGLAISDSVFGPWERAERPVIDPRPGHWDASITSNPAPAVDPKTGKILLMYKSSTDGLIPPLLLGVTTADSPRGEYKRLSEEPVFRFETEDNNRIDVEDPYIWWAGDHYEAIIKDRSGEICGEEGGGIHVWSPNGVDWNLFENVKAYTRNILWEDGTRTRQNHFERPFLLIEDGQPTHLFAAVGEGPKAWDFENTWNMVIPLKTT
F. onchidii|peg.16	PUL12	19582	17603	-	Glycoside Hydrolase family (GH20)	atgaaacacttaacaataatcaaaatacttttcataagtatagtggtcatggcttgtgcccaaaaaccacaaccagctgaaatagcattaataccacaacccaatgagataaccactcaagaaggaagtacaccaatcggtttgaaccttgccgttaaaagcccgaaaaatcttttgccgactcttaaaacagcattgtctcaattcaccatttcagaaagcggaagccctacaattgaagtaatcgaggattcgagccttccagaagaacattacaccctgaatactacacagtcgccaataactattagtacctcaagcccttcaggattgttttacgcttgccaaaccctcttacaactattgccctctgaaattttgggtgacaacattaccgct…	MKHLTIIKILFISIVVMACAQKPQPAEIALIPQPNEITTQEGSTPIGLNLAVKSPKNLLPTLKTALSQFTISESGSPTIEVIEDSSLPEEHYTLNTTQSPITISTSSPSGLFYACQTLLQLLPSEILGDNITAQEFALPKVAIKDGPHFKWRGLMLDASRHFQTIPEVKRFIDNMAHHKLNVFHWHLTDGHGWRFESKKYPKLTEVGAWRMQPGYPEKGKTERYGGFYTQEEMKDVVAYAQARGVTIVPEIDMPGHSFAAIAAYPELGCLGTPQPVAHMYEYPLKAQRFPHIPNATDVLCVANEETITFCKDILDEVMEIFPSEYIHIGGDEVEKSSWRNSAYSQEFIKANKLEGEDGLQSWFIQQMDNYLTSKNRILVGWDEILQGGLAQNATVMSWQ…
F. onchidii|peg.17	PUL12	21089	19608	-	Glycoside Hydrolase family (GH29)	atgaacataaaaatatttttagccgcaagccttttattattgatggtagtgtcttgcaaggagaaacaaacacaagaagcttcaaaagaaacactagccaaggtatccacttgggaagacctccaaaacatgcccattcccacatggtatgaagatgccaaattcgggatttttatccattggggcccttatgctgtacccggttggagcgatggcagggagtattccgaatggtacgccactatgatgtatcgcaagccagcctttatcgaataccataccaaaaactacggaaagcccggtgagtttgggtataaagattttatcccgatgttcaaagccgaaaagtttaatgccaatgcctgggcggatgtttttgaagcctctggagctaaattc…	MNIKIFLAASLLLLMVVSCKEKQTQEASKETLAKVSTWEDLQNMPIPTWYEDAKFGIFIHWGPYAVPGWSDGREYSEWYATMMYRKPAFIEYHTKNYGKPGEFGYKDFIPMFKAEKFNANAWADVFEASGAKFIIPTAEHHDGFAMWNTDLTPWNSVDMGPKFDFIDKLGKAVRDKGLKYGISYHRERHWGYYTSSLNTYKENPEPVEGVAKEVAENPLAEQLYGPFGLTEAFMKDYKARFVELCTKYQPDFMWIDDAPSNSLFPKAPAVDKFMNTYHREMIADYVNMSREWGKDVYWNNKRWTRSNYPQGAGVDEKDYLRMDSIPDVKWQSSGGMAHSYGYDRTEDIAEKYKPVGVLVRTLIDVVSKNGNFLLDIGPKPDGTLTDLQISRLKGIGDWL…
F. onchidii|peg.18	PUL12	22151	21096	-	Hypothetical protein	atggaattgattcataatactaatgaatacaagaagtggattgaagagttaaagtcagaggttcaaaaatctcaaattaaagcagctatctctgtaaatcatgctcttttggatttgtattggagaattggtaagtcaatttcagaaaaaataaatttaggtaagtgggggacatctattgttgaaaaagcctcaaaagacttgaggaatcattttcccaatcagcaaggattttctcgttcgaacctattttcgatgagaaagtggtacgagttttatgttacatcagggcttgatgttgaaaaagtccaacagcttgttggacaaattccatgggggcataatatcttgattgttactaaagcgaatactattgaagaagcgatgttttatatcaac…	MELIHNTNEYKKWIEELKSEVQKSQIKAAISVNHALLDLYWRIGKSISEKINLGKWGTSIVEKASKDLRNHFPNQQGFSRSNLFSMRKWYEFYVTSGLDVEKVQQLVGQIPWGHNILIVTKANTIEEAMFYINKTVENNWSRAVLAHQIDLDFYNRSGKAITNFSDTLPAPQSELALETLKDPYKFDFLTLNEKALEKDIEEQLVKHITSFLLELGGGFSFVGRQVPLKIDGEEFYIDLLFYHIKLKCYVVVELKSVKFRAEYAGKMNLYLSAVDDLMKSEGENPTIGLLLCKSKSEVIAEYALRGTTQPIGVAEYEIVKSIPADLHPELPTIEEIEKELAGVVYNKNKQK
F. onchidii|peg.19	PUL12	22264	22142	-	Hypothetical protein	atgggtatgaagccgtctcaaaaatatttcgtcattgcgaacatagtgaagcaatctttgaatttttctggaatacatcaaagaatagagattgctgtaaaaaaggataaaaaatggaattga	MGMKPSQKYFVIANIVKQSLNFSGIHQRIEIAVKKDKKWN
F. onchidii|peg.20	PUL12	23559	22264	-	Glycoside Hydrolase family (GH172)	atgaacattttcagaaaagctctacccgcactgatgttagtaatcgtactagtaagatgtacagaatcacaaaaacaaagcagttatgcgttagacgatattaacaccctttacaaaaaagcccccgaaggcgtagaaacccgctgggtaagtgccgaaaactccagtgccgaaaaaggcaaaggaggtacaagcaacaaaggtgcaaaaggagatgcctatacattgatagctcccaattccacaaaagtcattttcgaccaaaaaggcgcaggtatcattaccaaaatatggtctgcaaactccattctttggaaaccagaaatacgtagaaacgtgctgattaatatgtattgggatgatgccgaaaaaccggccgtatctgttcctttggcagaa…	MNIFRKALPALMLVIVLVRCTESQKQSSYALDDINTLYKKAPEGVETRWVSAENSSAEKGKGGTSNKGAKGDAYTLIAPNSTKVIFDQKGAGIITKIWSANSILWKPEIRRNVLINMYWDDAEKPAVSVPLAEFFGNGLGIYTTFESELFANPEGKSHNAFIPMPYRTAARIEIVNQSEEIIMFYYKINFVKVPKHDDDVLYFHAYWHRDLETELGVDFEILPKVEGSGRYLGTHVGIIEKEIYKGSWFGEGEVKVYLDGDTEFPTLVGTGTEDYIGSGWGQGRFDNRIQGALVTDIEAGLYSFYRYHTLDPVYFHKDCKITIQQLANISGAGGFLIPDLRKLQEGVDFKLAWTYVPDDGMDASKRHLDSDNPPSVHDDYPFNYSTTWYRKDDVSATAY…
F. onchidii|peg.21	PUL12	25525	23801	-	Glycoside Hydrolase family (GH123)	atgaaacgaacattgttaaaatttaaacgtgtgaaaacaagaatcctgttcagtctggcaatactatcgctatttgcctgtaaagagcaagcacccaatgtgcaatttgcctatgtggactcgttggaaaaaatactgccagaagcaacctattttaaagatgccaccgcccataccgatgtagcccgtggcgaacacgctagttttcagtttgccgtacgcgccaatgccgacattagcaatttaaaagtaaccgtaaccgctcccgaaaaagacggcaccacactatccgacattaaaaaaggctttgtaggttacgtaaaagtagggcgtaccaatccggagccttccaaagatatattgcgctccccatcaggttattttcctgaccctattttg…	MKRTLLKFKRVKTRILFSLAILSLFACKEQAPNVQFAYVDSLEKILPEATYFKDATAHTDVARGEHASFQFAVRANADISNLKVTVTAPEKDGTTLSDIKKGFVGYVKVGRTNPEPSKDILRSPSGYFPDPILYQDTKNVPFGTPQPIWLTVKIPTDAPTGTYKGEVQISGQANGVSFTDTKPISIEVFKPIIDKTSLWVTNWFFLDRLSYLNDNQPVEAYSDTYWKLARVMAKTLAEYRQNMALLSPLDHTEFTEENGTWKFDFTNFNKLVNLFKEEGVIGRLEGGHFGNRIDGSWSGDFGLKVPIIEKDTTYLKTKALSDPKTRNFYDQFLPALMDNIKNNGWAENYVQHIADEPIDDNVDSYIEISNYIKSILPNVKIIEACHTSKLEGKIDIWVP…
F. onchidii|peg.22	PUL12	26569	25562	-	Others	atgacagttttaaaagtcggaatcataggaataggtagaataggcaaaattcatttgggcaacctcttgaatatgccagatgtagaggtagttgcagccgtcaacccttccaaagcaggacaggaatatgctcgaaaattgggcgtgcctaacgtatcggataatgccgatatcattttcaacaatgatgcgatagatgccgttgttattggctcttcaacagatacccataccgaatacatcaaaaaatgtacagcatcaaacaaagcaatattttgtgagaagcccgtggacttatcattggctgtagtaaaagaaaccatcgacattgtaaacaccacaaaaacacctttaatgatgggctttaaccaaaggttcgaccctaatttttcacaagtc…	MTVLKVGIIGIGRIGKIHLGNLLNMPDVEVVAAVNPSKAGQEYARKLGVPNVSDNADIIFNNDAIDAVVIGSSTDTHTEYIKKCTASNKAIFCEKPVDLSLAVVKETIDIVNTTKTPLMMGFNQRFDPNFSQVKKALKAGELGELHSLHIISRDPAPPPMDYIKTSGGLFKDMTIHDFDMARFIAGAEVVEVFAKGHNRIDPAIGEAGDIDTAMVMLTFENNATAVIENSRKSVYGYDQRLEAFGSKGMMRTENPLKTVNQYYNESGKQESRNMDFFIDRYEEAYRLELRAFVDALKNNEAFPVTGKDGLEAMFIAEAANKSLKEGRPVKLTEVN
F. onchidii|peg.23	PUL12	27619	26648	-	Others	atgcaatacagaagatttggacgtaccgactggcaaataagtgagatagggtacggtatgtggggtatgggcggatggacaggttcagacgatgaccagtcactcgtatccctgcaaaaagcagtagaactaggctgtaactttttcgataccgcctggggttatggcgaaggccatagcgaaggattattgggcaaactcgtaaaagccaatcccgacaaaaaattatatgccgctaccaaaattcctccaaagaatttccagtggccgagtaaacgggaatatacttcaaacgattgttttccacccgaccatattgaagaatacgtagaaagcagtctgaaaaatgcggggttaaatgcattcgatttaatgcagtttcatacttgggaagactct…	MQYRRFGRTDWQISEIGYGMWGMGGWTGSDDDQSLVSLQKAVELGCNFFDTAWGYGEGHSEGLLGKLVKANPDKKLYAATKIPPKNFQWPSKREYTSNDCFPPDHIEEYVESSLKNAGLNAFDLMQFHTWEDSWLKDEKVLQKMADLKAQGLFHAIGISINRWEPWNGVQAVKSGLIDAVQVIYNIFDQNPKDELFPACREQDVAVIARVPFDEGTLTGTLTKESTWPEGDWRNTYFVPENLNSSVDNADALKPLVPEGMTMPEMALRFILGESTVSTIIPGMRQLRHVEANIATSDKGALNDSLMAQLAEHRWDREPTEWSQ
F. onchidii|peg.24	PUL12	30210	27874	-	Glycoside Hydrolase family (GH20)	atgattaaaaaaactgctttgatgaaaaccaattacataatctattccctgctattgctggcaatcacagcctgccagtcaccaaaaatggaatacggcactaacgccatcatccccaaacccgcaatgctggaagaaggcaatggcttttttgcaataaatagtaacaccactgtttccgtagaaaatgaagcccaagcaaaaactgcgaatctattttttagtgaatttgaagcagtgtccggttgggtaccacaaataaacgtaagaggaaatggggacattatcttcacaacagatgccagtttacaggaagaagcctatacactggacgtaagccccacggcagtaaacataaaagccgcatcggacgcaggatttttctatgccctacaatcc…	MIKKTALMKTNYIIYSLLLLAITACQSPKMEYGTNAIIPKPAMLEEGNGFFAINSNTTVSVENEAQAKTANLFFSEFEAVSGWVPQINVRGNGDIIFTTDASLQEEAYTLDVSPTAVNIKAASDAGFFYALQSLKQLLPTSFYSNKLQANVVWNIPVVSIKDKPALGWRGYMLDVSRHFFDKEQVKDVLDFMAESKLNRFHWHLTDDQGWRVEIKSYPKLTEVGAWRMDYNTTDETLARWWGRPKQKPGEKPTYGGFYTQEDIKEIVAYAKERFIEVIPEIDMPGHAQATIAAYPEIGCVNAEPYVATGGVWLNNTYNPGKEETFEFAEKMLNEVMDLFPYEYVHIGGDECNKSQWQVDPHAQRRIKEEGLKDEGELQSYFLKRIEKIINTRGKTMIGW…
F. onchidii|peg.25	PUL12	32827	30227	-	Glycoside Hydrolase family (GH116)	atgaagaacaacaacaaacacagtagacgtaaatttctgcaaagcaccatacttacggggagtgcccttgcagcagcacccgtaatgttaaatagttgttctggtgactcaaattgttgtaacggtacagaggaaagcagcaggacaaatacaaaaggctcgtacaacaccccttataccgatgcatacattgacaaaatagctttccccataggcggattgggcgcaggcatgttctgtattgaaggtacaggagccatttcccacatgtccgttcgcaacaaacccgacatttttcatgaaccctgcacctttgcagccataaaagtaaaagggcttgaaaacggtgtaaaagtattggaaggccctgtgccagagcgaaaaatcttcggacaaaga…	MKNNNKHSRRKFLQSTILTGSALAAAPVMLNSCSGDSNCCNGTEESSRTNTKGSYNTPYTDAYIDKIAFPIGGLGAGMFCIEGTGAISHMSVRNKPDIFHEPCTFAAIKVKGLENGVKVLEGPVPERKIFGQRGTGRGAAGTSLGLPRFSKCKFDWQFPFAKIDLEDGDIPMKVKITAWSPFIPGDEDNSGMPVGAFEYTFENTSGKEQEAVFSWNAKNFMSQGNGNYIGKHPNGFVLGQKEEKDNPWKQGQFAAFVPDDSSTTDHAWFRGGWWDPLSMAWNKIEKGDTATQEPVEGAAPGASVFVPFTLAAGESKTIKLLFAWYVPESDIRLGATVSNDCQPGNSCAESNTYKPWYSSRFASLTEVSQFWQKNYTNLQEKTQAFTDTFYASTLPDEVM…
F. onchidii|peg.26	PUL12	35407	33011	-	Glycoside Hydrolase family (GH95)	atgaaattaaaattatttttgttgattttcttacagagtctcgttagtaatttagaggttaccgctcaagaaaaaaccaattacaatgctaccctttggtacgaataccccgctgaagattggcgaacccaagcccttcacctcggtaatggttatatgggggcttccttttacggaggcataaaagaagaacgctttgataccaccgaagaaacaatgtggtttggcggcccggggcaaaaccccgactacaattacggcatcaaagaaggcgacaaacacctaaaagaaattcgggaagccattgttgcaggagaagttgaaaaagccgaccaaatggtgcagcgacactttacaggcgattatgccgattttggcgcactaacatccatagaacac…	MKLKLFLLIFLQSLVSNLEVTAQEKTNYNATLWYEYPAEDWRTQALHLGNGYMGASFYGGIKEERFDTTEETMWFGGPGQNPDYNYGIKEGDKHLKEIREAIVAGEVEKADQMVQRHFTGDYADFGALTSIEHLYFSFENHEGEATNYKRTLDVSKSLATVSYEMNGTTYNREYFTSYPDRVMAIRFKSSASGKLSFGIRRDFTQKQNKVTIKGDEIRVEGLIDGNNRKYEVKIKVLHEGGKITSENGNFKLSGATSATIYYTTATEYQPIAPLYNGADPHKITSKIMKAATKKGYEQLKKDHIADYTSLYNRTSLEMDGDPTLEVLPTNERYEMLKTGMNDDAGLKTLLFNLGKYLLISASREGTLPSGLQGVWVSARTAAWAGNYQSNINLQEMYWT…
F. onchidii|peg.27	PUL12	37519	35450	-	Glycoside Hydrolase family (GH151)	atgaaacataaaataagtatactaggactacttgccgtattaatgaatattgtttgtgtagcacaaacattgcccgaataccgtctaaaagaaggcacacgtcaaatacacctcgattttcatacctcaggtaaaatagaggatattggaaagaaattcaacaaaaaacaatttcaggaagctcttaaagcaggacatgttaattccattaatgtctttgccaaaggccaccattcttgggcgtactacaataccaaggcagggatgcgacatccccacctcgatttcgatttgctgaaagcccaaattgaagcctgtcatgaaataggcgttcgcgtacaggcctacattaccgtaggttggtctgttcaagatgcattaaaaaatccagaatgggaa…	MKHKISILGLLAVLMNIVCVAQTLPEYRLKEGTRQIHLDFHTSGKIEDIGKKFNKKQFQEALKAGHVNSINVFAKGHHSWAYYNTKAGMRHPHLDFDLLKAQIEACHEIGVRVQAYITVGWSVQDALKNPEWETLNKQGKAAFREATKNLKPGDRMPWGWPELSPEGAYLDLILAQTEEIVRDYDVDGIWYDIIPFDKVNFNEASKKDMKANGVDMDDPVATKEYHAKKMKVFMEKSSQMVKKYKPNASLFYNWTTHLSANGNTFKHSFYNYNTKQDLEDLPTTWGGYDILPMRAKFFANTGKPLVAMSGKFHTSWGEFGGFKHKDAILYEAAAMVAFGASPNFGDQLHPSGEMDMGTYTNIGHAFEYVEKIEDYGIGAEHYASLGLWMTLNNRADEGL…
F. onchidii|peg.28	PUL12	39210	37675	-	Sulfatase	atgaaaagcataaaacagcagctattacttgcactgaccatttgcctgtttgcatcctgtaacaccaaagaaaagaagaaaattcaagagaagcctaacatattgttcctctttgctgatgactacacctatgaagccattcatgcacttggtaatagtgtgattaaaacccctaaccttgataagctggtaaacaacggtaccacctttacacatgcatacaatatgggaggttgggaacaggccgtttgtgttgcttcacgctctatgattatttccggacgatcactatggcgggcacaggaaatggagcgcaaatggatacaaaacgatagcatagcaaacaacaatacatgggggcagctaatgcaagcacaaggctacaatacctacatgagt…	MKSIKQQLLLALTICLFASCNTKEKKKIQEKPNILFLFADDYTYEAIHALGNSVIKTPNLDKLVNNGTTFTHAYNMGGWEQAVCVASRSMIISGRSLWRAQEMERKWIQNDSIANNNTWGQLMQAQGYNTYMSGKWHVRVPANKVFETAKDIKPGMPSDNMGKNWGPITKAMREAYEKGEDVAQHLPSGYNRPLDENDHSWSPTDTLQGGFWQGGKHWSEVLKDHSLEFIADAVRKEDPFFMYVAFNAPHDPRQSPQSFLDKYNLNDIPLPKNWLPEYPYKESIGNSVLVRDEALAPYPRTSFAIKTHLKEYYAIITHLDEQIGKIFDALEASGKADNTYIFFTGDHGLSVGHHGLIGKQSLFDHSVRVPLMVTGPGIPKGKKLSNDVYLQDIMATSLE…
F. onchidii|peg.29	PUL12	40060	39221	-	Others	atgaaattatacaagtgcgagagcaatgttataatagagaaccaagaacaatatttccccctgcaggttaatgattgggataacctgatcaaccgcaggggattatattcatttttacaagagcagatacagaacagttcccctacaaatgacatggccctttcgggattacaagcaccaataggtggacaagaagtatgggcggcaggggtaacctaccttcgaagtcgcgatgcccgaatggaagaatccaaacaaagcggaggtgatacgttttatgacaaagtgtacgatgccgagcgtcccgagattttctttaaggccactgcaaacagggtagtgggtaccaacgataccctgcacatacgaagagattctgtctgggatgtgccagagccg…	MKLYKCESNVIIENQEQYFPLQVNDWDNLINRRGLYSFLQEQIQNSSPTNDMALSGLQAPIGGQEVWAAGVTYLRSRDARMEESKQSGGDTFYDKVYDAERPEIFFKATANRVVGTNDTLHIRRDSVWDVPEPELTLFISSEGTIEAYTVGNDMSSRSIEGENPLYLPQAKMYERCAALGPCLYVPEQPIDLETEIELAIIRKGKTEFEGKIPISNMKRTHTELVSYLFRECNFPKGCFLMTGTGLVPPDTFTLRPQDVVNITIAPIGTLTNTITQKIG
F. onchidii|peg.30	PUL12	41543	40071	-	Glycoside Hydrolase family (GH29)	atgaagaacactattaaagtattgacaaccgtactgctcttacaatttggttatacagccaatgcccagcaatacgaagccaactgggaatccttggacaaacgtcccgtagccgattggttcgaggatgccaaattgggtatttttatccattggggcccatattccgtacccgcatggtcgcccaaaggaacctattccgaatggtaccaacattggatgcaaagcaaagcccttttcggaaatggcaattttaaaggagatgaagtatggcagtaccataaggaaacctatggtccccattttagctattacaattttggcgatatgttcaaggccgatttattcgatgccgatgaatgggcggcattgtttgaagaagccggagctaagtacatt…	MKNTIKVLTTVLLLQFGYTANAQQYEANWESLDKRPVADWFEDAKLGIFIHWGPYSVPAWSPKGTYSEWYQHWMQSKALFGNGNFKGDEVWQYHKETYGPHFSYYNFGDMFKADLFDADEWAALFEEAGAKYIMLTSKHHDGFTLWPNKQANDRGYAWNSMEVGPKRDLVGELSTAVKKTSVKMGLYYSLYEWYHPWWQDDKERFVKEHMHPQFKDLVQNYEPELIWSDGDWDMEAEKWKSQELLAWLFNESNVKDNVVVNDRWGKGIRFNHGGYYTSEYGGHEVYDKPWEECRGLGFSFGYNQNEDAYDYMKPRTLVLMLVDIVSNGGNLLLDIGPDSRGSIPPIMQLRLKELGMWLKVNGEAIYGTRKWKESAQWSKGDKKFEKTTHYLGSDYILKQ…
F. onchidii|peg.31	PUL12	43067	41577	-	Glycoside Hydrolase family (GH29)	atgcgaaaagtaaaagttgttttaataacattgagccttcttttgggcatcagtagtggcttggaagcccaacattacgaagccaactgggaatcgttggacaaacgtccggttgcagattggttcgaagatgccaagtttggtattttcattcattgggggccttattccgtgccttcatggtcgcccaaaggcacctatgaagagtggtaccaacaatggtttaccggtcaatccatttttggcaatggtacatttaccgggcaagagattcccgaatttcataagaagacctatggagaggattttaactatatcgactttggcaaagagtggaaagcagaactctacaatccagaaaagtgggcggaaatctttaaaaagtcaggagccaagtac…	MRKVKVVLITLSLLLGISSGLEAQHYEANWESLDKRPVADWFEDAKFGIFIHWGPYSVPSWSPKGTYEEWYQQWFTGQSIFGNGTFTGQEIPEFHKKTYGEDFNYIDFGKEWKAELYNPEKWAEIFKKSGAKYVIMTSKHHDGFTLWPNKHATESRGYLWNSVETGPKRDLVGDYVKAMKDAGLKAGLYYSLYEWFHPWYQLGSEKFVKDYYHPQFKDLVTNYKPDLIYADGEWDHGDDYWKSTELLAWLFNDSPVKDNVVINDRWEKGQRHKHGGYFTTEYLREEVKFNKPWEEIRGMGLSFGYNRNEDIEDYNSPEMLILMLADIVSQGGNLCINVGPTGAGKIPVIMQERLMQIGQWLEVNGDAIYGTRKWKQSYQWSPGDRNFQLLEEGQSYVEG…
F. onchidii|peg.32	PUL12	45410	43104	-	Glycoside Hydrolase family (GH20)	atgcacaaaataagaacaatatcaactcttttgttggctgttattatggctggttgtacacaaagccaattacagacaggggcaacggatattatccccaaacccgcttctttgaccgagggtcagggccattttgaaatcaacaaaaacaccacagtctctgttgaaaacgaagcccaagcaaaaacagccgacctattttttagtgaatttgaagccgtttcaggttgggtacccgcagtaaatgtaggaggaaatggagacattactctcaccacagatgccggtttagaagaagaagcctatacacttgatgtaacccaatcaaacatcgcaatcaaggcgtcttcaggtgcaggatttttctatgccttacaaaccctaaaacaaatgatgcca…	MHKIRTISTLLLAVIMAGCTQSQLQTGATDIIPKPASLTEGQGHFEINKNTTVSVENEAQAKTADLFFSEFEAVSGWVPAVNVGGNGDITLTTDAGLEEEAYTLDVTQSNIAIKASSGAGFFYALQTLKQMMPPSFYSGELQANIVWGVPVVSIGDKPAFGWRGYMLDVSRHFFDAESVKDVIDFMAEQKLNRFHWHLADDQGWRLEIKSYPKLTEVGAWRMDYNTTDENVSYWFGRPKQKPGEKPTYGGFYTQEEVKDIVAYAKERFIEVIPEIDMPGHAQATIAAYPEIGCVNAEPYVATGGVAKNNTYNPGKEETFEFAEKMLNEVMDLFPYKYVHIGGDECNKSQWVVDPHAQRRIKEEGLKDVYELQSYFIKRIEKIINARGRAMIGWDEILEG…
F. onchidii|peg.48	PUL13	67602	66082	-	SusD-like Protein	atgaaaaaaaataatgttttaacagttttggcttcactgatacttttggtatcgtgcagtgatgattttttggacaaacagcctttcggggtaacagcatcagatgaattttttgctaacgagcaagatgcgttgttggccattaacggggcgtatgaagaattgtctaaatttaaacacggtggaagaaatgaaatcaatgcgtttgatgctacagggctgatgtggtccggtaatgtacaggagcacccagatttgacttcatattttggagttgtccgtgatttccttattgatcctgaagatgatttgaccaaccataattggtggaggggctatgtggggatacagcgtgctaaccaagtaatacaaaatgtacctggaattgaggatattgat…	MKKNNVLTVLASLILLVSCSDDFLDKQPFGVTASDEFFANEQDALLAINGAYEELSKFKHGGRNEINAFDATGLMWSGNVQEHPDLTSYFGVVRDFLIDPEDDLTNHNWWRGYVGIQRANQVIQNVPGIEDIDTGLRDRIIGEAYFLRALYYHYMVMWYGGVPIVDRLLDPGNEADFVIPRSTKEETLALAKSDLEKAETMLPTSYSNDDLGRATRGAAKALLLKVLLWQQDYPAALAKAQEIEGMGYALVDEYTSLFDGTNENSTESVFEIQFAAAGGQETGSSLSLIYGPNGEGMVPNGGWGFVRPLPDLVNEFEDGDSRKAATLFEPGDTFTRNNGDVITFEDRVGGTGFGVRKYVTDPPDGATVGINYAPQNFHEIRYAEVILLYAEALLRNNQK…
F. onchidii|peg.49	PUL13	70980	67615	-	TBDR/SusC-like Protein	atgaaaaaactaacaaaatttgtggaaggatgttacagtattcttcccaaaatgaacttgaaaatgaagtttacactcctgtttttctcgattgcattattccaattgcaggcagaaacaggttatgcgcaaaaaacgaaaattaacttagaccttaaagaggtttcagttttgtcggtaatcgatgagattgaatcaaaaactgagtttaggtttctgtacagtaaggcagaattgaatcttgaacgaagtgttagtattcttgcccgaaagcttagaatagaacgggtactgcaaaaattgttcggcgaaggaaaagtgaactataagattgtcgaccggcacattgtgcttacaccaaaaaaactgatacctattaaaagggcagatttggaggaa…	MKKLTKFVEGCYSILPKMNLKMKFTLLFFSIALFQLQAETGYAQKTKINLDLKEVSVLSVIDEIESKTEFRFLYSKAELNLERSVSILARKLRIERVLQKLFGEGKVNYKIVDRHIVLTPKKLIPIKRADLEESDDEDELQMTITGNVTDEGGAPLPGASIVEKGTTNGTQSDFDGNFSIAVTDENAILVISYIGFATKEIAVSGQTNINVALSETAAGLDEVVVVGYGTQKAKDLTGSIKQISAEDFKDNATGGNSTLALQGRVAGVRVVNTGSSPGAAPNITIRGAGSRNDDGNVPLFVIDGQIVSTGVGFLNPNDIETMTVLKDASAAAIYGSRAAAGVVLITTKRGKVGKPTIEFSSYYSFDRLTNEVDLLNAEEYELLNREWYTNADREPAEGL…
F. onchidii|peg.50	PUL13	72363	71164	-	Transcriptional regulator	atgaaatacaagcaatttgaggaagaggattttttgaaagatgaatattttcaaaaatgggttttggataatgattccatggttcagaatttttgggaaaactggctaagagaaaatccagagaaaaaaaagatagtcgaaagcgcctctaaactcatcaaactattggccgtggatcatacggaactttctgaagatggttttggtgaaatgtggcagaatatagtgcagaacagaaaagattctgtcgattcgattttttctccaaaaccaaaaaaacgcaaagcaaggattcttttaaggactgttgctgtttttgctgcgattttcgtgtccgctttgggcgttaagatgtcaggggtttttaaaaagatagaagtggtctaccctgattctgag…	MKYKQFEEEDFLKDEYFQKWVLDNDSMVQNFWENWLRENPEKKKIVESASKLIKLLAVDHTELSEDGFGEMWQNIVQNRKDSVDSIFSPKPKKRKARILLRTVAVFAAIFVSALGVKMSGVFKKIEVVYPDSEVTLELQDGSVRVLDEASMQEITDAKGQMIVNQDKSRLIYESRNDKLSKTIAFNTLTVPYGKKFELRLSDGTKVFLNSGTSLRYPVEFLDNKPRNVFLDGEAYFSVEKDEERPFTVITDEMNTQVYGTEFNVSSYKNERNTSTVLVEGSVGVYKSNNGNGQKPVGITPGQRAVFEEDVISIEKVNVKKYTAWVNGELFFVEDRFELIIKELERHFDVEIDNQYADLNRIRFTGTFADESLDQILRIFNEHTPFDYALKGGVVTLMKK
F. onchidii|peg.51	PUL13	73142	72510	-	Hypothetical protein	ttgatttcaaggctatcacataaccataacaaactggttgaagattttcagttaggcaaaaatgttaaagctgaatatggccttttgatggaagactctcaactgtggtccgaatttcaatctggaaatgaaaaggcatttgcaaagatgtatagggacaacacgaccgtattatattcctacggtataaagtttgtcaataacggtccattggtcagggattgcatacaagatttgtttgtcgaaatctggaacaaaaaacataggttaggtgaagttaagtcgatcagatcttatttgttcaaatcgcttagaagaaaaatccgaaacgaagtcttggcctccaaacgcagaaaaacggaatttgattattatggtaacctcaattatactatatta…	MISRLSHNHNKLVEDFQLGKNVKAEYGLLMEDSQLWSEFQSGNEKAFAKMYRDNTTVLYSYGIKFVNNGPLVRDCIQDLFVEIWNKKHRLGEVKSIRSYLFKSLRRKIRNEVLASKRRKTEFDYYGNLNYTILNSEEKKLIEKQEFDRQIQKLEKVMDKLTPRQREIVHLKYYSKLNYTEIAEVLNLSVKATYNLMGRAVQALRSQWIDL
F. onchidii|peg.52	PUL13	74370	73363	-	Hypothetical protein	gtgaaaaaaattacgattaaagatattgcggaagaactaggtgtctcaagagcattggtctcttttgtgatgaatggcaaggctgaagaaatgagggttagcagggtaatggaggaaaaagtcaaacgcaaagccaaggaattagggtacatggcaaatcgtactgcgaaagcgttgagaacgggaaaatcgaacaccatagggttgatagttgcagatatctcaaatagttttttttccaaactcgctaaaagtattgaaatagaagcaatgaaaaatggttatgacgttatatttggaagttcggatgaggattcattgaaatcttctaatttaattaatgtcttcatagaaagaaatgttgacggcctgataatttgcgcaacggaaggcgaccaa…	MKKITIKDIAEELGVSRALVSFVMNGKAEEMRVSRVMEEKVKRKAKELGYMANRTAKALRTGKSNTIGLIVADISNSFFSKLAKSIEIEAMKNGYDVIFGSSDEDSLKSSNLINVFIERNVDGLIICATEGDQEWVNKLHERKIPFVLVDRFFHDLEANTVVVDNYMGSYEIVQRLIGKGIKKIAYVSINEWLPHMKDRLLGYKNALKANGISYEASLVKNVSFDNIVEDTEVAVKELINNIKDLELIYFGNYFLTLLGTKVLREMNKKNLSGVLTSSFGNHLFMELMEDIPLVRGIQPIGPMGKQAVQLILKQIKSSVFLNEKIILPLDIVEIG
F. onchidii|peg.53	PUL13	75230	74625	-	Glycoside Hydrolase family (GH29)	atgaaacacaacgcactttttctttcactggtaatccttttgtattcatgtggagatggtaaaaaagaaaagactttgccgcagcaggaaccaaaagatataaccgtttcaacatgggaagatttgatcaatgttccaattccggaatggtatgaagatgccaagtttgggatttttatccactgggggccctatgctgtacccggatggagtgatggaggagattattcagaatggtacgctacccaaatgtatcgtaaaccatctttcataaaataccataccgaaaattatggcgagccaggagtatttgggtataaagattttatccccatgttcaaggccgaaaagtttaattcaaatgcttgggccgaagtttttaaggcatcaggagcaaag…	MKHNALFLSLVILLYSCGDGKKEKTLPQQEPKDITVSTWEDLINVPIPEWYEDAKFGIFIHWGPYAVPGWSDGGDYSEWYATQMYRKPSFIKYHTENYGEPGVFGYKDFIPMFKAEKFNSNAWAEVFKASGAKYVIPTAEHHDGFAMWDTDLTPWNAVDMGPKFDFIKLLGKTVRAEGLKYGISYHRERHWGYYTNSLNTY
F. onchidii|peg.54	PUL13	75501	75292	-	Hypothetical protein	ttgttaccaggacttccggttgaatggccagctggagaagtgaaaggccttattgcccgtggtggatttaaagtggatatggaatggcgctatggtcatttggtatcggccactataaaatccttaaatggaaatgatattccacctattcgagtaatgggtgaattaattgacgctgcaaacgataagctgataaagattattaactaa	MLPGLPVEWPAGEVKGLIARGGFKVDMEWRYGHLVSATIKSLNGNDIPPIRVMGELIDAANDKLIKIIN
F. onchidii|peg.55	PUL13	75721	75479	-	Hypothetical protein	atggggggaaattggaacaaaacatggcgtatctggtgtttcacaagattgggcgatggcgaaaaagctgcacgtatttttaacgatatgattacgggttctgcctatgaaaacctaatgcaagaccagagtggcaatatgcaggtagatggctctatgtctaccccaggttttatggctgaaatgctattgcttgcaatctcaacaaggagaaatacacttgttaccaggacttccggttga	MGGNWNKTWRIWCFTRLGDGEKAARIFNDMITGSAYENLMQDQSGNMQVDGSMSTPGFMAEMLLLAISTRRNTLVTRTSG
F. onchidii|peg.56	PUL13	76181	75732	-	Sulfatase (S1_7)	ttgcagaatctgattccctatgaagggaaacttatcgtagcacctacggtatctgcggaacacggggtagatttcaaagatggcaaagctgtggattacgcattgaccaatggagaagccagaggaggaaaactgttcaatttgccaggagcttatcaagatattcagatggtatatgatttattctctaatacaatcctcgcctctaaagaattaggaattgatgcagatttccgtcaggaggttaaggataagcgagatcagttattaccgatgcgcattggaaaatatggacagttacaagaatgggcctgggatgtcgacaaaccccgtgacccacatatgtatgcccttatgcccggtaggcagatagaccctattaaaactcctgaattggca…	MQNLIPYEGKLIVAPTVSAEHGVDFKDGKAVDYALTNGEARGGKLFNLPGAYQDIQMVYDLFSNTILASKELGIDADFRQEVKDKRDQLLPMRIGKYGQLQEWAWDVDKPRDPHMYALMPGRQIDPIKTPELAEAAEKSLNMRGHLLWP
F. onchidii|peg.57	PUL13	77639	76182	-	Glycoside Hydrolase family (GH95)	ttggtttttgcgctatcagttagtgcgcaagaaaaagaaaactataatgcgaccctatggtatgaatacccggctgaagattggaaaacacaagcattgcatataggaaatggttatatgggtgcctcattctacggaggtgtaaaagaagagcgttttgacattacagaagagacagtgtggtttggcggcccaggtcaaaatccaaactataattacggtattgtagaagggagcaatgctaaactgggagatattagaaaggctatagtagatggtgatattaaaaaggctgataaactggtatccaagaattttgttggggactattcagattttggggtacttacatctctagagcagctgtacttttcttttgagaatcatgaagggaaggct…	MVFALSVSAQEKENYNATLWYEYPAEDWKTQALHIGNGYMGASFYGGVKEERFDITEETVWFGGPGQNPNYNYGIVEGSNAKLGDIRKAIVDGDIKKADKLVSKNFVGDYSDFGVLTSLEQLYFSFENHEGKATNYKRKLDVSKALATVSYNLNGVQYTREYFASYPDRVIGIHFESSVPGKLGFSIHRNFTQKENEVTIKDNEIHVQGKIDGNNRNYEIRIKVLHDGGEITNDNGRLKLSGATSETVLYTTATECLPIAPLYNGANPEKITKKLIKAAAKKGYDQLKKEHVADYTALYDRTSLEMDGDPLLEKLPTNERFEMLKTGMTDDAGLKVLLFNLGKYLLLSASREGTLPLGLQGVWVSDIPAAWAGNYQSNINLQEMYWTAGPLNLPEAQEA…
F. onchidii|peg.58	PUL13	79244	77721	-	Others	atgtcattttacgccataaatccaagaaacaatgagcggctggaaggagaattccaaaatgccacgcaagaacaaataaatgaagccgtagcacaagcggtgactgcgtttgaaacatacaagaaaaaagataaggacagtattgccgatttccttaaccaaatcggagatgaaatcttagcattgggtgatgaattgatacaacgatgttcagccgaatctggattacctgaagccagacttataggtgagcgaggaagaaccgtaaaccaaatgaaattgtttgcttcggtggtaaaagaaggctcttgggttgatgcccgcatcgataccgcccaacctgaaaggacgccaataccaaaacctgatatcagacatatgctcattgcattagggcct…	MSFYAINPRNNERLEGEFQNATQEQINEAVAQAVTAFETYKKKDKDSIADFLNQIGDEILALGDELIQRCSAESGLPEARLIGERGRTVNQMKLFASVVKEGSWVDARIDTAQPERTPIPKPDIRHMLIALGPVAVFGASNFPLAFSVAGGDTASALAAGCPVVVKGHPAHPGTSELVAKAIKTAAKKTGMPKGVFALVQGNTIEVGGALVKHPSIKAVGFTGSFGGGKALFDLANSRPEPIPVFAEMGSTNPVFFLPGALKENAEGLAQGLAGSIALGVGQFCTNPGLNFMQQSSEAEVFGDVLAKAIGETASATMLTPGIKTAYSKGLETLGNVSGVDTLAKGLDASGDNDAQAVVFKTSAEDFASNHILAEENFGPSSVLVEANTKDEILDAARNL…
F. onchidii|peg.59	PUL13	80111	79272	-	Others	atgagaatatataaattaagttcaggagacgtagcagttgaaaaagaggaaaaattttattatttaaaaggaaaaaattgggatgacctgattaacaggtctgagctctataagcacatccatgaagaaatttcccaattgtccgcaggcgatgtgatcgacccttcacaaatagtggcaccgatagcatctcaagaagtatgggccgcaggtgttacatatctcagaagtaaggaggcacgaatggatgaagccaaggcaagcggaggagatgtattctataataaggtatacgatgctgacaggccggagctgtttttcaaagccactgcacaaagagttgtgggaaccggacagtcggtcaatattcgaagagattccggatgggatgttccagaa…	MRIYKLSSGDVAVEKEEKFYYLKGKNWDDLINRSELYKHIHEEISQLSAGDVIDPSQIVAPIASQEVWAAGVTYLRSKEARMDEAKASGGDVFYNKVYDADRPELFFKATAQRVVGTGQSVNIRRDSGWDVPEPELTLLINSNGEIQGYTIGNDMSSRSIEGENPLYLPQAKVFEKCAGLGPSIYLSEGPISPKTEIKIEISRGDEVMYSDKVAISMMKRTHIELAGFLFRECDFPKGVFLMTGTCLVPDDDFTLKVGDKVAITIEPVGTLVNHVSMKN
F. onchidii|peg.60	PUL13	82572	80770	-	Glycoside Hydrolase family (GH29)	atgagaggaatacgatttttactggctataggcatgctttggtcaatgaccctaggtgctcagaatgcaaaaaatgaagcacttattaaatcattacaagaaaggccatacccacaatggtttcaagatgctaaacttggaatttttattcattggggattgtattctgtacctgcatatggagcgcctgaagcatattccgagtggtttttgcggggattgcaattagaagagcctcttcgcaccaattttatgaaagagacatatgggcaaaatttcacttataaagattttgctccgctattcaaagccgaactgtggaatcctgatgaatgggctgaccttttcaagcgagcaggggccaagtatattatgtttgtgaccaaacaccatgatggt…	MRGIRFLLAIGMLWSMTLGAQNAKNEALIKSLQERPYPQWFQDAKLGIFIHWGLYSVPAYGAPEAYSEWFLRGLQLEEPLRTNFMKETYGQNFTYKDFAPLFKAELWNPDEWADLFKRAGAKYIMFVTKHHDGFALWPSKYNRNWNSMDVGPKRDLVGDVTKSIRKAGLKMGLYYSLAEWNHPLHRWYTDPHDSIGNYVDNYMIPQFKELIGTYKPSLIFADGEWFNTAEQWHAPELIDWYYNLVGDDALVNNRWGHGLDIGFLTPEYSAGIKVTDRPWTEVRGLGRSFGLNRKEPLEAYGTSKELIDRFIQAVANGGGMILNVGPKADGQIPLIQQERLMQLGKWLSINGDAIYGSKPYDKIEEEKMVSEQRIDSLINFNWVRNSPMKGIKEDDFTAE…
F. onchidii|peg.61	PUL13	82654	82779	+	Hypothetical protein	ttgggcagaatcaaattatgtaacctggatatgttgatgcgattttacttttccaaatcgatatttcaacgattaaatttctatcaaggtaattatcaaaaatccggcaattttcaaaaatcttaa	MGRIKLCNLDMLMRFYFSKSIFQRLNFYQGNYQKSGNFQKS
F. onchidii|peg.62	PUL13	83295	83450	+	Hypothetical protein	ttgatagatttaggttccttgaatcctcttttttcattaaaggctttgatggcagagaatttttttttcaaaaaacaaacctttaccgccctatcttttttgatattttcattgaatataattcttcacaaatcgcgtatctccaaaaggaagtag	MIDLGSLNPLFSLKALMAENFFFKKQTFTALSFLIFSLNIILHKSRISKRK
F. onchidii|peg.63	PUL13	83548	86310	+	Hypothetical protein	atggctagagctcaaaccgattggcttgtagatggctcgtcctataaagccaaagtagaacaaacagcaggtaacgaattagaaataaccaacggcctaatcaagcgggtctttcgtatagctccaaatgcagctaccatccgttttgataatctcgtcaccggtgaatcgttgctgagaggagtgaaacccgaagcagtggtgaaaattgatggaatcaattacgaagtgggcggtctcaaaggacaacccaactacgcttttctaaaaccagaatggcttgatgatatgacagccaacccatcttccatgcaatatgttggctacaaagtaagtgaacccaaagcaccttttgaatggaaacaggttagaaattatgctaaaggttcagaatggcct…	MARAQTDWLVDGSSYKAKVEQTAGNELEITNGLIKRVFRIAPNAATIRFDNLVTGESLLRGVKPEAVVKIDGINYEVGGLKGQPNYAFLKPEWLDDMTANPSSMQYVGYKVSEPKAPFEWKQVRNYAKGSEWPPKGVHLRMDYKMPDAKSLFKEGTLLPSEYGREKLYKTDFKTLDSEWKTVYSKAHERSSFQNEGKIGEIYTLANTAVYAEKKLDPKTRIVETTINVGTDRSKEYGAGITLVWPNKTIKFYLRPGGNDYDDEVAMFGLWDGKKEHKAAGGRQILNVSKPWTLRYRITDEAVFCEAKSQGGDWRTIEKLAPFETMPTHVRIGKTNGKGEGGDKKDNLGQLVRMQIMGYASYGETSKSGNVGFSEDDITVSVHYELYDGIPVIAKWLDVT…
F. onchidii|peg.64	PUL13	86436	88631	+	Glycoside Hydrolase family (GH20)	atggtcttcaaaattaattgtgttatcgtacacattttgatgttgttttttcatatcttgcctagcggaacccttcaactgttaatcataaatcgcatgaaatcctgtaaaccaatcatttatcttcttctcatcttctttttgaacgcctgtaccatccaaaccgaaaagaaaccgggaacttttgagctactaccaacaccccagaattttgaaattgtaggcattagcgacctcaaggccgatcaattgaaaatggcttttgcgcaaaacagcgaaaaccttcctgttttgggagatggtttaggacaactaacccaagccgaaacccaatcggatgcggaaattttatatggaatcgattcaaccttggaaatacctgcagaagggtatcttttg…	MVFKINCVIVHILMLFFHILPSGTLQLLIINRMKSCKPIIYLLLIFFLNACTIQTEKKPGTFELLPTPQNFEIVGISDLKADQLKMAFAQNSENLPVLGDGLGQLTQAETQSDAEILYGIDSTLEIPAEGYLLEIKADQVIISGKDEAGLFYAFKTLEQLTADAKEQDVFLPLCTIKDFPLLAYRSIHWDIKHHLEKTDYYYRLIDKLSSYKINAIIAEVEDKIKFERHPKIGSADALSKVEWKKLSDYAKERNIEISPLMQGLGHSSFVLKHDEYKHLRDDVTSDWAYNPLDPETYELQFDLYEEAMEATPHGKYLHVGGDEVHTTGRGSGKSALELQLQWLNKVCRFAEEHGRTPIFWDDMPLQHAEVYGPMFNKNLSKEEVDKIWEENEHKLVEFL…
F. pacifica|peg.2294	PUL14	276864	278267	+	Glycoside Hydrolase family (GH109)	ttgataaaaccctcaaatttggacaaaaatataccaagaatgagttctagaagaagttttgtcaaaacaacagcattagcttcagcaggtattgcgatggtacctgatatggcttttggaaaaaagttaaacagctataacgataaattaaagttggcttttattggagtgggtttaagggggacaaatcatctaaacaatgccttgcatagaaaagatgttgaaatcaccgccatttgtgatatagatcctagacgtattgagattgccttagaacatattgacaaagcgggttttaagaaacctcaggtctttggtaaaaacgatcatgactatctgaatctgcttgaactaaaggaagtagatgcggtgataatagcaaccccttggctgtggcat…	MIKPSNLDKNIPRMSSRRSFVKTTALASAGIAMVPDMAFGKKLNSYNDKLKLAFIGVGLRGTNHLNNALHRKDVEITAICDIDPRRIEIALEHIDKAGFKKPQVFGKNDHDYLNLLELKEVDAVIIATPWLWHTKMAVNAMKAGKYTGLEVSAANTIEECWDLVNTHEETGSHLMILENVNYRRDVLAVLNMVKQNVFGELLHFTCGYQHDLRGVKLNDGKTAYGKGVEFGEKGISESAWRTQHSLLRNADVYPTHGLGPIAVMADVNRGNRFVSLTSHATKAIGLNKYIIDNGGKDHPNAKLKWKQGDIITSTIETSNGETIIVTHNVNTPHPYSLGFKVQGVQGLTDFDYHTQRIHIEGVTEGHGWEKMDAWFEKYDHPLWKKYGASANDAGHGGID…
F. pacifica|peg.2295	PUL14	278289	281264	+	TBDR/SusC-like Protein	atgaaaaaccgaacattaaatttattaattcctttatttctcttctccatattttcatggggtcaagagaaatcaataacaggtactgtcgttgatggtgcaggggcaccagtaataggtgccaacgtcataatcaaggataaagcgagaggagctgtgacggattttgatgggaagttcactattggtaatgtggcttcacaggatgttttgaccatatcttcaattggatatgtaacccaagaaattgttattggcaaccaaacagacattacggttacccttcaagaagatgtaagtcaattagaagaggtggttgttgttgcgtatggaacgcaaaagaaggaaaccgtgacctcttctttggtgagtatcaaatctgaagaattaacggatgta…	MKNRTLNLLIPLFLFSIFSWGQEKSITGTVVDGAGAPVIGANVIIKDKARGAVTDFDGKFTIGNVASQDVLTISSIGYVTQEIVIGNQTDITVTLQEDVSQLEEVVVVAYGTQKKETVTSSLVSIKSEELTDVTTPEVSSMLQGKAAGVQVTASGGGPGSQPSILIRGVASLNGQVTPLWVVDGVIQHGAPVINPNDVADISLLKDASATALYGSRGANGVVLVTTKRGKIGAKPQLNISSKVGINQFTSGPFKVMDSQQLYDYHQEMGIEQSWFSEDLLGRDNDWLEGGTKDAIVNDHNATFTAATDKLSLYLNGGYYNEEGTLRGNELDRFTFRTNLDYKISDKLTIKPKIAFSFDDRQGTAEAPLYELFLNLPWDQPQFDDGTFVNPNDLPVDYLW…
F. pacifica|peg.2296	PUL14	281284	282942	+	SusD-like Protein	atgaaaaaaataatttatggtgctttgtttgcacttacaagtattttttattcttgtgatatagaaaggtctacttatgatgatatttctgccgaagatttgtttaaggacccagatgcgattcaagttgcagccataggtaactatgctctattaaaaggagatacaggttatgatggttgggttgatgatttacatagaatttcagaatatgctggagataacattaccttgagtggtagtacaacagataatttgtttttcctatataactatcaatctattaccacaaatagtagggtagctaggttttggtctaattcctacaagataatcgtaggggcaaatacaataatagaaaaactacctgaaggtgaatctgttgaagaagaccagctg…	MKKIIYGALFALTSIFYSCDIERSTYDDISAEDLFKDPDAIQVAAIGNYALLKGDTGYDGWVDDLHRISEYAGDNITLSGSTTDNLFFLYNYQSITTNSRVARFWSNSYKIIVGANTIIEKLPEGESVEEDQLLGENYYLRALVYFQMGNVFGRPYNQGASNLSIPIKLTTDPDEALTRNTVGEVHDQVVSDLLKAESLMTINKGASFASKGSAQALLSRVYLYQENNAKAQEYADKVINSGEYSLLSNERFSVMNTLKPTDNEEAIFAVTLNTNSDLSGQWDDWFTIGSFYASIEGTGWGEMYASRSYLDLIDQNPDDARKSFIDPQYLTDEGGERIPAVYWVDESYVYQFARTTDTGGTITFDFDGNNYTLQSEDVGGETVYYFNGPSGRQDVIFDF…
F. pacifica|peg.2297	PUL14	283010	286330	+	Sulfatase (S1_15)	atgcctatcaaaaaccttacatattgttatttggccatttgtacaatggcaatctcttgctctaaatctattgatgatatatcacaaaacaagctattttccgaagtaccagcggaaatatcgggaataacgtttaccaataaagtaatggaatcagagaagctgcattactataagtacctatatatctatataggtggaggtgtagccgctgcagatttcaataatgatggacttcaagacttattctttacttcaaacatataccacaacaaactatttctcaataaaggcaatttcaaatttgaggacataaccatcaaagctgggattaaaaaaagagccggttttgataccggtgtatctgtggctgatgtgaacaatgatggttttttggat…	MPIKNLTYCYLAICTMAISCSKSIDDISQNKLFSEVPAEISGITFTNKVMESEKLHYYKYLYIYIGGGVAAADFNNDGLQDLFFTSNIYHNKLFLNKGNFKFEDITIKAGIKKRAGFDTGVSVADVNNDGFLDIYINRAGWYNGEQKLANMLYVNNGDLTFTEKAEEFGLADTNRSIASTFFDYDNDGDLDVYIANAPSGIGHTGKVLDLKKIQQSKETAAFKSSDKLYRNDDGHFIDVSIESGILPEMGFGLNAQVGDLNNDGLLDIYVSNDFIMPDFAYINNGNGTFTDKRNELFKHISYYSMGADIADVNNDGLQDMMVLDMSPEDYIRSKTTMSMMSIDRFHTMVANDHHYQYMHNVLQLNNGKGNFSEIAQLSGIAKTDWSWSALFADFDLDGY…
F. pacifica|peg.2298	PUL14	286347	287666	+	Others	atgcgaatcagttttatacttttctcactttttggaattacagtctttgcctgtcaatctgatgactcgaagagtccggatgaagaattcaaagaaagccttgacctttctacaactatacccgctggagccaatagttgggtaacaaatagcactgaccaagatgccacagttgtaacggattcgggaatacataattggacaaaccttgatgatgttatcagaacctattttaaaactgaaggtacgggtgaattgcatgtggggttcaaaatgaaatctcctgatggtacatcaaaaattaaggtgacagtagggggagtttctaaagaaattgaagtgtctaataaggattaccaaactgttgagataggaaaattcaatattacagcttctggc…	MRISFILFSLFGITVFACQSDDSKSPDEEFKESLDLSTTIPAGANSWVTNSTDQDATVVTDSGIHNWTNLDDVIRTYFKTEGTGELHVGFKMKSPDGTSKIKVTVGGVSKEIEVSNKDYQTVEIGKFNITASGYHYIEIQGLEKASTYIGDINDLLIGGPAASSITFVPTDNFYFGRRGPSVHLSYESPQGKDVQWYYNEVTVPEGEDVIGSFFMANGHAQGYFGMQVNSASERRVLFSIWSAFNTDDPNQIPEDYKVLNLGNGNDVTVQDFGNEGSGKQSFKVFDWKAGTTYKFLLKGEPSVNNSTDYTAYFYAPEVGEWQLIASLRRPQTSTHLERLHSFLENFVPSTGHLSRKVQFGNQWAYTTDGTWTEMDKATFTADATASEGHRLDYTGGAEG…
F. pacifica|peg.2299	PUL14	287821	287940	+	Hypothetical protein	atgagggtgaattttaatgtaggtgatatttattttttggatgctatccataataaacaagaagagcagaagaaaatactattattacggggtaaacctcgaaagagttatttatattga	MRVNFNVGDIYFLDAIHNKQEEQKKILLLRGKPRKSYLY
F. pacifica|peg.2300	PUL14	287993	291160	+	Others	atgatacagcgatttttaatacaatgctttgttctgagtatggctttaattcaaagtggccatgcccaaatagataatgaactatttaagcacctagattttagatttattggaccagaaggcaatagagcaattgcaattgctggtgtgccaggagatcctatgataagttatataggtgccgcttcaggtggtctatggaaaactaccgatgggggcattaactggcttccaatttttgacgatcaagatgtatcatcgataggttcaatagctatcgcaccctctgatcctaacattctttgggtgggtacaggtgaaacttttattattcgcccggcccatgctatgggagatggcatatataaatcagaagatgcaggaaaaacctggaagcat…	MIQRFLIQCFVLSMALIQSGHAQIDNELFKHLDFRFIGPEGNRAIAIAGVPGDPMISYIGAASGGLWKTTDGGINWLPIFDDQDVSSIGSIAIAPSDPNILWVGTGETFIIRPAHAMGDGIYKSEDAGKTWKHMGLEKTGRIGRVIVHPTDPNIVYVAALGHTFGPQDERGVFKTTDGGKTWSKILFVDESTGAADIEIDPKNPDNILVGMWSIKINTWGLNSGGAGGGVYRSKDGGKTWQAMKDYGLPGGKDHPVGKTGVAISPSNPSVAYALFEIDSPALYRTDDFGETWTLMTRNHDINERAPYYTRMRVSTDDPNEIYFANVKFIVSKDGGKTLEGGYTAGGDNHDIWIDPTNANRIMVAHDGCASISLNRGKTYQRIVLPIAQMYHVATDNQIP…
F. pacifica|peg.2301	PUL14	291489	292325	+	Others	atgaaagtatataagacgagagatgggatcacaatagaagaaaatgacgttttctataaagtcaatgctgagaattggacagctttaatgaatcgtacaaatttataccagaggctgtcaaaagaaatcaatactcttgaaccaatttcagattttgatgcttctgcaataatggctccaatagaaaatcaagaaatatgggcttctggtgttacctataaacggagtcgagaagccagaatggaagagtccaaaaatgctggaggagatactttttatgataaagtatatgatgcggaaagaccggaattgttttttaaggcattggccaacagaacagtggggaccaatgattacgtgaatattaggaaagattccaaatgggatgttccagaaccg…	MKVYKTRDGITIEENDVFYKVNAENWTALMNRTNLYQRLSKEINTLEPISDFDASAIMAPIENQEIWASGVTYKRSREARMEESKNAGGDTFYDKVYDAERPELFFKALANRTVGTNDYVNIRKDSKWDVPEPELTLWISSEGTIEGYTVGNDMSSRSIEGENPLYLPQAKVFERCAGLGPCVYVPERPIDANSLIELEIFRDGQRVFYGSIPIRNMKRKHTELVEFLFRECDFQHGCYLMTGTGIVPPDDFTLKPHDEIKITIENIGTLVNTVVYKP
F. pacifica|peg.2302	PUL14	292352	294649	+	Glycoside Hydrolase family (GH20)	atgattaaaaaaggagtgtttctcattataatcaccttactatttgcctgtcagcaaaaagaactgaaaaaaggcgaggtagccattatccccaaaccagccttacaggaagttggagaagggtattttgaaattaatgaagggacccaagtgtcagtggaaaatgaagaacaggaagccgtggccaaaagattttttagtcaatttgagatggtttctggatggatgccttccgtggatatgagtacaactggaaatattttgtttgttacggattccactttggaagaagaagcttatgagcttgaggtaaaaacaacaacaattaccataaaagcatcctcgggagtcggttttttctatgcattgcaatcgctaaaacaattacttccagcatct…	MIKKGVFLIIITLLFACQQKELKKGEVAIIPKPALQEVGEGYFEINEGTQVSVENEEQEAVAKRFFSQFEMVSGWMPSVDMSTTGNILFVTDSTLEEEAYELEVKTTTITIKASSGVGFFYALQSLKQLLPASFYGEKLQSNVVWGVPTVSIKDKPAFGWRGYMLDVSRHFFDVDQVKEVLDFMAESKLNRFHWHLTDDQGWRLEIKSYPKLTEIGAWRVDHNTTDETVSNWWGRPVQKPGEKPTYGGFYTQEEIKEIIAYAKERYIEVIPEIDMPGHAQATIAAYPEIGCVNAAPYVATGGVAKNNTYNPGKEETFVFAEKMLNEVMDLFPFKYVHIGGDECNKEQWKIDPYAQQRIKSEGLKDEFELQSYFIKRIENIINARGRIMIGWDEILEGGL…
F. pacifica|peg.2303	PUL14	294664	295731	+	Glycoside Hydrolase family (GH29)	atgaagaaaaataaatttgtcgtagcgctttccttggtattgataagtaatgtcttattgttaaatgcgcaaaagaatatagattatttaaacgaagtatctgattcgtttgatgaaagaatggattggttcgtaaacgcaaagtatggaatgttcatccattttggtctttacagtcaattgggaggagaatggaagggaaagaccattacgcattacgcagaatggatacaggcgaatgcagatatagccgcacaggaatatactatgttgacacatacgtttaatccaaaaaactttgatgcggatttcattgcaaaaacggcaaaagaggctggaatgaagtacattgtcattaccacaaagcaccacgagggattctgtctttgggacagcaag…	MKKNKFVVALSLVLISNVLLLNAQKNIDYLNEVSDSFDERMDWFVNAKYGMFIHFGLYSQLGGEWKGKTITHYAEWIQANADIAAQEYTMLTHTFNPKNFDADFIAKTAKEAGMKYIVITTKHHEGFCLWDSKYTNYDVASTPFKRDILQELSLACRKYGLKFGTYYSIIDWHHPSQERNSDGNDSWGWWGEIRMKTGKKSEYVTYMKNQIKELVEKYDSDILWFDGDWVHWWDQKTGEDLYQFIRSLKPEIIINNRVSKRAQFKKDFGTPEQEHPDSSLKYYWEACYTMNHSWGFKTSDTDWKTPQVVYDKLYDINAKGGNLLLNVGPDGNGNIPEESVEILLEVGKMLKNNNK
F. pacifica|peg.2304	PUL14	295746	297242	+	Glycoside Hydrolase family (GH29)	atgagcacacgtaagattaattcagtaatgaaagaaattggattggcaatcatgggaacgttaatgttttcgtattggggtatgaatgcccaacagtacgaagcgaattgggaatctttagatcaacgtccggtagccggatggtttgaggatgccaagtttggcatctttattcattggggtccctattccgttccggcttggtctccaaaaggaacatactcagaatggtaccaatactggttgcaaagtaaagcgctgtttggtaatggtaattttaaaggagatgaagtgtatcaatttcataaaaaaacctacggtgatcactttgattattatgaatttgctgatgagtttacagcagatttatatgaccctgaagaatgggcacaacttttt…	MSTRKINSVMKEIGLAIMGTLMFSYWGMNAQQYEANWESLDQRPVAGWFEDAKFGIFIHWGPYSVPAWSPKGTYSEWYQYWLQSKALFGNGNFKGDEVYQFHKKTYGDHFDYYEFADEFTADLYDPEEWAQLFEDSGAKYIVLTSKHHDGFTLWPNEEANDRGFAWNSMETGAKRDLAGELSNAVKKTDVKMGFYYSLYEWYHPWWQNDKERFVKEHFHPQFKDLVEKYQPDLLWGDGEWDMEYEKWKTPELMAWLFNESSVKDKVVINDRWGKGIRQKHGGYFTTEYEAGKTFSKPWEECRGMGFSFGYNQNEDASDYNSTRTLLLMLIDIVSNGGNLLLDIGPDARGSIPPIMQQRLLEMGDWLKVNGEAIYGTRKWKTPIQWSAGDRKLDKSTHYL…
F. pacifica|peg.2305	PUL14	298319	297309	-	Hypothetical protein	atgaccaccctcaaagaactcgcaagcattttggatctggctccttcaaccatttcaaaatcactaaacaacagtcctgaaattagtgattgcactaaactaaaagttaaggaagccgctaaagaatttggctatatcccaaacaatgctgccagaagtttaaagttgaaaagaaccaaatgtattggtgtcatcatacctaatgtaaccgatgctttttttggaaaagtattgcatggtattgaagaagaggcccgtaagcacaactatactataatggtcagtttttcaaataacagccataggttggaaaacaatcacctacagaattttatgaatttctgtgtagatggtgttctaatttctttttcaacagaaacccaacgtcaaaaaaattat…	MTTLKELASILDLAPSTISKSLNNSPEISDCTKLKVKEAAKEFGYIPNNAARSLKLKRTKCIGVIIPNVTDAFFGKVLHGIEEEARKHNYTIMVSFSNNSHRLENNHLQNFMNFCVDGVLISFSTETQRQKNYKHLNNLESSQMPLVMFDRVLENSVFSSVTIDDLEGAYNATTHLIKTGCKKIAFVSPIAETSVGKNRKHGYLDALQSHGYSSQPICIEFNSYDDFKPMLKEAMKSNDIDAFIAADELSAICTLNTVQQWGYQVPNQISIVGFTNGVMGQCSNPPLTMVSQNAEKMGKETVKSFIKAMEKPNLVRIQHKVIKTELVLRDSTRPLL
F. pacifica|peg.2306	PUL14	299371	298316	-	Others	atgaatgaacagtttaataagaatccgcacagacgactcaatatattgaccggagagtgggtattggtatctcctcatagaaccaaacgaccttggcaaggtaagacggaggaagtaaacaaggaacaattaccctcctatgacaacaaatgctacctgtgtccaggaaatacgcgagcaagtggagataccaatccagaataccaacaaccatattcctttgtgaatgatttttcagcattgttgcaagattctcccaaaaaggactttgaagatggattgttattggcaaaatctgaaaaaggtatttgtaaagttgtatgcttttcgcccaatcactctttaactttacctttaatgaaggttgaggatatcaataaagtcattcttctttggaaa…	MNEQFNKNPHRRLNILTGEWVLVSPHRTKRPWQGKTEEVNKEQLPSYDNKCYLCPGNTRASGDTNPEYQQPYSFVNDFSALLQDSPKKDFEDGLLLAKSEKGICKVVCFSPNHSLTLPLMKVEDINKVILLWKEEYKGLGALHYIKHVQIFENKGGMMGCSNPHPHGQIWAQESVPEEVTKKGVQFKKHWDNKKSGLLGDYLAQELKQRERIVIENQHFVALVPFWAVWPYETMIIPKRKLRDITHLSEEETMAFASIVKGLTTKYDNLFNISFPYSAGIHQAPTDGEEHPEWHFHMTFYPPLLRSSTVKKFMVGYEMFANPQRDITAEEAANTLKNLPDVHYSLNTITKK
F. pacifica|peg.2307	PUL14	300506	299364	-	Others	atgaacaacattgaaaacctacagtttgaacttatagtgtcatcaccgggaaggattaattttattggagagcataccgattataacaatggatatgtacttcctaccgctatagatagaaaaattgtactaaaactaagaaaaaaccaatctcagcaaatttgtacaattcatacaacggaattgaacaaaacattgaccgttgatttgaccaatgtatcaagaagtaatgttgcatgggagaactacgctttgggggtcttacatcagctacttgctataacacaaaaggtagaaggttttgactgtgttatagaaagttttttaccagtgggatctggtgtaagttcttcagcggcattggaatgtggtttggcatacggattaaatgaattgttt…	MNNIENLQFELIVSSPGRINFIGEHTDYNNGYVLPTAIDRKIVLKLRKNQSQQICTIHTTELNKTLTVDLTNVSRSNVAWENYALGVLHQLLAITQKVEGFDCVIESFLPVGSGVSSSAALECGLAYGLNELFDLGIDRKKLALICRDAEHSFVGTKCGIMDQYASLISKKDNALLIDCASIQHEYVPLELEPYKILLLNTNVSHNLSTSEYNTRREECKLGVDLIKKTNPDVNSLRDVTPQMLQQLKNNMDPTIYKRCEYVVQENNRVLRAVNALQEKRLADFGALLYGSHDGLQNKYEVSCPELDFLVDYSRKKDFIIGSRMIGGGFGGCTINIIHQDFIDNYVSEVSIAYKKEYDIDLSAFTAVPVNGTTHKYVENE
F. pacifica|peg.2308	PUL14	300777	301490	+	Others	ttggtaaaagattggtataaaggaggggacaaggtttatgtggccgtggattgcataatttttggttttgatgctggtgtgcttaaactattggtttttaaaagacgggtagctccttttgagggtagatggtctctaataggtagttttgttcgccccgacgaaagttcaagtgaagcttcccatagggtgttgaaagagattaccgggttggacaatatatatatgaaggaattaagagtttattccgaagttgatcgtgatccgggggctagatgtatttccattggccagtatgcgcttataagggtagatgagcatgataaagaattggttgaaagccatggggcaaaatggtatcctttgaatgaattgcccaacttagttttagatcatgga…	MVKDWYKGGDKVYVAVDCIIFGFDAGVLKLLVFKRRVAPFEGRWSLIGSFVRPDESSSEASHRVLKEITGLDNIYMKELRVYSEVDRDPGARCISIGQYALIRVDEHDKELVESHGAKWYPLNELPNLVLDHGKMVSDALERLRTNAQFYPIGFELLPQKFTIPQLQQLYEVIFQKQFDSRNFRKKLLSLEILKKLDEKDKSSSKKGAFLFQFDSDKYKQIRKKGFSIPLFKNQDVL
F. pacifica|peg.2309	PUL14	302543	301536	-	Hypothetical protein	atgaatcgtagaaagtttataaatcgattaggcattggcacaactgccatgaccctgcccacaaccatgctatcttttacaccttcaaatttcattaaagaggattcaaaatctttggtgtttggaataattgcggatattcataaagatttaatgccagatgccaataaaagattggaggcattcatttctgaagctcaaaggcgaaatgttgattacattattcaattgggggatttttgcatggctgactccaaaaacaaggatttcatggctatttgggaaacatttaaaggtcccaagtatcatgttttgggcaaccatgacatggataagaactctaaggaagaaatgctccaattttggggaatgcccaaaacatattattcatacgatttt…	MNRRKFINRLGIGTTAMTLPTTMLSFTPSNFIKEDSKSLVFGIIADIHKDLMPDANKRLEAFISEAQRRNVDYIIQLGDFCMADSKNKDFMAIWETFKGPKYHVLGNHDMDKNSKEEMLQFWGMPKTYYSYDFHNFHFIVLDANFMYKDGEFVDYEKSNFYVDSKYRTFIDDSQIEWLEAELKATKLPTIIFSHQSLWHYQWGVKNRLAIQKVMETYKEKIICCMNGHNHIDFHHHQNGIDYIEINSASYQWMEEKYKNTSRYPKEMYDQYRWLPNLATYKDPLFAFASVDPKGSFSLEGVKSQWVAPSPYDSGMPKNVYGSEYSAEISDYNLKF
F. pacifica|peg.2310	PUL14	305799	302659	-	Glycoside Hydrolase family (GH2)	atgaaactaaaagcaatccttcttctagctcctttttttatccttagctgcaaaaaagagcctctaattgaaatagctgaacaaacttatcattacaaccataaaatttttgaagaaaacaagctatctccaagagccacattctttgcttctgaatcttctgaaattcaaaagaaaaaatcgtctagaagatttatagatttgaatggggattggaaatttcattttgtaaaaaaccccaagcaacgtcccacaacttttcagcatgtaaattttgatgacagcaaatggggaatcattcccgtcccagccaactgggaagtgcaagggtatgattatcccatttatttggatgaacgttacccttttgataccaaatggccagatgcgcccaaagat…	MKLKAILLLAPFFILSCKKEPLIEIAEQTYHYNHKIFEENKLSPRATFFASESSEIQKKKSSRRFIDLNGDWKFHFVKNPKQRPTTFQHVNFDDSKWGIIPVPANWEVQGYDYPIYLDERYPFDTKWPDAPKDYNPVGTYRKEIVLDKEFLSENVILHFAGAKSAMYVYVNGSYVGYSQGSKTPAEFNITSVLQPGKNLLALQMFRWSDASYLESQDMLRMSGIERDVYLYSRPKVFISDYYTYTNLDDTYMNGIFKGTIAINNDSDTSSSGNITLELLDDENSVYKETSSFEIPSGQTTEVNLDHLIKDVKQWSAEIPNLYTLKITLEDSKNPKNNQYIKNHVGFKSVEIKNSQVLINGKPIYIRGVDRHETDPFSGHVVSKESMEKDIQLMKQNNIN…
F. pacifica|peg.2311	PUL14	308852	305823	-	Others	atgcagtacaacactataaagataactaccccacaagcagagcaaattgccttggatttattttccatttctggaaaagcaaaaccgttacctggggaacttgatttcaattttagagttaaaactgaaaaaggagaaagctatatcctgaaaatctcgcgtccagatgaggataaggactacttggattatcaacaacaattgttgctccatattgaaaaaaaaggagaagctattatttcgcctttggtaatcaaagacagaaacggacatgcaatttccaattttaaggatgattctggaaacttgcgcatggtacgtttgctctcatgggtttcaggaagaatctggagtagtgtgaatccacaattggacacactacgtttttctttaggagaa…	MQYNTIKITTPQAEQIALDLFSISGKAKPLPGELDFNFRVKTEKGESYILKISRPDEDKDYLDYQQQLLLHIEKKGEAIISPLVIKDRNGHAISNFKDDSGNLRMVRLLSWVSGRIWSSVNPQLDTLRFSLGEQCGKITKILRDFDHSKAHRDFEWDIAQSLWTKNHLYLFKGKEKEIIAFFQSEFEKAASTYTDLRKSVVHNDANDNNVIVSPDLVQPKTNAIIDYGDAVHTQVINDVAVACAYAIMHHNDPLEAALPLLKGYHSTFTLEEAELDHLYNAIAMRLVISVTKSAINRVKEPDNEYLLISEKPAWEVLKKWYAIDPDFAKYSFRSVCEFEAHSNTKKFEGWASNQNFELSDLFPTIRKNEVQHLDLSVSSKWIGHEREFNDLDLFQFKIN…
F. pacifica|peg.2312	PUL14	310906	308855	-	Glycoside Hydrolase family (GH63)	atgggcattaaatacctacggattatgtgcaataaaatctttttggcatctttatgtattctaaacttgagtatagcatgtaccagcaaaaaaacaaaaaaacaattatcatatacagtaacaaaacatcttgaacattcaaacagtattcagaattatgtgggcactccaaataccaaagatgatcgagaaatgcttatgttttctgatcaaggtgcatggtttgcttatagtctaccaaattctgaaagctctagcgttggtttttcaggtccatttttaatgacacaggaaaatggagtatggcttagccctacactaactgagatagaactaatcaacagtaaggacaacaaaatctttaattggaaaaatactgcaaaccagaatagttatgct…	MGIKYLRIMCNKIFLASLCILNLSIACTSKKTKKQLSYTVTKHLEHSNSIQNYVGTPNTKDDREMLMFSDQGAWFAYSLPNSESSSVGFSGPFLMTQENGVWLSPTLTEIELINSKDNKIFNWKNTANQNSYASHLEQEYENKYLKIKQQLVYMSGHTALQKTSIINQTSEEIVLSPIFKGNLFHTGVQISKEENGIKLLSSKSNAVGHIQFANTNVHEIVSDSTSYIVKGSPLVLSKGESKSFLISQTFIFPEYSWEQEKLIISNVHFDSVLQARFSEKESELKTLNQQRKPNFTDEVYAKVLAKSHLTLQNNWRIPAGELKHQGLFPSYHYEWFHGFWSWDSWKHAVGLSHYNPELAKDQIRAMFDFQKDNGFIVDCVYRDTTIEAHNFRDTKPPLA…
F. pacifica|peg.2313	PUL14	311149	311727	+	Hypothetical protein	ttggattctatctcgattttagaagaaatacaaaaccaaaacaggtttgtttataaaaagcttttcgatgatttttatgaggaacttgtgctatatgctaatggatatctttttgataagagtccaagtgaagatatagtacaggaggtttttatttatctatgggagaaaagtgattctataattattcaaacctcattaaaaggctatatgtacgcgatggtcagaaatcgatgtttgaattttttgaaatccattaagattacagatgatgtcaatattttagaattacgggcggcagtttcagaggaatacaatctagatgccttttccgattcagataaaaaggccatacatgcccaggtaatagaaattatagaagccctgccctcaagaatg…	MDSISILEEIQNQNRFVYKKLFDDFYEELVLYANGYLFDKSPSEDIVQEVFIYLWEKSDSIIIQTSLKGYMYAMVRNRCLNFLKSIKITDDVNILELRAAVSEEYNLDAFSDSDKKAIHAQVIEIIEALPSRMQAIVRLRFVSNYRYSEIADELGVSVNTVKTQLKRAKIKIGELIVSIIVFLSTYLSLFYS
F. pacifica|peg.2314	PUL14	311964	313100	+	Transcriptional regulator	atggaatttaaacttattcttaaaaagataaataacacgcttaccaaggcggaagttgtaatatttaatgaatggtattcggaatctgaggaccatagaacctactttgaattagtaaaggaaaagtatgatagtgaaaaagaatcagtagacctcgaagagggatgggagacggttttgcgaagtatcgattacaagaaaaggaaaaaagtgttatggaagtacgctgcagccgcggcgattgtaattgctggatctttgactttattgattttgaacaatacacaagaattgagtacggaccttcctacggtcgtagaaaaagttgaaaccattgaagttggaagtgataaggcaactttgaccttggaggatggatccaatattttcctaaaaaaa…	MEFKLILKKINNTLTKAEVVIFNEWYSESEDHRTYFELVKEKYDSEKESVDLEEGWETVLRSIDYKKRKKVLWKYAAAAAIVIAGSLTLLILNNTQELSTDLPTVVEKVETIEVGSDKATLTLEDGSNIFLKKGESYETGRIKSNGEQLVYEDNSEQENNEIAFNYLTIPRGGQFFIELSDGTKVWLNSDTKLKYPVSFRPNSSRRVELIYGEAYFDVSPSGENNGSNFIVTTQNQEVEVLGTEFNVKAYKEEDIISTTLVEGKVSVNNNNSKTDLAVGHQSKFNKLTNEIETFKVNIYNEVSWKSGFFSFQNMPLKDIMTVLSRWYDIDVFFENDRIQNVTFNGVFSKKQGIEEILSIIENTNETTYKINGKAVLMK
F. pacifica|peg.2315	PUL14	313207	316563	+	TBDR/SusC-like Protein	atgaaaactaaatttagcagaactcctatatattgtaggaaaaagatttctattgcaattatgagagcatttattttcttattctgtatggtggcttttggttttggcccaaaaacaggtttttctcaaaacaccaagattaaaatcgatgctgatgacctaattaccgtagagcaagtttttgaactgatacgccaacaaaccgaccacacttttatctacaggtcagacttgttcgtagatgcgcctaaagtagccgtaaagaaaggaaagataagagcaaatgaacttttgcaaaaaagcctttcctttggaaattttgattttcaattttcggatagcggttctattctattagaaagaaaaccgaccacaccaaaaattgaagtacaacaatcc…	MKTKFSRTPIYCRKKISIAIMRAFIFLFCMVAFGFGPKTGFSQNTKIKIDADDLITVEQVFELIRQQTDHTFIYRSDLFVDAPKVAVKKGKIRANELLQKSLSFGNFDFQFSDSGSILLERKPTTPKIEVQQSVSGTVVDSNGAPLPGANVLEKGTTNGTQSDFDGNFTINVADEDAVLVVSYIGFSTKEVSVAGQSNIRVALQEDAESLAEVVLVGYGTQRKEELTAAITSVDVEEIQKIPTADIATAMQGQVAGLNVAIASGVPGSDPVIRIRGLGTIGNNNPLFVIDGIPGDLSYVNPADIKNISILKDASAATIYGSRASNGVVIVTTKRGRSGEPRVTVNSFISTHTITNDLDVASRDQHNQIKLESYANAGETPAPYITNGTQYADSDWSDAY…
F. pacifica|peg.2316	PUL14	316594	318114	+	SusD-like Protein	atgaaaaaatataaatatttagtattgataggtttagttataggttttacatattcctgtagcgatgattttgttgatgttcccaataaagaggtattaacggaggcaagcttttggcaaacagagcagcatgccttgcaggccttaacgggaacctatgcggctatgcatagttccagtgggagcaagtgggccttttttgaagaaatgtataccgcattggcatatcgtggtgatgacgttaccaataatactgccgagatttatggtagatcggtagcaagttttaacaatactacggaagacagtggaccatttaatatttggagagccagttatgcaggaattggaagggccaatcaggtgatacaaaatgtaccatcaattgaagccttatca…	MKKYKYLVLIGLVIGFTYSCSDDFVDVPNKEVLTEASFWQTEQHALQALTGTYAAMHSSSGSKWAFFEEMYTALAYRGDDVTNNTAEIYGRSVASFNNTTEDSGPFNIWRASYAGIGRANQVIQNVPSIEALSEADIKVIVAEAKFLRAFYYFWLVTGFENVPLVTTFDTDPEKLFPGQASPAEVWAQIETDLQEAEADMATSHTGEWKGRATVGSAKALLGKVYLFQEKWAEAETKLAEVVAMDYSLLPNFADNFNGSSENGPESVFEIQFTGDRSNDNDERQVLNFQVSPYEFGGWELFYPSQWLVDEMKTDVDGGGNISERVYESIFFDDPNSEMYSRADDAVRPYSDVADALNHPKYFKKYSFNEDTNFYNGTNITVIRFADVLLMYAEALNENN…
F. pacifica|peg.2317	PUL14	318264	319946	+	Hypothetical protein	atgaaaaaaacttggatcatttgttgttgtcttctatgtgctttaagcctttccgctcaagataaaacttattgggggaacgaagtgcccgaaaattggaatgggaaatggcctaaagaactaatgactaaaacagaactatccagttttgcccatacggccaattacaatgatattttggagtatttttctcagattgtttgggaaagtgaatatgtccatgtgtttaacatgtttaccagtgatttaggacgtaccagtcctactttggtaatgtccaaccctagagtaacgtctgcagaagaggcaaaaaaaacagggaaaactattatttatttacaaggaggtattcacccttcagaatgtgaaggtaaagaagccttactaatggttatacgg…	MKKTWIICCCLLCALSLSAQDKTYWGNEVPENWNGKWPKELMTKTELSSFAHTANYNDILEYFSQIVWESEYVHVFNMFTSDLGRTSPTLVMSNPRVTSAEEAKKTGKTIIYLQGGIHPSECEGKEALLMVIRDILFGDKKYLLDELIILINPNFNVDGNEARVVNNGNPRLTGTRRNGAGYDVNRDGIKLQTKNMRGALKNVLNTWDPILIYDTHRMGDTRHGYAIAQAGSNVVTAHSSPRDYVTYKIFPEIVKKAREKSKIEVGMHCGLNQGWPPTEFTHDNSIWSTEAKFMVNAYGLRNRMAILVETPGGEAFEKAIYSSYAYTNALLEYCYEHGKEMQEICHNAEKEVVQLIKDKAASGNLTNYVSGKYILEGNITMPAYRNTKTKTIPGTSIEE…
F. pacifica|peg.2318	PUL14	320058	322304	+	Glycoside Hydrolase family (GH31)	atgttttttttaagttgtataccctctgatggtgttagtaaggtaaagtatgatggttatgctacaaaggtatatttagcagactccattgaagtttccttttattccccaacaatgtttcgttttagagtttctgcgttggacagtataaagtttcctgacaaatatgaacttccatttttaattggtcatttggattcatgggataaagtggaatgcagttttgaagaaaatgaggataaatatgaaatacaaacttcaaaaattaaattggtagttgataaggaatctttggattggactattttcgataacaactcaaaaaaaatatatcctacagatggcccgatctatggaatgttcaaagatggctatacccgttttgacaatgccagcgca…	MFFLSCIPSDGVSKVKYDGYATKVYLADSIEVSFYSPTMFRFRVSALDSIKFPDKYELPFLIGHLDSWDKVECSFEENEDKYEIQTSKIKLVVDKESLDWTIFDNNSKKIYPTDGPIYGMFKDGYTRFDNASAFNETNLNSRYTHWFYNKETRSYTDTFLEEGLIMDNYFIYGPNYPSLFKQFNDLVGPEPLLPKKGYGFFQTQHLSCTGNQKDFMEVAQEFRDRDIPCDNLILDFGWGDACVGGKEITWGSSMEWSENYTSPLTPKQMIDSLKTSDFDLMLIHHNAPDHANRVNHGWTETIIDEKTWWENYKKELDMGIVGTWQDTRRNNISDAEIWNGTQEYIGKESRVMFLGCRRMQETNPWDDGLTQIPLNAMIGQRRYPFRWVGDSDFTWSEMK…
F. pacifica|peg.2319	PUL14	322316	325639	+	Sulfatase (S1_15)	atgattaaaaacttcaaaaatatcatgttttatggggttgttggcagccttttggttatctcatgttatgaaaaaccatcttcaagaatcaaaaaaaatgaaccggtaacctcaacactttttacaaccattccttcatctgaaacagggatatattttgccaacgaaatacccgagagcagtgctatgaacagtatggtctatgaatatttttataatgggggaggggttgctgttggtgatgttgacaatgatggattgccggatgtttactttacatctaacctgaagagcaataaattatatagaaacaaaggagattttaaatttgaggatattacagaaactgcccatgtgaaaggctcttttggttggacaaccggtgtgaccatggtagat…	MIKNFKNIMFYGVVGSLLVISCYEKPSSRIKKNEPVTSTLFTTIPSSETGIYFANEIPESSAMNSMVYEYFYNGGGVAVGDVDNDGLPDVYFTSNLKSNKLYRNKGDFKFEDITETAHVKGSFGWTTGVTMVDINADGWLDIYVCKSGKGKIKNRENELFINNKNGTFTEAAAQYGLNFSGYSTQASFFDYDKDGDLDMFLLNHNVTPINTNNPEEFKMKENELVGDKLYRNDNKKFTDVSRKAGIIGNSLGFGLGVSVGDLNQDGWPDVYVANDYVEQDYLYYNNGDGTFSEQLRSSIPHISNFSMGTDIADFNNDGLLDIMTLDMVAEDNFGIKTSMSGMNPKAFGHAVEHGFHYQYMFNALQMNNGNGTFGDIAQLAGVSNTDWSWGPLFADFDND…
F. pacifica|peg.2320	PUL14	327147	325684	-	Sulfatase (S1_7)	atgatacgaggaaagttcatttatctaatgctatgtgtggcgttggtttcttgtaagacacaggaacaggtcaaaaaaaaactaaatgttctttttatcattgccgatgacttgaccgctacggctgtttcttcctatggaaacaagatatctaaaactcctaatattgatttgttggccgcccaaggaacaagatataccaaagcctactgtcaatacccagtatgtggtccctcccgagcatcctttttatccggatattatccaagtgccaccaaaacctttggatacactagcggaagggaaaatataggtcctaaccgtattacgtggcctcaattgttcaaaaacaatggatattatactactcgagtgagtaaaatataccatatgggagtc…	MIRGKFIYLMLCVALVSCKTQEQVKKKLNVLFIIADDLTATAVSSYGNKISKTPNIDLLAAQGTRYTKAYCQYPVCGPSRASFLSGYYPSATKTFGYTSGRENIGPNRITWPQLFKNNGYYTTRVSKIYHMGVPIDIETGSHGKDDEASWTERYNSQGPEWKAKGDGELVQGNPDGSKPIQGGNVMTIVKAEGDDLIHSDGKTAAKASELIRAHKNEPFFMAIGFVRPHVPFVAPKDYFAPYPYEDISLPYNFEGDWDDIPEKGINYVTSKNAQMDSIQKKKAIAAYYASVSYMDNQLGKVLTTLKEEGLEDDTVVIFTSDHGFHLGEHEFWMKVSLKEESARVPLIIKMPGKAPAVCNSFVELLDLYPTIAELAGLSYSEHLQGKSLIKTLDDPNHKV…
F. pacifica|peg.2321	PUL14	328790	327204	-	Sulfatase (S1_20)	atgcaacattccaaatcgactttaataattcttttgtcttttcttgtgttttcttgcaaaacaaagccagaagcagaaaaggaaaatgtgacggtccaaagtccaaatatcatctacattttggcagatgatttgggctatggtgaattgggcatctatggccaagaaaagattgaaactcccaatattgatgctcttgcccaaaatgggatgttgtttacacaacactatacaggggctccagtttgcgccccagcaaggtacatgttaatgacaggcaagcatgctggtcatgcctatatccggggaaatgatgaatggagggaaagaggggatgtttgggactacaaagctgcaattttagattctaccttggaagggcaaagacctattccttca…	MQHSKSTLIILLSFLVFSCKTKPEAEKENVTVQSPNIIYILADDLGYGELGIYGQEKIETPNIDALAQNGMLFTQHYTGAPVCAPARYMLMTGKHAGHAYIRGNDEWRERGDVWDYKAAILDSTLEGQRPIPSSTVLFPQLLKNQGYATGMVGKWGLGAPHTDAIPTKMGFDFFYGYNCQRQAHTYYPVHLYKNENRVHLNNDTIPPSKKFPKGADPNDPESYREYNLNDYTPDLMFDEMLGFISENKENPFFFYWASPIPHNPIQAPQKWVDYYKGKFGEEEPYLGGAGYYPHQNPKAGYAAMISYLDENVGKLVDYLKKNGLYENTIIMFTSDNGVTFSGGTDGEFFNSSGVFGEEYGRGKGFVYEGGIRVPMIATWPNHIKPGSKTDHISAHYDVM…
F. pacifica|peg.2322	PUL14	330541	328823	-	Hypothetical protein	atgaaaaaagagaagaaattagtgaagatatatttaatgttattatttcatttcatgtttttatcatgttctgcggatcaagaaagtgttgtagtatccaacaacacagaagaactccctccacaatcaacagataatgataatcaagatattgacctgacaaccttagtgttcactcccaacgagagttttttttcacctgtgggcaccttaaaggcaaacctcagagacaaaaccacaggaaatgaatataataaaaacgagtactatgattacatttatgaatggaaggctcttactgacactattatttttgggatagatattaaaactgttggggatttaactattaaacctgaaatggccattcaagcaagtcaagatggctcagaattgtta…	MKKEKKLVKIYLMLLFHFMFLSCSADQESVVVSNNTEELPPQSTDNDNQDIDLTTLVFTPNESFFSPVGTLKANLRDKTTGNEYNKNEYYDYIYEWKALTDTIIFGIDIKTVGDLTIKPEMAIQASQDGSELLVYLDNEGKVTSLTATGSEDTYQIQDEVVFQNVTTGFHIIKLQLKSLANTGQDVGRLKNLHISGIAAKNSENVMRRYRAKAVHCKWEIADADAQIEISVHELTIASKNVDFYQPITTPFGYTGSTWDKDTQTFGGYNFSLWSYGANDPIPPIYQESHLVAVGPGLEFGSYGHEGTGVKPRGPHPYIGQDTNTQIIAVRMEPGETYNTFWSYYLSPIDGHWKLYGCGKKYNKSGQLKYLTTGAFVEVPGGAHKVRSGHQVCETHYRGW…
F. pacifica|peg.2323	PUL14	332224	330557	-	Hypothetical protein	atgaaatcaaaatatcttgtattagctcttttgatggtcttcttatgttcatgctcctcagatagtgcagaaataccagacccaaaaactaccgaaaaaccaaaagaaccagaagagccagaaactccggaagaggatatttggaatgtcaataaatctgaccaatatgcggtaaatattattttctataaaccttcagattttaatgccacagatgatgttatcaataaaataagtgacatggctttgtacatacaaaaatggtacgaagtacagatggaactcaatggttatggcgaaaaaaccttcggattgatcacaaatcaacatgggaaggtgcgagtgcatgtaattgaaagtagcaacccaagttcttactatcatgataaagaagagcaa…	MKSKYLVLALLMVFLCSCSSDSAEIPDPKTTEKPKEPEEPETPEEDIWNVNKSDQYAVNIIFYKPSDFNATDDVINKISDMALYIQKWYEVQMELNGYGEKTFGLITNQHGKVRVHVIESSNPSSYYHDKEEQDPYSTLQELNAAVNNYFGSNAGFKASAHSLILSNEETLIRFVGSGKNAYARSSNFSLEPTGKYFGDFELMKSAGLGGIMHELAHGLNVPHNCHKNSELPKISLMSFGNHTYENGQEDMVFMTKTTAAILNVNEAFNKINNGIVYYSQDSMEMQMLEIEKNDANNSIDVQGIISSDTTPTHLYISNDGAPSGQANNNYDDVTFVTGFTDLGDNRYSFSVKMPYQELFNNYKDEFKNDMLLSIKGLTIQGNRHELYKYNYTIDLSTKT…
F. pacifica|peg.2324	PUL14	333642	332230	-	Sulfatase (S1_16)	atgaaaattaggtttgcattacatactattatggttcttggcatgttgagttgtgaaaccaaacaatcctctaacacctcaactccaatcaaacccaacattattctcatcaatatagatgatttaggttggggagaaccatctttcatgggtagtactttttacgaaactcccgtaatagatgatttgtcgatgcagtccgtaattttcacaaatgcttatgccgctgccgccaattgtgcaccaagtcgagcaagtttaatgacagggaaatggacgcaaagacatggtattcttaccgtaggaagctctgaaagaggaaaatctgaggataggaaattaattcccactgcgaacaagacggaaattgatgagaagtttctactcattccagaattg…	MKIRFALHTIMVLGMLSCETKQSSNTSTPIKPNIILINIDDLGWGEPSFMGSTFYETPVIDDLSMQSVIFTNAYAAAANCAPSRASLMTGKWTQRHGILTVGSSERGKSEDRKLIPTANKTEIDEKFLLIPELLKKGGYHTIHAGKWHLSNDPLQNGFAINIGGSHAGHPSSYHAPFKNIDLKAEKGERLTGLIMDELIQVLETNKEPFFVNYAPYAVHTPIQPVDSLLAKYHTKEKIPGKSNPSYATMIEDVDANIGKLISHLKQTNQFKNTVIIFTSDNGGLFFVSNQHPLRAGKGSYYEGGIRVPFFIVWKDKIDNGIRNNTPISNIDIYPTLLEIANIDAPRDLILDGNSLYPVLTKKKKIEERPLFWHFPVYLQAVAKENENRDSKFRTRPGSV…
F. pacifica|peg.2325	PUL14	335359	333782	-	Sulfatase (S1_20)	atgaaaagtaatactatatatataaaaacaaagacactgggcctaatggtcattatggccttaatttttggatcttgcgctagaaatgatgatggctatctgagagaatccaatgttgattcagcgttgttgcctgaggcagattttactgcatcacaaactacggttgatcaagatggaacaataacgtttacagatgcatccacaaatactcctatcttgtatacatggaaatttgacggtggaaaccctccctctagcactgaagcaagccctacagttgagtaccctatttccggagaatttaatgtcagcctaaaggttcgtaacgaatttggcgttgatgaagtcatcaaagaagggttcattattgtagagagcaccgctgaacccttagat…	MKSNTIYIKTKTLGLMVIMALIFGSCARNDDGYLRESNVDSALLPEADFTASQTTVDQDGTITFTDASTNTPILYTWKFDGGNPPSSTEASPTVEYPISGEFNVSLKVRNEFGVDEVIKEGFIIVESTAEPLDPAITVRMNYEESLLNEGSAGGAGASTGAPAYETGIIGENAYSFDGSNAVTLTGYKGVNGPNSRTVSAWVKTTTTERITISHWGESGTGSRATFAVNPDGTIRSEFQGGGLNSTAAVNDGEWHHVAHTYDGAILTVYVDGVASASLPTTTIDTGNAGETDVEIGAQFGARIFNGAMDDFRIYDIALDAGSIGLLAAQPTIETQLNFEGSLLNEGSAGGAGASTGAPAYETGIVGENAYTFDGSNAVTLSGYTGVNGPNSRTVSAWVK…
F. pacifica|peg.2326	PUL14	337165	335381	-	SusD-like Protein	atgaaaaattttaaacaccttttaactttgatatgcttcaccgtcctaacttctagttgtgacgatgacctagaccttgttccacaacaagagctatcagaagcaacaatatttagcacctataacaatgtacgcacctatgcatggagcttctatgaattttttgacgcatatcccagagcactttcttgggttgccactcgtgacctcgatgcagacttaatgcaaaatggagggagtagcgtatcacgaccatatattgcacagaacattaatgtacctgctgaaagtggaggaaccgtatacggaatttcttatgagaatatccgtagggtcaatatcatgttggaccgaattgcgggctctgaaatgactgaagaagagattgcacattggcgt…	MKNFKHLLTLICFTVLTSSCDDDLDLVPQQELSEATIFSTYNNVRTYAWSFYEFFDAYPRALSWVATRDLDADLMQNGGSSVSRPYIAQNINVPAESGGTVYGISYENIRRVNIMLDRIAGSEMTEEEIAHWRGIGLFFRAHQYFNLLNRYGGVTWLENELTDTDTDVLYAPRDSRDLVANNILRDLQEAIGIIKEDGDGPNTVNPDVAKALLARFALFEGTWRKYHGLSDHDKFLNAAIQTSAELIDKYPDIHPNYDHVFNSIDLGPIEGILLYKHYVIDELTHWTSTNTRSTNNKYDITRKGIDKFLTKNGLPVTNPTNTQFQGDKDFYAEFRDRDNRLLILSPPPYKVNGDGSQNWTSTGNPADEEFFPILEAITGGFPNKQLPDRNWSKRVTGEV…
F. pacifica|peg.2327	PUL14	340482	337177	-	TBDR/SusC-like Protein	atgcaaaaactgaaaactaaactcgtatttctattatcacttgcgttttgtggctcgctgtttgcccaaaacatcaaggtgactggaaatgtaaccgatgttgaaactggaatgcccattcctggcgcaagcgtcatagaaggaggcactaccaatggtgtagccgcagattttgacggaaattatgaaataaccgttccccctaacgcctcattggtaataagttcaattggtttcctttcgcaaacgatttcgttaaatgggcaaaccacagtgaatgtctccctatcaccagatgtctcacaattggacgaggtggtcgtggttggttttggtacccaaaagagggaaaacgttaccggagcggcttcatatgtgcaaatggacgagattattaac…	MQKLKTKLVFLLSLAFCGSLFAQNIKVTGNVTDVETGMPIPGASVIEGGTTNGVAADFDGNYEITVPPNASLVISSIGFLSQTISLNGQTTVNVSLSPDVSQLDEVVVVGFGTQKRENVTGAASYVQMDEIINDRPIVDATQALQGAAAGLQIVQSSGQPGDTSTSINIRGFTSINGGSPLILINNVPGDIEDLNPRDIESISVLKDAAASSIYGARAAFGVVLITTKSAGRNQKVSFSYDVTTSVSRAVDQPEKATTRQFAESLDTFGVNAYFAGQNVDRWIELLDLYDANQLGQLNLVSDPINNTTYPIHFEESSSQYYPLTDSDIIDDFIKNFGYSTIHNFSVSGGGEKVGYRLSTGYAFEDGVMVTDKDSFKKYNVNAQVDADITPQLTSSSNIF…
F. pacifica|peg.2328	PUL14	341902	340544	-	Glycoside Hydrolase family (GH109)	atgagctcaagaagaagttttgttaaaaaaactgcaatagcaggggcaggtttggctcttgctccaagtatttcattaggtgcggtaaaagacaaattgtcgaccaaattaaatgttggactgattggtgttggtttgcgtgggaccaatcatttgaacaaccttttactaagggatgatgtcaatgtaggagcaatttgcgatgtggacgattcaagaatacgattggctctggatatcataaccaaaaaaggaaagggaaagccaaaaacctttggcaaagatgaatatgattatcgcaatctacttgagttaaaggagttggatgctgtaataatagccacaccatggctatggcacacgcgtatggcaaaagattccatgctcgctggaaaatat…	MSSRRSFVKKTAIAGAGLALAPSISLGAVKDKLSTKLNVGLIGVGLRGTNHLNNLLLRDDVNVGAICDVDDSRIRLALDIITKKGKGKPKTFGKDEYDYRNLLELKELDAVIIATPWLWHTRMAKDSMLAGKYTGLEVSAANTLEECWDLVNTHEQTGTHLMILENVNYRRDVLAILNMVKQNVFGEMVHYRCGYQHDLRGVLFNDGKTAYGKGAEFGDKGISESKWRTQHSLYRNGDFYPTHGVGPIAAMANINRGNRFSSITSHASKAIGFKDYIVKQGGEEHPNAKLNWKQGDVITSTIETSMGETIVITHDCNLPRPYSLGFRVQGAKGLWEVDGRRIYIEGKSKPHRWDEAKEWLEKYDHPLWQKYGVYAKGAGHGGMDFFVINAFVQSALQNI…
F. pacifica|peg.2329	PUL14	342264	346415	+	Sulfatase (S1_15)	atgctttttatgcattgtttgttcatgcctaaaaaaaggattaacccacaagctggtcttttttactttttgattgttttttcatgcttccaaatggtcaaaagtcaagaactccaaaacttcattcatttcgaaaagggatttcatccatccacaacaattgaaaatgacagtttggggaatgtactaatttcttctactaaaggtatatataagtataatgggtatgattttgactttaagtcgtataccaccatttttggctatgagtttatcaacaaaagaagagtttattttaaaaaggacggaaggaataactattggttggccacttataatggtgaacttactatgttgggtaaaaatgggaggtatacccactttagagatagtttgtct…	MLFMHCLFMPKKRINPQAGLFYFLIVFSCFQMVKSQELQNFIHFEKGFHPSTTIENDSLGNVLISSTKGIYKYNGYDFDFKSYTTIFGYEFINKRRVYFKKDGRNNYWLATYNGELTMLGKNGRYTHFRDSLSKGETSFKINAIIPHGDLVWFGSEEGSLYKYDYSKSQISRVATLPNIQNHSQAINNLAVTDSNQIWISTKGGRVYGFKETIKQLQELKMPFDDKILHSLLLVADKKGKLWIASELYGLYQYEPSSQKLEPFHLSEHQVKSSGGIPAFYVLFCDKSGDIWAGTDGEGLFKIDKDNYKVSRFRHQDNNRFSISNNSVTGISEDNHGNLWIVYKKGSIDILPNYNSSVQYFTGSENNVPSPILCMLKATDGSLWIGTDGKGLNRVFPNGK…
F. pacifica|peg.2330	PUL14	349066	346448	-	Sulfatase (S1_16)	atgaaaagaagaaactacctaaaaaccatattaatgggagcggttgctccttgcatttctccttcagtattggccaatagtacctttaggtcttggccttacgaaaacgggttaagtttcaacagtaattggcataattggccaaatatgaaatgggtgggacctgaatattggggcaatcgcctacaagattggcttttaaaagacggcaaggttatttgcgatattactgataaaaacagaagtcttcatttgctaccgatccaaaaacctgaaaaattggttggttttatcacttccgtcgcaattgatgtacttaatccaaatattgaaaatattgacgagggatgtctaggagttcgtttgggagtgaccggaccaaatgaggattatagatcg…	MKRRNYLKTILMGAVAPCISPSVLANSTFRSWPYENGLSFNSNWHNWPNMKWVGPEYWGNRLQDWLLKDGKVICDITDKNRSLHLLPIQKPEKLVGFITSVAIDVLNPNIENIDEGCLGVRLGVTGPNEDYRSAAVFGKGTPIGLTPKGKLIVGNQVFDTSLNTIPKQFGLIVEAIPSIDSYTVTVSLTNPQDDALFYKKESIALSNAQLTGNFSLLSDFKLNKEQNSAVPSAAFSNWHIASEDLTYKENHFFGPICFTQYTLNKGKLKLTAQMAPIEEINGHSIHFQVKDDIGKWKTLQSGNMDYEGRSVIFSFTDFEMEQDLPFRISVDIPLEHKMETYHYEGTITKEPHDKNEIRTAVFSCNFHYGFPDADIPENVSKLNPDIILFLGDQFYEATG…
F. pacifica|peg.2331	PUL14	350114	349077	-	Transcriptional regulator	atgaagaaaaagcacactattaaagatattgcacaagccgcaggcgtatctataggtacagtggacagggtacttcacaaaagaggcaaggtatcagaaaaagctttgaaagccgtcaccgatgcacttaacaacctgaattacaaacctaaccctattgcgcgtacattaaaaaacaataccatctattcaatcaaagtactactcccagatcctgaaatggatccttattggaaaagatgcatggaaggtataaatgaaacaattgaagagttcagtgcatttgaccttgaaatagaaacgcattgttatgacccatctgaacctagttcattctcaaaaactggagaacaattaattcaaaccgaaaatttaaatgccttgctcttcgttccgctg…	MKKKHTIKDIAQAAGVSIGTVDRVLHKRGKVSEKALKAVTDALNNLNYKPNPIARTLKNNTIYSIKVLLPDPEMDPYWKRCMEGINETIEEFSAFDLEIETHCYDPSEPSSFSKTGEQLIQTENLNALLFVPLFEMESNALLKKLGEKQILSATFNSSLSNDLIDQHTGQDLYSSGRVGAKLIHSLIKPDSKIAIVHIDEAFNNAVHMKQKEQGFISFFKDFGSFQIQTLTLNSNEFEVKFPNFVTQFDTMDAFFVTTSKAYEIVKALKKENKKCSIVGYDLLPRNVSCLKTGEIDFLIHQSPKTQASLGLRGLIETLIFGKEIPKKQLLPIDIVNSENVDSYLI
F. pacifica|peg.2332	PUL14	350267	351367	+	Others	ttgaagtcagaatttaccaaagaaagaatagttgcacaagcgcctggaagaacctgtttgtttggtgatcatcaggactatttagggcttccggtaattgcatgcgccattgaccgtcatattaagcttgtagctacgttaaattcagcccgtaaactggtactgaacaaaccggacatcaatgaaaaaagaatcattgatattgatgaggaaataaagtacgtttcaaagggagatcatttattggcagcacttaaaattcttcaggaatatgagtgcattcctaatagtggttatgacattactatctctggtaacgtagcaataaacgcgggcatttccagttcaagtgccgtggttttggcatggatccaatttttaacggaagcttttgggtgc…	MKSEFTKERIVAQAPGRTCLFGDHQDYLGLPVIACAIDRHIKLVATLNSARKLVLNKPDINEKRIIDIDEEIKYVSKGDHLLAALKILQEYECIPNSGYDITISGNVAINAGISSSSAVVLAWIQFLTEAFGCNAPVSRELISQIAYEAEVAFHGAPGGKMDQYAIGLGNIIYLETGDALSYEMIEKPLQGLIVAESGIPKQTTGVLRELKENALLAIHKVKERVPTFEVGNIDVTDLPKYLNYVPDDLKIYLEAAVTNHDITKRALVEFRMSELDLEHIGALMNEHHRILKDYLHITVPKIDDMINGAVNAGALGAKIVGSGRGGSIVVLAKDGEQQLVVDALMKAGARDAYPVNVDKGVRIIEP
F. pacifica|peg.2333	PUL14	351375	352253	+	Others	atgagcaaacataaaaatttaatcatactggcgggtggagcttcgtccagaatgaaaaggccggagacaagttcagaaggacttacccaggacgaaattaaccaggccaatcagcgtagtaagggtttaattacagtaggagcggagggaaggcctatgatggactatgttttgtacaatgcaaaaaaagcggggtatagtcatatttatattgtgataggagaaaatggagagctgtttcgagaatattatggaaacggaagtaataactctttccatggccttagcatttcatttgccgtacaatatattcctaagggtagaaaaaaaccattcggaactgccgatgcattgtatcaagcagttgaacaattcccagagcttaataatgattattat…	MSKHKNLIILAGGASSRMKRPETSSEGLTQDEINQANQRSKGLITVGAEGRPMMDYVLYNAKKAGYSHIYIVIGENGELFREYYGNGSNNSFHGLSISFAVQYIPKGRKKPFGTADALYQAVEQFPELNNDYYSVCNSDNLYSVEALSALRNTNVPNAFIGYDRDAMDFPSERISRFALVKVDKEGYLLDIIEKPSENEVEEYRDSDGKLRVSMNAFKFDGRKMYQYLKDCPIHPERNEKELPTALLNMLKEYPKTAIGIPFSEHVPDLTAKEDIVEVKKYLSSKYAQLDWD
F. pacifica|peg.2334	PUL14	352547	353140	+	Hypothetical protein	atggaaaatttagataaaaatttagaaccacttttattatcccttaagaagggtgataagattgcttttaaggctatattcaaaatgtatagggttaagttgttccattttgttttttcattgtccaaatcagactatgttacggaagaaatacttcaagaggtatttataactgtttggacaaaaagagaaaatattgatgtatcaaaatctttcaattcatttatttatactatagcaagaaatgctacttataatcatttaaggagcatagctaatagagagagtttgaaacaagaactttggaagaaccttaataaggctcacgatcaaacacaaaatgcgatacttttggcagaatatcaggatattgttaatgatattctggagaatattcca…	MENLDKNLEPLLLSLKKGDKIAFKAIFKMYRVKLFHFVFSLSKSDYVTEEILQEVFITVWTKRENIDVSKSFNSFIYTIARNATYNHLRSIANRESLKQELWKNLNKAHDQTQNAILLAEYQDIVNDILENIPTQKRSIFVLSKQQGKSNQEIADLLGISPKTVKNHLWKTLQIIKEQLQPHLVDTIGIIALLIASF
F. pacifica|peg.2335	PUL14	353356	354579	+	Transcriptional regulator	atggatgaccataataacatagaacaactttttcaaaaattcattgataataccattactaaaaaagagtatgatattttaatggatttcattaaataccccaattctcaagagaaaataaaggagatgatggatatccattggaaaggaattgtagcttctgcaaaaaaaaagaccagcgaagacgaggagattctttttgaacttattatgagtagggtggatgagattgaaaaaacagaagagcaacaaaataggcccaaatccatttggggggttgccccaaacttcctttatggaatagcggcttcaataattgttgtaataggattgttttatgggtatcagaatgacatgttttttaaggaacaggtttcatcatccagtatggaattggat…	MDDHNNIEQLFQKFIDNTITKKEYDILMDFIKYPNSQEKIKEMMDIHWKGIVASAKKKTSEDEEILFELIMSRVDEIEKTEEQQNRPKSIWGVAPNFLYGIAASIIVVIGLFYGYQNDMFFKEQVSSSSMELDPNAITLKLDNGNVEVVSVDQQRNISDVRGNVVGYQNGKQISYNTGQPTLKELVYNELTVPYGEKFDLVLSDGTKVKVNSGTVIKYPVQFISGEKRKVFVKGEAYFDVTEDIAHPFVVNANDINVEVLGTEFNVSSYPEDHNINTVLVEGSVKIYNKYKEQIPESHIMLTPGNMAAWDKSKKKIEVKPVDIEIYTAWKDGVLLFKKSSFGNIRKKLERYYDITIENKYGFLESQVYTATFDNESLEEVVEAFKEDTPFEYSIENDKL…
F. pacifica|peg.2336	PUL14	354724	358374	+	TBDR/SusC-like Protein	atgaaaaaattaaacctaggtggtcttttccgttgggaaaggttgcttattactaatctaaagatgaaactaacctcgcttttactgatagtttcactatttcaaatacaggctagcacatattcccagaatactaggattaccttaaagttgaaaaatgctactgtagaggaaatttttgatcaaatagaatctctttcggaatttagatttctgtacaaccacgctaaagtggatgttgataggagagttactattaatgcagatgaggaaaggatatttgatattttggagacactgttttccaatacaaatatctatttcacggtaaaaaagaagcgtatttccttaaaaacaggaaaaataagagctcctgagaaaacaaaaaccaatctcaat…	MKKLNLGGLFRWERLLITNLKMKLTSLLLIVSLFQIQASTYSQNTRITLKLKNATVEEIFDQIESLSEFRFLYNHAKVDVDRRVTINADEERIFDILETLFSNTNIYFTVKKKRISLKTGKIRAPEKTKTNLNDWQDQAITGQVVDEDGQPLPGATVIEKGTNNGTQTDFDGNYSINVSNTSGTLVFSYIGYETKEIPISGQSTINISLAEDTQVLGEVVVTSLGITREKRAIGYATSTIKADEIVKTGTPNVATALYGKAPGVRIAATSGGSTSAVNIQIRGIGSITGSTQPLIVLDGIPIRNNDVSNDNYWADQRVRGNGLLDINPEDVANISILKGASAAALYGNEALNGVVLITTKTGKGGEKGLGVSVNSTYTTDKVAYLPRFQNVRGPGYPVY…
F. pacifica|peg.2337	PUL14	358410	359996	+	SusD-like Protein	atgaagaaatatatatatataatgttgcttgcggttacggtcacatttacgggctgtcagaaagctgactttgctgataattatgctgatcctaacaaaattgctgaaacaacagtaccaaaacaatttactgggattttagcaactaacagagattacgtagttcctaattataataactattttatcatatatagacctaccttactaccttggacacaagcggcaggttctataaatgggcttagccaatatgttgttggatcagctagtgttaatgaacagtggaataggaattattatagaatgttccagcaatatagagagctggaaaaagtttataatggtttaccagaagaagaacaggctaataacaggattttttggttagctgccaat…	MKKYIYIMLLAVTVTFTGCQKADFADNYADPNKIAETTVPKQFTGILATNRDYVVPNYNNYFIIYRPTLLPWTQAAGSINGLSQYVVGSASVNEQWNRNYYRMFQQYRELEKVYNGLPEEEQANNRIFWLAANIYVFDHTQKMVDLFGYIPFSDAGRLSQNGGDYLSSLPAYDSSQEIYTSMLDQLKAFADELNTISISASTKTVFDTQDYINHGDITLWKKYCNSLRLRILNRVSGVSEFSSRADSEISDILGNSGSYPIVDANDENIQVEVVDLDSPINSKGFENGFGSDGWYTNFAGKKMVDHMNDNTDPRIRVFFEPAEDDGVSYRGINPLDDGTAQTTAADNGEISLFNRSAFNQNEFFPGVLISAAEVNFIKAEYYLRGGNDAMAQTAYETGV…
F. pacifica|peg.3389	PUL15	42408	39340	-	TBDR/SusC-like Protein	atgaaagtaaagaagctatttgggacgcttgtttttgtgctattatccatagcatctgttcagtctcaagaaaaaacaatcacaggaacaattcttgatcaaactggaacaccattgccaggggtcaacattattgtacaaggtacggccaatggaacccaatctgattttgatggcaactatgccattacagctagcattggacagacattggtttttacctatttaggacaaagaacaacccaaagggaagtaggtgcccaaaatgtaatcaatgtacaaatggaggaagatgcccaagcactagaagaagtggtagtgacaggtagtgcctctggaaaatccttaaaagaactgagttttgcactcgggcaagtaaaaaatgagttgctggaaaat…	MKVKKLFGTLVFVLLSIASVQSQEKTITGTILDQTGTPLPGVNIIVQGTANGTQSDFDGNYAITASIGQTLVFTYLGQRTTQREVGAQNVINVQMEEDAQALEEVVVTGSASGKSLKELSFALGQVKNELLENVPATSAAAALQGKVSGVSISSPGGQPGSNVSIQLRTANSLSTGQDPLVIVDGVILEGGLADINTEDIDRIEIAKGAAGASLYGSRAANGVIQIFTKRGKGNNKINVTYRSELGVKEITSKYDLATTHRFKLTADGSAFDLTSGSREVDDDGLSDNRYPIGNIFNYQDEIFTTGVFNTHYASISGGDEKTRYLFSYQRLQDEGIYVLVDDYRRDNFRLNLDNNLSDKISVKTSLFYSNSNRDAAINSGTTVGILFPALITEPIYDWN…
F. pacifica|peg.3390	PUL15	43324	42875	-	Hypothetical protein	atgaagaggttaatacaacattttttttcaattcatagtactcgctccaaggagcaagagatggttttgtcatctaaatatttaaagtctggattaacgctaagagaagcctctgaaataaaagagaaaattaaacgggcctttgagcatgataaactttataagaacaatgtaataggcttaaatgatctttcggaacatatagctgaagatagatataaagtttcccaagtaatcaatgaatacctccaaaagaatttttattccctattaaatcattatagaatacaagaagccaaacacttgttgatttcccaaccatttcttagtgtaaaggctataatgtatgaagttgggtttaatagtaagactagtttttatagtgcttttaaaaaagaa…	MKRLIQHFFSIHSTRSKEQEMVLSSKYLKSGLTLREASEIKEKIKRAFEHDKLYKNNVIGLNDLSEHIAEDRYKVSQVINEYLQKNFYSLLNHYRIQEAKHLLISQPFLSVKAIMYEVGFNSKTSFYSAFKKETGLSPNDYRNLSMYAS
F. pacifica|peg.3391	PUL15	43661	44533	+	Transcriptional regulator	atgaaacttcacttactaaatagaagcaatatcaatgggtcttcattttctgtttcaaataatatgtatccctactttttaaaagtttggcattatcaccccgaattggagttggtcttaaccgaaaaaagtaacggtatgcgatttgttggtgacagtattcaaaagtttgaagctggtgatatagttttgctgggtaagaacctaccacatatgtggttgaacagtgagcgttattttaaggataatgtgcctgatgccgctcatgctattgctattcattttagggaagattttctaggagataaattttttgaggttcccgaatttggtccgatcaatgagcttttaaagagggcggtaagaggtgttaattttaaaaatgttgactctaagata…	MKLHLLNRSNINGSSFSVSNNMYPYFLKVWHYHPELELVLTEKSNGMRFVGDSIQKFEAGDIVLLGKNLPHMWLNSERYFKDNVPDAAHAIAIHFREDFLGDKFFEVPEFGPINELLKRAVRGVNFKNVDSKIIESFRSMLDLQPFERAIALIQLLNVLSKHQDYQLLSSIGYLDNFMDAQNKRLHQIYKYVFDNFKGEINASQVAKAIGMNSSAFSRFFKKTHRQSFTKYLNEIRVGYACKLLLESENKITAVAYESGFSNISNFNRQFRVVKNMSPSEYIKFHTEKGK
F. pacifica|peg.3392	PUL15	44639	45958	+	Others	atgttgaccattcttgatttagaagtaaaagacatacgctttccaaccagccaatctttggatggttcagatgcgatgaaccctgatccggattattctgctgcttacgtaatattaaaaaccgatcatccaaaaggccttgaaggtcatggcttaacttttacaataggtagaggtaatgaaatttgtgcaagcgccatagaagccatgtcccatcttgtggtgggaaaaaccttggaaagttttaccaatgatatgtctggcttttggaaaatgatcacaggcgatagtcagttacgctggctgggaccagaaaaaggggttatacacttagcaactggagctttggtcaatgcaatttgggatctatatgcaaaagttgaggataaaccactatgg…	MLTILDLEVKDIRFPTSQSLDGSDAMNPDPDYSAAYVILKTDHPKGLEGHGLTFTIGRGNEICASAIEAMSHLVVGKTLESFTNDMSGFWKMITGDSQLRWLGPEKGVIHLATGALVNAIWDLYAKVEDKPLWRLLADMTPEEFVSCVDFTYITDVITPDEALQLLRKQEAGKKERVAYLLKNGYPAYTTSAGWLGYSDEKMRRLCQEAKSEGFKHLKMKVGADLGDDMRRAAIIREEIGDDLKLMMDANQKWDVQEAIQNMGQLKKYNPWWIEEPTSPDDILGHAKIAEAVAPIKVATGEHCQNRVIFKQLMQAKAFEVCQIDSCRVGGVNEILAILLMAAKFEVPVCPHAGGVGLCEYVQHLSMVDFICVSGTMEDRIIEYVDHLHEHFIDPVVIKN…
F. pacifica|peg.3393	PUL15	45955	47298	+	Glycoside Hydrolase family (GH29)	atgaaacctcgatacagatttcttgctgttttattgcttttaggtactgtgacttttagtcaagggcagggaaattacaccccttctcaatcaaatatagaagctagggaatggttccaagatgctaagtttgggatgtttgttcactggggggtttatagtatattgggagatggtgagtgggttatgcaaacccaaaacattcccgtaaaagcctacgaaaagctgcctacattctttaatcccattgaatacaatgctaaagaatgggtgaaaatggcaaaggacgccggaatgaaatacattaccattacaagcaggcaccatgatggcttttcaatgtttgacaccaaggttactgactatgatattgtagatggaacaccttatgggaaagat…	MKPRYRFLAVLLLLGTVTFSQGQGNYTPSQSNIEAREWFQDAKFGMFVHWGVYSILGDGEWVMQTQNIPVKAYEKLPTFFNPIEYNAKEWVKMAKDAGMKYITITSRHHDGFSMFDTKVTDYDIVDGTPYGKDVLKDLAEACRAEGVKLFFYYSLLDWRDDNYFPRGRTGAKIPGRSETGEWGKYIDFMKAQLTELLTNYGEIAGIWFDGHWDQKDWDGKKFGKLNVDWHYDEIYKLIHDLQPQCLIGNNHHLAPIEGEDFQMFEKDLPGKNTKGWGTDASDVGNLPFEVCETINGSWGFNLQDRKHKSKKELVQYIVKAAGYGSNLLLNVGPMPNGEIQEEHKESLKEVGEWMRANGSTIYGTEQGPIPPTDKMASTQKDKTVFLHLLDVTETEVLLK…
F. pacifica|peg.3394	PUL15	47299	48078	+	Sulfatase (S1_4)	atggcatcatataattacaaagacaaaacggtaataatcactggtggtggcagtggtattggagaagctttgtcaaagaagtttgcttcttcgggagccaatgtccatattttggattttcaattggagaaaacccaagaggtggttgatgaggttcttgaaaagggaggtcgggcccaagtgcaccaatgtgatgtttccaatcaagaacaagtcaaagaaattgtccagggcatagcatctaaaaattccttggatatattgattaataatgcaggaattgctcatgtaggtaatattgagggcacttcagaaagtgatatggataaactctatcaggtaaatatcaaaggagtttataattgcatctatgcctgtattccaaaaatgaaagagcag…	MASYNYKDKTVIITGGGSGIGEALSKKFASSGANVHILDFQLEKTQEVVDEVLEKGGRAQVHQCDVSNQEQVKEIVQGIASKNSLDILINNAGIAHVGNIEGTSESDMDKLYQVNIKGVYNCIYACIPKMKEQGNGVVLNMASIASTVGISDRFAYSMTKGAVLTMTYSIAKDYIDHGIRCNSISPARVHTPFVDNFISKNYPGEEKEMFEKLSKTQPIGRMAKPDEIASLALYLCSDEASFITGTDFPIDGGFIKLNG
F. pacifica|peg.3395	PUL15	48097	49590	+	Glycoside Hydrolase family (GH29)	atgaacaaaaatacatccaaatcaaaaatattaagtctggcgattttattttttttgatattcgctgcacatgtaatggggcaagcaatctatgaagatgaacggtatgtgccagaaactgaccctttggttttagaaaaactggatcagtggcaagatcttaaatttgggctacttatgcactggggtgcatacagtcaatggggtattgttgaatcttggtcccttagtccagaagaatatggttggtgtgagcgtaaaaaaggttccaatccagagaattattttgcatacaaaaaggagtacgaaaatcttcagaaaaccttcaatcctgtaaaatttaatcctgaaaaatgggcaaaagcggctaaaaatgctgggatgaagtatgtagttttt…	MNKNTSKSKILSLAILFFLIFAAHVMGQAIYEDERYVPETDPLVLEKLDQWQDLKFGLLMHWGAYSQWGIVESWSLSPEEYGWCERKKGSNPENYFAYKKEYENLQKTFNPVKFNPEKWAKAAKNAGMKYVVFTTKHHDGFSMFDSKYTDYKITDSKTPFSTNPKANVTKEIFNAFREEGLWAGAYFSKPDWHHPNYWNPYYPPKDRNVNYEPEANPEMWNDYVEFTHNQILELLTDYGKVDILWLDGGWVAKTPKSQITSWYDGQLKNNENGYLKHRIVNQDIRMDELVVKARKKQPGLIVVDRAVHGKNQNYLTPENRVPEKPLPYPWESCIIAGGGWSYSFNANYMSTKQAVHTLVDIVAKGGNLLFNIAPSPEGEWDQGAYDLLEGIGNWMDVNK…
F. pacifica|peg.3396	PUL15	49600	50454	+	Sulfatase (S1_56)	atgaaactcatacgatttggatctaaagacaatgaaaaaccaggggttcagctcaatgataaaaccagacttgatgttagtggttttgttaatgaatatgatgaggatttttttggcgacgatggtcttgcccgtctagaaacttggctggataaaaatgcagatgaatgccctgttataaaagaagatgttagacttgggtctcctttaaaaagaccttccaagattgtttgtgtaggacttaattatgcgcaacatgctgctgaaagtggtatgccagtgcctaaggagcccgtattgttttttaaagctacttctgctattgtgggccccaatgatgatgtgattattcctaaaggaagcgaaaaaactgactgggaggtagaattggcctttgta…	MKLIRFGSKDNEKPGVQLNDKTRLDVSGFVNEYDEDFFGDDGLARLETWLDKNADECPVIKEDVRLGSPLKRPSKIVCVGLNYAQHAAESGMPVPKEPVLFFKATSAIVGPNDDVIIPKGSEKTDWEVELAFVIGKKASYVTEENAMEHVAGYVLHNDYSEREYQLEREGQWVKGKSCDTFAPLGPYLVTKDEIKNPHDLNLWLKLNGEMMQNSSTSDFVFNIPKLVSYISEFMTLLPGDIVSTGTPFGVGLGLNPPKYLKPGDVVELGIDGLGTSKQHIKAFE
F. pacifica|peg.3397	PUL15	50456	51283	+	Others	atgagaattgatagccatcaacatttttggaaatatgattcggtcaagcatgcctggattaattcggaaatggaggttatcaaaaaagattttttacccacagatttggtcccattgcttaaagatggcaaaatggatggttgtgtagccgtgcaggcagatcaatctgaaaaagaaacagactttttattacaatatgctaaggagtatccatttattttaggagtggtaggttggttagacctctgttcgaaagatattgaagaaaggctgataaactactcaaaataccctaagctaaaaggtcttaggcatatagtccaagatgaggatgatgactatttcatgcttagacctgattttttggacgggatttcgaaacttggagattatgggctg…	MRIDSHQHFWKYDSVKHAWINSEMEVIKKDFLPTDLVPLLKDGKMDGCVAVQADQSEKETDFLLQYAKEYPFILGVVGWLDLCSKDIEERLINYSKYPKLKGLRHIVQDEDDDYFMLRPDFLDGISKLGDYGLTYDILIYPKQLPAAVELVKMFPKQPFVLDHIAKPNINGSIDKEWKHHITELGTFQNVYCKASGMVTEASWGTWRPKDFYPYLDIVFESFGKDRIMFGSDWPVCLLSAQYQKVLCILKKYLVQFPASVQSRIMGLNAKEFYNL
F. pacifica|peg.3398	PUL15	51285	53678	+	Glycoside Hydrolase family (GH95)	atgggaaatttaggtatagtatttaatacaattaagagcgtccaaacacaaatggcatgcttgaccattctaatatcaggctatacatctattaaagcacaagatgtaaaagatgtgctctggtattcagaaccagcaacggaatggatgcaggctttgcccgtaggaaatggtagattgggtgctatggtatttggagatccttaccatgaacgaattcaactgaatgaagattctatgtgggccggaggtccggattgggaaagtagcaaggggaatagtgatgatctataccatttaaggcaattgctcaaagagggaaagacacgtgaggtagatagtcttatcgttgagaaattttccaataaaagcattttgcgctctcatcagactatggga…	MGNLGIVFNTIKSVQTQMACLTILISGYTSIKAQDVKDVLWYSEPATEWMQALPVGNGRLGAMVFGDPYHERIQLNEDSMWAGGPDWESSKGNSDDLYHLRQLLKEGKTREVDSLIVEKFSNKSILRSHQTMGDLYIDYKGKDVVSNYRRELDLNTALVTTSYTLNKAQYTQRVLASHPDDALVIELATTSKDGLNLELRLDRPKDHGQSTVNVSNPADDEISMKGMVTQYGGKRFSKPLAIDHGVRFETRLKVVTDSGTVLAKEGKVILKGVKKAILFIVANTSFYQKEGYVQKNNETLSKITSKSFESLLSTHISDYQSLYKRVSFDLGGIEQNKLPINKRLQNIKNGKHDNSLAAMLFQFGRYLLISCSRPNTNPANLQGLWNDHIEAPWNADYHL…
F. pacifica|peg.3399	PUL15	53683	55131	+	Glycoside Hydrolase family (GH29)	atgagaaaaagcatagtttatcatattggaacaatgcttgtcctattggttcttgtgcagggttgtaaatctgagaaaaagaaaccggttgttacatcggaacctatagccgttaattatttggaggaaaccaagaaagattttgacactcggatggagtggtggcgaaatgcccgttttggaatgtttattcattggggcccttatgctattccagcaggaatgtataatggaaaaccggtagatggtattggagaatggataatgaacaatgcccacataccaattacggagtatgaagtttattcaaaacagtttgatccaaagaagtttaatgcggatgaatgggcaatgatcatgaaagaagctggaatgaagtatgttgttattacctccaaa…	MRKSIVYHIGTMLVLLVLVQGCKSEKKKPVVTSEPIAVNYLEETKKDFDTRMEWWRNARFGMFIHWGPYAIPAGMYNGKPVDGIGEWIMNNAHIPITEYEVYSKQFDPKKFNADEWAMIMKEAGMKYVVITSKHHDGFCLWDSKVSEYDIIDFSSYKKDILKALSTACKKQGIKFGVYHSIMDWHHPDAQSINYPEYNNASKPGGNPNFPSYLENYLKPQMKELVDDYDVEIMWFDGEWIDEFTHDQGKELYQYVRSLKPNILINNRVDKGRQGMQGMNKADADYAGDFGTPEQEILEGSSTLDWESCMTMNDTWGFKKNDHNWKSAQTLIHNLIDVTAKGGNYLLNVGPTSEGLIPGPSVERLKAVGKWLQSNGEAIYNTEKLKNNYRQGNDILFTKS…
F. pacifica|peg.3400	PUL15	55142	56482	+	Glycoside Hydrolase family (GH29)	atgatcaaacgtatatttttaattggtattcttctttttgtaaccacattttcgtggtctcaagtaggtggggttaaaaccaaatctgatgaaaaaatgcaatggtttcaagatgccaaactcggcatctttatccattggggtttatacgccgtaaatggtattgatgaatcttggtcgttttacaatggttacatttcacatgataactatttgaaacaaactaaaggttttactgcaaaaaattataacccaggagcgtgggcagaacttatcaaaaaaagcggtgctaaatattccgttatcacatccaaacaccatgatggttttgccttatggaattccaaatacagtaatttcaatgctgttaagggttctgcagccaaaaaagatgtgtta…	MIKRIFLIGILLFVTTFSWSQVGGVKTKSDEKMQWFQDAKLGIFIHWGLYAVNGIDESWSFYNGYISHDNYLKQTKGFTAKNYNPGAWAELIKKSGAKYSVITSKHHDGFALWNSKYSNFNAVKGSAAKKDVLSPFVKALRENNLKVGIYYSLPDWSYNDYTHFLRDSIRYKAKDEPKRWNTFLKYYQGQLKEIADLYNPDLYWFDGDWEHSSEEWEAPKVRNILFEKNPNTILNSRLQGNGDYATPEQGMPITRPKDKYWELCMTMNNSWGFQKNDRDYKTPNQIIGIFADVISNGGNLLLDIGPKADGTIPKEQVNILNELGNWTAKHKEAIYGSRAGIPKEHFYGPTTLSKDRKMLYLFVKGNPNGEIVVRGLKNKINRIWVVGNGTKLSHKVVGK…
F. pacifica|peg.3401	PUL15	56493	57407	+	Others	atggatttcaggataaaatggcttgtttcagtattactgatttttggaggtattttgttttgtactgctcaagagcggtcaaaacctttggtgaaacacgtcgttttgattgggtccgatggttttggcgcgtatgccttcaagaaagcaaaagcccccaacctaagaaagatgatggaaaatggagcgtatacacttgaggcgaggtcggttttaccttcgtccagcgcagtaaactgggcatctatgatcatgggctctgggcctgaactgcatggttataccgagtgggggagtaaaacacctgaattgccttcaaaggtcattggcgatgggaacatatacccaaccatttttagcttgatacaccaacaacttcccaatactaaaaaaggagct…	MDFRIKWLVSVLLIFGGILFCTAQERSKPLVKHVVLIGSDGFGAYAFKKAKAPNLRKMMENGAYTLEARSVLPSSSAVNWASMIMGSGPELHGYTEWGSKTPELPSKVIGDGNIYPTIFSLIHQQLPNTKKGASYSWGGIGYLFEKNMVDIDFNGKTDEETMQKAIEFILTEKPSLTFIHFDQPDGAGHNIGHDTPEYYKEVEKIDALVGKILSALEENNLMENTVILFSSDHGGVGKGHGGKTLLEVEIPWIIYGKNINSKGKLESSVVTYDTAVTIAHLLGLKIPDFWRGKPILEAIKYEEK
F. pacifica|peg.3402	PUL15	57394	58941	+	Sulfatase (S1_16)	atgaggaaaagtaagtttttgggcataatttgcctgttgattctagtttgttcctgtaaagaaatcgaaaaggaagttccacagcaaccaaacattgtactttttttggttgatgatatgggctggcaggatacttccgttcccttctggaaccaaagaacagcttataatgatttgtaccatactcccaatatggaacgcttggccgcagaaggtatgaagtttacccaggcctatgcaactcctgtgtgttcccctacaagggtgagtcttatgacaggaatgaacgcggctaggcatagggttaccaattggacacttagaaaagatgctcttcaacctatggagacaaatcatcctacgttgagttttcctgaatggaatgttaacggaatgagc…	MRKSKFLGIICLLILVCSCKEIEKEVPQQPNIVLFLVDDMGWQDTSVPFWNQRTAYNDLYHTPNMERLAAEGMKFTQAYATPVCSPTRVSLMTGMNAARHRVTNWTLRKDALQPMETNHPTLSFPEWNVNGMSPVEGDPKAVHATPLPKLLQDAGYYTVHTGKAHFGAIGTPGDDPLNLGFDVNIAGHAAGAPQSYLGMENFGNGKEGKEVWAVPGLEKYHGDDIYLTEALTQESLSALDSVKGKKPFFLYMSHYAVHTPIMGDKRYFQKYVDAGLDSTEAKYASMVEGMDKSLGDIMDYLEKNQLEDNTIILFMSDNGGLSAVARGGEPHTHNRPLASGKGSIYEGGIREPMLVKWPGTTIPGASTDDYVIIEDFYPTILEMAGISGNNKVQTIDGKS…
F. pacifica|peg.3403	PUL15	58947	61043	+	Glycoside Hydrolase family (GH29+CBM32)	atgaaaaaagcactccaattcgttatagcaggagcaataattttatcagtatcgtgtaacagccaaataccccctgagcccgttggccctgttccttcggaacggcaattggcatggcatgagttggagtattacgcttttgtccactttaacatgaatacttttaccgatatggaatggggtactggaggggagaaaccggaacagttcaatccaacacaattggatacgcgccaatgggccaaagtggccaaggaagcgggaatgaaaggcataatccttaccgccaaacatcacgatggtttctgcttatggccaacgaaaaccacggagcactcggttaaaaattcaccttggaaaaacggccagggcgatttggttcaggatttggcggatgcc…	MKKALQFVIAGAIILSVSCNSQIPPEPVGPVPSERQLAWHELEYYAFVHFNMNTFTDMEWGTGGEKPEQFNPTQLDTRQWAKVAKEAGMKGIILTAKHHDGFCLWPTKTTEHSVKNSPWKNGQGDLVQDLADACKEYGLKLGLYLSPWDRNNEHYGTPEYVKIFHEQLRELLTNYGELFEVWFDGANGGSGYYGGANETRKIDNKTYYEWPKTTQMIRELQPNAVIFSDGGPDIRWVGNEEGWANETNWSVMRRDEIHPGWPRYVELRSGHEDGTHWLPAEVNTSIRPGWYYHAGEDHQVKTLPRLVQTFYESIGRNGNFLLNLPVDDRGLVHEKDVEQLLALKQQIDKDFANELAQGQSIVASDVRDNGLVFSAENAIDGDKESYWATNDGVTQASIT…
F. pacifica|peg.3404	PUL15	61097	62107	+	Glycoside Hydrolase family (GH117)	atgtcacaagaagctaaagatgacctctattttaatgaccagtttttgcccatttcaaaggataatattttcaaaactccgggatactacaattgggggacatctattattaaaggcgaagatggaaaatatcatttgttttattcccgttggaaaaaagagtatagtttttatggctggctgacccattcagaaattgcgcatgctatttccaaaagcccctccggaccatgggagtatgaagaaactgtgttgaaaggaagaggcaaaaaacattgggatggtattactgcccataatcccaaaatcaagttttttgacggcaaatattacctatactatataggaacaaaccttgggaaaaaggagtattcggaaaaagaccttgtagaaacggca…	MSQEAKDDLYFNDQFLPISKDNIFKTPGYYNWGTSIIKGEDGKYHLFYSRWKKEYSFYGWLTHSEIAHAISKSPSGPWEYEETVLKGRGKKHWDGITAHNPKIKFFDGKYYLYYIGTNLGKKEYSEKDLVETALTGYSHPNWKILRPNQRTGVSVASSLNGPWTRMDQPLIEPSGPITTLTVNPAIDKGKDGKYYLIVKGDKPNEKRFIRNQAIAISNSPSGPFEIQEKAVIDDMDTEDVSMWYDKNLERFYAVFHAHDFIGMITSENGSDWKNSNQYKLLPKSLNLADGSILKPDRMERPFLYQEDGKPKVLALSIKKGDESYSVFVPIKKNKTK
F. pelagia|peg.2819	PUL16	119397	120734	+	Glycoside Hydrolase family (GH29)	atgaaaaccaaccgaacacttctcctttgtctactcctattcacctcgctatcatttggtcaaggtcaaaaagattataaacccaccgaagaaaatcttgatgctcgaaagtggttccaagaggccaagttcgggatgttcatccactggggtgtctacagtattttgggagatggtgagtgggtaatgaacaaccaaaatattccgatacaggcctatgaaaaattacccactttttttaatccgaccggttatgatgccgaggcatgggtgaaaatggccaaggatgccggcatgaaatatatcaccatcaccagcaggcaccatgatggtttttctatgttcgacacgaaggccaataattatgatattgtcgacagtactccctacggaaaggat…	MKTNRTLLLCLLLFTSLSFGQGQKDYKPTEENLDARKWFQEAKFGMFIHWGVYSILGDGEWVMNNQNIPIQAYEKLPTFFNPTGYDAEAWVKMAKDAGMKYITITSRHHDGFSMFDTKANNYDIVDSTPYGKDVLKQLADACHKEGIKLFFYYSLLDWHNDDYYPRGRTGNDIAGRGAGEWDKYIAFMKAQLTELLTNYGEIAGIWFDGHWDQKLWDGKRFGALQVDWHYDEIYTLIHELQPQCLIGNNHHLAPIEGEDFQMFEKDLPGKNTTGFGTSASDVGQLPMEVCETINGSWGFNLQDRQHKSKEELIHYIVKAAGYGSNLLLNVGPMPNGKIQEEHQQSLKEMGLWMRKNGSTIYGTMAGPFLPNDKFATTRKGNTIFLHILDGSQKVFLEDF…
F. pelagia|peg.2820	PUL16	122195	120951	-	Others	atgaaaaaacttctcctcttttcattggtttttggcctttccataatttcaacggcccagaccaagcagcaagaccaaaaatatccgaacaagaccttgaaaggattgcaggataagaacttctatttgttttccgctatcatggatgaccaaaaagtcagtcagcttttacgggaagataaaattttaaaagattttgcccttggaagacaaaccactgtacaggatgtacctccaaaaagtgttgccgaggttgttgcaccttttttatggagcgaacaaaaaatccaaaccgttgggaaacgactggtggaaatgtccaaggacaatgggacattttcaaatttgattcagaagctaagaaagtcccatagctatgcccattttgaagattatccc…	MKKLLLFSLVFGLSIISTAQTKQQDQKYPNKTLKGLQDKNFYLFSAIMDDQKVSQLLREDKILKDFALGRQTTVQDVPPKSVAEVVAPFLWSEQKIQTVGKRLVEMSKDNGTFSNLIQKLRKSHSYAHFEDYPDDELLYKAWELCAKGLDTVLEVYGTGKKPFYKNIDSISFDVNSKQYAYAVAILGQQAEQDARETNLFFQPSLNLSLSLLYANHKDEAVRYDPLDKKENAKAIQAIKTIDFGAYDYASIVVLGGGPENYRDKLSIAGKINLQLAIKEYRENKAPLIMVSGGHVHPYMTPYCEAVEMKRELMEEYSVPEEHIIIEPYARHTTTNMRNATRLMIEYSIPLDKKSLVVTNPAHSAYVEGDYFKERCEKELGYQPVELHSRLSPSTLEFTG…
F. pelagia|peg.2821	PUL16	123935	122259	-	SusD-like Protein	atgaaaaacatattgaaagtaaaatcaaaatatatgatggtaggtgctaccgtggcacttacgctcttgggatcttgttccaaggattatttggaagaagtcacctttggtgaagtttccccttctgaaatgaccaaagccgaaaacgttgaaaaagccattatttcggcctacagcgtacttaatgggcaaattgacggggccagcaatgcctacaattccccagcttccaactggagcttcggcgatgtggtttcggatgattgctacaaaggcggtggaggaaccggggaccaaaaccagatccatcaaatggaacttttcaacacttcccctaccacctatgatgtgcaacgaaagtggatggccttgtacgaaggggtaaaaaggaccaatgag…	MKNILKVKSKYMMVGATVALTLLGSCSKDYLEEVTFGEVSPSEMTKAENVEKAIISAYSVLNGQIDGASNAYNSPASNWSFGDVVSDDCYKGGGGTGDQNQIHQMELFNTSPTTYDVQRKWMALYEGVKRTNEAMKLLNASEDFDASLKTQRTAELRFLRGHYYFELKKIYNQIPYIDETAETVSDYARSNTEFTSEQLWGKIEDDFQAAYDVLPDTQEEVGRPTKLAAMAYLAKTYLFQDKWQQAYDATTLVMGGSYGLMDDFQSVFLPENDNGQEVIFAVQYSVNDGQSSNYNGSIGDRLTAPGGPYYSQYGFHRPSQNLVNAFKTDAGGLPVEDNVDVTDTDFVDPRLDITVGRPGIPYKDLDVLYEDTWARDLATYGPFGPKKRILSANSPYHVM…
F. pelagia|peg.2822	PUL16	127312	123944	-	TBDR/SusC-like Protein	atgaaaaaattaaacttgttagcattgctactgtgtcttccattgttgggtaggggaagtaatgtccccatatccgtatccaatgtggtgaatacacaaaactttgacatgatcaatcttaaccttaaaagtgttgctctggaaaaggtgttcgaccttatagagaagcaaaccggccaaagattcatctacgctgcggatgcccaatccttggatcaacgcatcagtatagacgtgaacaaagggaacctggaaactgtccttgaagttcttaagaacaaggccaatgtagatttccgggttacggaacaaggtgttttggtgaaattcatccaagaaaagcgaaaaatttcaggatctgtaatcgatgaagcgggcagtcccattccaggggccaac…	MKKLNLLALLLCLPLLGRGSNVPISVSNVVNTQNFDMINLNLKSVALEKVFDLIEKQTGQRFIYAADAQSLDQRISIDVNKGNLETVLEVLKNKANVDFRVTEQGVLVKFIQEKRKISGSVIDEAGSPIPGANVFVEGTDYGTVSDFDGKFTMEIPSNFKVLSITYIGYRRQDVNIENMDNVTVTLIESASQLDEIVVVGYGTEARRNITGAIASVSPEEINTQPKANVVEMLDGRLPGVQIMSDNSPGGGTSIRVRGFSTINSNDPLVIVDGIPASNGLNGINPSDIETIQVLKDAASASIYGSRAANGVVIITTKKGSDTGGEYVVSFDSYAGLQSSYNLPRMLNAQQYGDLLWQATINDGGTPSHDIYGDNPAQAVIPQWLNDEQTIPSADVDWVK…
F. pelagia|peg.2823	PUL16	127956	127405	-	Hypothetical protein	atgacagatgtagagctattccgtttgatacaccaaaggaacaaggaggctttggagacagttttcaacagatactatgagagcctttgtcggttcgggcttacctacgagccaaaactggacattgttgaggaaaaggtggccgatgttttcattcaattgtggaatggttatgagcgcatccatgaaatcagaaaccccaagccatatctctatgtggtggtaaagaacaagttgttggagcccgtggcatactcccatctaaaacaacccttggagttcggccaggaaaaccaacaagcttcaagtccgagtatagaacaagaaatcatcgatcaggagcaaagggaattctatataaaacgaatcaaggatgtgctggaccaaatacccaaaaaa…	MTDVELFRLIHQRNKEALETVFNRYYESLCRFGLTYEPKLDIVEEKVADVFIQLWNGYERIHEIRNPKPYLYVVVKNKLLEPVAYSHLKQPLEFGQENQQASSPSIEQEIIDQEQREFYIKRIKDVLDQIPKKSRQIFEMSRLDELKYKEISEILGVSIKTVENHMAIALKTIRKMVIKNKQY
F. pelagia|peg.2824	PUL16	128974	127988	-	Transcriptional regulator	atggatgtatccaaggaggatatcaaatgtgctcgaaagctttccggagagatgaacacggaccaggagaggtcaatgttcgaggtaaacctactgttggatgatggtttacgggaccgttttcaagattataaactgttgtgggagtgctatcccaaaccggatctaccactgaaaaaaaaacaatccggaaatcggataagagaggctatttccccaaaagcatcgggaaaaagaatttttctccaaaccaagatgaaggtaatcttggcagctgcagcggtagttctgattggtttttccttgtacctgttctcaatgggtgatgcttcccggtacaccaatcatatcatagcccaacaaggggaacggaaacaaattaccctgcctgatggatca…	MDVSKEDIKCARKLSGEMNTDQERSMFEVNLLLDDGLRDRFQDYKLLWECYPKPDLPLKKKQSGNRIREAISPKASGKRIFLQTKMKVILAAAAVVLIGFSLYLFSMGDASRYTNHIIAQQGERKQITLPDGSSITINSGSELKFPEVFSKNSREVWLEGEAYFDISKDVERPFHVNTDGLTVQVLGTKFNVNTKGKTKTVSLESGKVQVTLKDSGDEIRLSPNEELQLNTETGEVVKRNFDVSKITAWKDNILLLDDMPLGDALIPINQFYGVEFTISDDLVASKKISAAFEDQDLDQFIQTLEFIADVKITPVSPKKFSIAPRDEN
F. pelagia|peg.2825	PUL16	130647	129259	-	Hypothetical protein	atgaacaaaaagaattttataaaaagcattcaactgttgcttttaagcagtatcgtcctatggtttaccgcatgcaccaatgatgatgatgcctctgggaacttaagtgtgatttccgtaaaactgaacgatgccccttttgtggatggtatgcaggatgttcccgtgaacagcacttttgagatggttttttccgctattttggacccggacaaatttgaaaatgcatttttcataacagaaggcttggagaatgtaccctatacattggagtatctgaatcaatccaccaaggttttgattcatcttaatgatatggcttccgctacagaacatatgatcggtgtggactctggaagcattggcatggatgggaaggcattggtaaacagtgtcacc…	MNKKNFIKSIQLLLLSSIVLWFTACTNDDDASGNLSVISVKLNDAPFVDGMQDVPVNSTFEMVFSAILDPDKFENAFFITEGLENVPYTLEYLNQSTKVLIHLNDMASATEHMIGVDSGSIGMDGKALVNSVTYSFTTEDGNASSKTPCLSASEDCIQQLSFLDNASEPLSFEVYANYDFVDDPEFVYDFIDKVVVVVHGAERNADEYYGYMLNSLKSMDKEKTTLVIAPHFQDDLTAPADGLVWNDSGWREGADASNTNSSISSFTVLDTLVNRFSNLDKFPNLKTVLIAGHSSGAALSQHYAVANKVEGSHPTIDFQYVVANNQYFYYPDGQRYDEGTGTFYEPTDCVGYTYWPYGSEFAVSYLDGVSATTLTEQQVSRNTIYFLGSDDTSTTGTLN…
F. pelagia|peg.2826	PUL16	132442	130676	-	Others	atgaaaaatcgtaagaacccaatatggaacatagccgttttactgttggtcctatttattggatgtaatgacgatgacgaaggtaacgtactggatgatggtaccttggtaatccttacgaccaatatcaccgaaacaaattttgaaacaattgtggaagatgttccagtggacacctccattgagattatcttttcacacagtctggatacggatgccatcacttcagctttggattttgcatcgggttccacaactgttgattatgagatagggttttccaataccaattcaaccgttaccttggtgccaagcacgttggattatgaaaccagctacaccttgtcattgcccgaaggcacatatggggccaatggagagacattggaaagtcctttt…	MKNRKNPIWNIAVLLLVLFIGCNDDDEGNVLDDGTLVILTTNITETNFETIVEDVPVDTSIEIIFSHSLDTDAITSALDFASGSTTVDYEIGFSNTNSTVTLVPSTLDYETSYTLSLPEGTYGANGETLESPFSISFATAAFVPPTLTLSSDVSELEEDGQTATITATLNKVANSDVTATFVFDGTATKDDDYTVSGEESITIPQGSLSASISVTTILDGENEGNESIDVSLDNVTNADADSEGISIAIIEQLPALSLKGILALTWDGSGTNDGKAIHLVANQDIADLSLYGLGTANNGGGTDGNEFVLPAISVSAGDDILVAREIELISTYFGGCIGEFEHILQAESAINQNGDDAIELFQGDVVIETYGDIDVDGTGQSWEYTGSWAYKIDGVWTTG…
F. pelagia|peg.2827	PUL16	133947	132463	-	Others	atgaactttttgaaaaagcatatctttttagtggcaggacccttggcttttctggtcctgcaaggctttaatcccccgaccgggatgtccgacagtgctttcagtatgttgggcattaccctatggatggccatttggtgggttaccgaggccattccaattggggttacggccctgttgccgattatattgtttccgctgaccggggccgtcgaactttcggaaaccactgcctcctacgggcataagtatatttttctatacatgggaggatttctattggctattgccatcgagaaatggaacctacacaagcggattgccctacatgtgatccggcttataggaaccaacgtatcaaagatcattttgggctttatggtggccactgcttttctg…	MNFLKKHIFLVAGPLAFLVLQGFNPPTGMSDSAFSMLGITLWMAIWWVTEAIPIGVTALLPIILFPLTGAVELSETTASYGHKYIFLYMGGFLLAIAIEKWNLHKRIALHVIRLIGTNVSKIILGFMVATAFLSMWISNTATSVMMLPIGMSIVAQLKDNPATIEDENLIFGKALMLGIAYSASIGGIATLIGTPPNLVFAGYVEEVYGIEITFWQWAKWGLPIAIPLLLMAWIYLTRFAFKFKQKEFPGGREEINQLVRQLGPMKKEEKIVLGIFILTAFAWIGRSFILQPLLPAIDDTIIAMCAGILLFTIQGSDKEEPLITWDDAVKLPWGIILLFGGGMALASGFETTGLAAWLGSQMNLLQGLALIVLVVVIITSVNFITEVTSNLATTAMLLP…
F. pelagia|peg.2828	PUL16	134723	133944	-	Hypothetical protein	atgaaaataaaacacattaaaagcatctgtttttggttactggcattgactgtattggtgccgaccaacctcaatgcgcaagaagaaaaagcccccgttaaaatattgtttgtggggaacagcttcacctatttttggaacatgccccagttggtaagtgccatggcggaaacgcaaggagtttctatccaaacataccaatcaactgttggggggagcaatctggaacaacattggaaaggggagaagggaacaaagacccgtgaattgcttgaggataaaaagtgggactatgtagtgtttggagaccatagtttgagtaccattgaagccccggaacgttttaaggagtatgggaccaagtttgcggaattggtccgttcccaaggagcagagccc…	MKIKHIKSICFWLLALTVLVPTNLNAQEEKAPVKILFVGNSFTYFWNMPQLVSAMAETQGVSIQTYQSTVGGSNLEQHWKGEKGTKTRELLEDKKWDYVVFGDHSLSTIEAPERFKEYGTKFAELVRSQGAEPIFYMTWAYKSNPLMQETITKGYMELATELNAKVLPVGPVYMKARTLRPDLEFYFDDKHPSPDGSYLIALTITKLLTGKSVSAIPDRLTTVDGNGENLYLCFVLPPTGDFLRQLVEEMNFESFKTQK
F. pelagia|peg.2829	PUL16	136156	134738	-	SusD-like Protein	atgaaaagctatatctccatttttatacttgttgccttattggcgtcttgtagcaaattggtcgatgaccttaataatgatccgaacaatctcacagaaagttcctatggaacggttttaacgggaacggaagtgggcaacatcctattgcaaaccggcgaaacggcccgaagggcgtccatttttgctggtcagtataccggaatcgatagacaacacctcgggttctcccaatactcagtgaccaccagtgattttgatgccctttggaacgatgcctacgtaaatgcctttagaaatgcactaatcgccgaagaaacggcattgaacgatgacattggccctgtagcacaggggatatccttagtgctccaggcacagatagctgggacgattgct…	MKSYISIFILVALLASCSKLVDDLNNDPNNLTESSYGTVLTGTEVGNILLQTGETARRASIFAGQYTGIDRQHLGFSQYSVTTSDFDALWNDAYVNAFRNALIAEETALNDDIGPVAQGISLVLQAQIAGTIASLYGDMPFDEAGNVAITDPIFEGQKTVYGKIQNTLDTAITLLAEGTGKPSAGSDIYLDGDANAWIEVAYTLKARFYLHTKNYQGALAAASNGISSMDNSLYGPHGTAAENSNLNYQFFAIEVRQADVVVSDFMASLVDPNVGNPIPSNYRGNAKTDETGRYNFLFTTNNTGIQPNISNGFAAQDAPAPLVTYEENLLILAEAGFRVNGFDAGLSSLNDFRAFMNTGGYLRNVDPAQVLYESYVSADFETGGMENPDNISQNNALLR…
F. pelagia|peg.2830	PUL16	139427	136176	-	TBDR/SusC-like Protein	atgaaaattagacttaagcatgcatttttgctacttgcagtcctttccattcagtttgcaatttctcagaaaacagtatcaggaaccgtgaccgacgaaaatggtatgccattggtgggggtttccattattgagaaagaaacgaccaatggagtttctacggattttgatggcaagtattccattaccgttaaagatgggtcttctgaacttatgttcagttatattggttttactccagtgaccaagctggtggggatggcaagtacgttggacattacgatggtagagagcgcagaggcgttggatgaggtgatcattacttccctgggctttaaggagcgtaaggatgaccttgggtatgccagttccaccgttgggggaaacaagattagtgag…	MKIRLKHAFLLLAVLSIQFAISQKTVSGTVTDENGMPLVGVSIIEKETTNGVSTDFDGKYSITVKDGSSELMFSYIGFTPVTKLVGMASTLDITMVESAEALDEVIITSLGFKERKDDLGYASSTVGGNKISEAGETNVLNSLSGKSSGVRISRNSSDPGAGSYIQIRGLSSITRNSQPLIIVDGVPISNDVRGNSDSGGVNQESRLNDINPNDIESITILKGASAAALWGTQALGGVINITTKSGKFNSKLSVSLKSTYSYDEINRKYPLQDEFGQGDNGVYNQRARDSWGDKLADRSGGLDELDTSGEFYIDQAGNVYYPILTKNSRETFHDSNFDKIFSNGHFFENNLSLSGGNQKSSMFFSLGDLNQQGIIRNNSDYRRTTVRFNARQNFTDAIS…
F. pelagia|peg.2831	PUL16	139595	140752	+	Hypothetical protein	atgagtaaagaagaggagataaataaaattcatgcagaatttatctcaaaacttgaacatcattatgggcgctacaatgccgagaacaatagttttgaatccacgagcaattccaaaattgcacgggatttattctatagcgattctcaattttccagattgatcaacaatacggcatctgaaggtgaactgacccgggctttgcgaaatgtgcaaaggcttttggatgttcatgaacttcgtcgcaaagtatcgaagcaagcaagcggtacaggtaattccatttttgacaagcgagtgttcatgtggatatccggggttttattggtcagtctggccataaccctgtatctatttacaagacaaaccgatgaggttgaaacagatgatggtctgtca…	MSKEEEINKIHAEFISKLEHHYGRYNAENNSFESTSNSKIARDLFYSDSQFSRLINNTASEGELTRALRNVQRLLDVHELRRKVSKQASGTGNSIFDKRVFMWISGVLLVSLAITLYLFTRQTDEVETDDGLSEQTRYEMLRWGFENNYIKPYVKLKELPEDCYYPCYKYQGKWILKDEYKIPFFRERNGFHYVAKEVVMYARCMDERDDRGESFEGYEYQKHEIWYDKREVPIDSFLTKGAEPKLSASYMESNFEDDPNFVKIAYVHTFFKTEFNIEDGLIYRSGKAIGRDIEFVSREILEKQSISSDFLNELKSETNTIAKNLLEDFSKPITCNPTETPNLDFNQIKEGDVLSFDCQFKTGRFLVDYNKSYIFTDQYISTYCR
F. pelagia|peg.2832	PUL16	141565	140855	-	Others	atgaatatacaggtctttggggattatgaacaaatgagtgcctttgcggccgatattgttcttggggaactggaaaggaagagaacccttaaaatctgtgctgccactggtaattcacctacaggaatgtatggactattggctcaagcctacaaagaccgacctgaaattttcaatggtctacacattctaaaactggatgaatggggcggactttcagcggatcatcccggttcttgtgagcactatctgcgtcaacatcttcttgaaccacttaaaatcccgaatgggagatataccggattcacgcccaatcccaaaaatcccgaaaatgaatgtgaaagaattcagcatatcatggaaaatggtgaacccatcgacctatgtattttaggtttg…	MNIQVFGDYEQMSAFAADIVLGELERKRTLKICAATGNSPTGMYGLLAQAYKDRPEIFNGLHILKLDEWGGLSADHPGSCEHYLRQHLLEPLKIPNGRYTGFTPNPKNPENECERIQHIMENGEPIDLCILGLGKNGHIGFNEPADMLQPFCHVAQLSEESKGHGMVENMDQKPKYGMTLGMQNILSAKRIILLVYGVGKDDAIAMLKKKMITPRFPVTFLWLHPHVDCLLVENVR
F. pelagia|peg.2833	PUL16	142116	141565	-	Hypothetical protein	atggaaagaagagaagcgttaaaactaaccgcaacagttttgggaggcagtatcataggatcccaattatttttatccagctgtgctgccccgcccaagaaaaggtcggaattgatcgttgacaccgatgtgcccttacttgatgaaattggtgagaccattctacccgataccgatatatcgcccggggcaaaggccgcccatattggaaatttcatacaaaccatggtcaatgactgttatgaccaagaagaggctgctctctttattaatggattggaaaccatagaagagcagtccatcgaagcatacggtcatgggtttgttgacctttcaaaggaacaaagactggaacttttgaccaagtttgatcaagaagcacgacaacataaactattg…	MERREALKLTATVLGGSIIGSQLFLSSCAAPPKKRSELIVDTDVPLLDEIGETILPDTDISPGAKAAHIGNFIQTMVNDCYDQEEAALFINGLETIEEQSIEAYGHGFVDLSKEQRLELLTKFDQEARQHKLLEKPHFFGMMKELTIWGYFTSKPGATQALRYNPVPGRYEGCIPYNGEKAWA
F. pelagia|peg.2834	PUL16	143227	142148	-	Others	atggacaagaaagtgggcgttggattaatcggttcacaatttatttctagtatacatgccgatgcattgagtagggtggccgatgcggaaatcatagcagtgatgtcgcctacaaaagggcatgccaaaagttttgcggaaaggttccatatccccaatcattttacggatctggatgatatgctcgccatgcccggtattgatatggtcgtgatcggcgctcctaattaccttcattgcgaaataacactgaagatagccaaggcaggtaaacatgtggtcgtagaaaaaccgttgtgcatgaatttggaagaggcggatttaatgattgaagcctgcaaacaggccaacgtaaagctcatgtatgccgaggagttgtgcttcgctccaaaatatgtt…	MDKKVGVGLIGSQFISSIHADALSRVADAEIIAVMSPTKGHAKSFAERFHIPNHFTDLDDMLAMPGIDMVVIGAPNYLHCEITLKIAKAGKHVVVEKPLCMNLEEADLMIEACKQANVKLMYAEELCFAPKYVRMKALLDEGALGKPTLFKQSEKHDGPHADHFWDVERSGGGVTMDMGCHAIQFFRWLHPGRAIKSVYAQMMTSVHTDKTKGEDNSIVIMEFDDGVVGMMEESWTKLGGMDDKAEIHGTEGVAYADLLQGNSIQTYSTKGIGYAVEKAGNTIGWSYTMYEESWNYGFPQEFEHFVDCVKNDKQPLVTGEDGKAVLEVIYAAYESAGTGRKVMLPFRPNVDKPYKLWKK
F. pelagia|peg.2835	PUL16	144943	143246	-	Sulfatase (S1_64)	atgaagatggaaaaccaatttgatgccattgtaattggatcgggtatatcgggaggttgggcagccaaagagctttgcgaacaagggttgaaaaccttggtgttggaaaggggaagggatgtcaggcacataaaagattatccgaccatgaccatgaacccttgggattttgaacacaggggaaggatgaccaaagcgttttaccaagaaaaccccttgattacaaaagccgctggttatggagaggacactgcccatttttttataaaggatgccgatcatccctatgtacaggaaaaaccgttcgattggattcggggttatcaagtgggaggaaagtccttgatttggggccgggcctgtcaacgttggagcgactacgagttcaaagcacccaaa…	MKMENQFDAIVIGSGISGGWAAKELCEQGLKTLVLERGRDVRHIKDYPTMTMNPWDFEHRGRMTKAFYQENPLITKAAGYGEDTAHFFIKDADHPYVQEKPFDWIRGYQVGGKSLIWGRACQRWSDYEFKAPKKYGYGIEWPIGYNDVAPWYSHVEKFIGVCGNEDGIEAMPDGEFLPPFEMNCVEEHMQSTLKEHFPGRHLVQGRWAHLSEPEQVHLDQGRGKCQCRNLCMRGCPFGGYFSSNSSTLPWAEKTGNLTIRPFSVVHSILYDEASGKASGVKVIDTNTKEEMVYNARIIFVNASALNSNLILLNSKSERFPNGLGNDHDLLGRYVSFHNYRAGSGGAIKGFEDHYYYGSRPSECIIANYRNLKERDTDFVGGYTIFTGAYRNRAEEVPED…
F. pelagia|peg.2836	PUL16	146714	145179	-	Glycoside Hydrolase family (GH43)	atgcattataaaattcaacctattcttctctttttagcttatactgtattagctaaccacaacttgaatgcccaaagccttgtggagcaaacccaggttatcccgggggagctgccagatccttcgatcatagaagttgatggtacttattatgcatcagggacttctggggattgggcacctatttatcccatctatacatccatcgatttaaaaaattgggagcttttgggccatgtgtttcaagaggccccggaatggaccatgtccagtttttgggccccggaactttattataaggatggtactttctattgttattatacggcaagggcaaaggatggtatttcaaaaataggtgtcgccacaaccaaggatatttcaaaagggtttgaggat…	MHYKIQPILLFLAYTVLANHNLNAQSLVEQTQVIPGELPDPSIIEVDGTYYASGTSGDWAPIYPIYTSIDLKNWELLGHVFQEAPEWTMSSFWAPELYYKDGTFYCYYTARAKDGISKIGVATTKDISKGFEDKGVIIEWGNEAIDAFVYEDRGTPYITWKAYGLEPSKPVTLLGSKLSDDGLSLVGEEFVTITADDTAFEENMIEGQCIVKRNGYLYMIYSGNGCCGPQCNYQVGVARAKSMEGPWEKTPNNPLIIGNSSWKCPGHGTVIHTKDKWYYLYHAYNTKGFPTLGRAAVFSEMYWDESIGWPYFKVEEKTSDKDRLVKNLTDNFDHAPLNKFWRKNLLATDFDIELTNGELKLTETHPDPNNKTGAVLCVIPDDSDFEFSIKVKNTNQALK…
F. pelagia|peg.2837	PUL16	147722	146799	-	Others	atgaaccgaagggactttgtgaaaaaaaagatggttgtatccgctgctttaggttttggcggagcaggggtattgtctgcagccgaatggaatcccaaaaaggaacaaaagccattcaaccttaattacgctccccatttgggaatgttcaaggaatctgcaggtaatgaccccattgaccagttgaattttatggcggatatgggctttaccgcttttgaggacaatgagatgaaaggcagagatcaaagccttcaggagaaaatggccaaagccatgatggaaagaggtatttcaatgggagtttttgtggcccatgaaatttactgggacaaacccaacctcgctagtggggatgcatcattgcgtgaaaagttcttgaaggaaataaaggagtcc…	MNRRDFVKKKMVVSAALGFGGAGVLSAAEWNPKKEQKPFNLNYAPHLGMFKESAGNDPIDQLNFMADMGFTAFEDNEMKGRDQSLQEKMAKAMMERGISMGVFVAHEIYWDKPNLASGDASLREKFLKEIKESIEVAKRVNAKWMTVVPGHVDLRLRKGYQTANVIESLKRACSLLEPHGLTMVLEPLNFHNHPGLFLTDSPQAFEICKSVDSPSCKILFDIYHQQIQEGNLIPNIDACWDEIGYFQVGDNPGRNEPTTGEINFKNVFKHIHSKGFTGIVGMEHGNSMEGKKGELAVIEAYRITDSF
F. pelagia|peg.2838	PUL16	148033	148797	+	Carbohydrate Esterases (CE14)	atgctatccgttcagcatgaacttcatggtcaaaaacctcttgaaggcaaggtattgatggctatttttgcacaccccgatgatgagggaaccgttgcccccatactcgccaaatattccagggaaggtgcccaaatacatctggtcacggtaactgacggcaggtacggttccaacgaattcaacaaccatatggaaggtgatacattggttgctatccggagagaggaattaaaatgttccgctgcaattttaggggccaaacttcgccatctggattaccatgatcaattaagggctgcggaaggctatgatggccatataccccaagcacgagggatcataaaggacttgaatgccattattgaagaagtaaaacccgatgttttgattacttgg…	MLSVQHELHGQKPLEGKVLMAIFAHPDDEGTVAPILAKYSREGAQIHLVTVTDGRYGSNEFNNHMEGDTLVAIRREELKCSAAILGAKLRHLDYHDQLRAAEGYDGHIPQARGIIKDLNAIIEEVKPDVLITWGPDGWSNHMDHRLVGASVTQVYLSKNWEKPMSLYFCGVPSDLIENPEERMLHGLERKYLTTKVAFTDEDLDKAYLSHKCHKSQINPKTTKEDLKKNWYKNSMFIYLRKFEGPKETSDTVFD
F. pelagia|peg.2839	PUL16	148895	149557	+	Hypothetical protein	atgaaagaatatgtagtcaatgctatccccaacaatcaactgagtataaacggaaaggcggatgatgggttatgggaaatggccgatattttaactgattttggttcgccttggcgtgacttacctgtcacaacaacagaattcagggccttatgggatgatgaaaatctatatttcatgttccgggttttggacaccagcatccatatagataaaaagggtattggtaatgagagcataaatgtttccgacagggttgagctgttttttagacaagacgattcccttaccccctattattgtttggagattgacccgactcctagaattatggatttcaaggcacttcctaacagggtctttgattttaattggaattggcccgaaaagaatttgatc…	MKEYVVNAIPNNQLSINGKADDGLWEMADILTDFGSPWRDLPVTTTEFRALWDDENLYFMFRVLDTSIHIDKKGIGNESINVSDRVELFFRQDDSLTPYYCLEIDPTPRIMDFKALPNRVFDFNWNWPEKNLIVKSHSDANGFIVEGSISRASLEKLNLIQNSKIETGIFRAKYEKMDASVYEPIWISWVDPKTETPNFHIASSFGTLILGEGNPNFPDK
F. pelagia|peg.2840	PUL16	150725	149538	-	Transcriptional regulator	atgtatctgttttttttaaataaaaaaagaaaatggacaaaaaatgtgttcgaacacacaaaaaaatgttttcgagcacaccaaaattgtgttttcgaacacattattttttgtcaacgaacattgttatatatttgcctaaatatgaagaaatacacgatcaaggatattgctgaacaggcaggagtatcaaaaggcactgtggatagggtgatccataaaaggggcaaggtttcccagaaggccttggaaaaggtcaccaaaatacttgaggagatagactacaagcccaatccaatagcacagagcttaaaaaacaataaggtttacctaatttgtgttgttttgccggaccccaatgaggacaacttttggattccttgcgttgatggtgtaaat…	MYLFFLNKKRKWTKNVFEHTKKCFRAHQNCVFEHIIFCQRTLLYICLNMKKYTIKDIAEQAGVSKGTVDRVIHKRGKVSQKALEKVTKILEEIDYKPNPIAQSLKNNKVYLICVVLPDPNEDNFWIPCVDGVNQAIEEFRSFLVDIKLFFYGPSSTQSFKEVNEQILKLTPDAVLLSPLFQKESINAIKSFRSAGIVVSTFNSQIDLEQAVSFVGQDLYQSGRVAAKLMHTIVPDDHDIVICHFSESLSNAIHMQQKEKGFRDYFNGLKGADHKILTLSVDQADPDQSLVNFLKSNNKALGFFVTTSKSYNLVEMLQDQSHKDIKVIGYDLLDKNNDLLKKNKISFLIHQSPKTQTYIGLTYLIEHFLFNKEIPNKKLLPIGIVNSENLITYLES
F. pelagia|peg.2841	PUL16	150816	151910	+	Others	atgaaaaaaataatatcacttgcccctggaagaacatgtctgttcggagatcatcaggattacctgggtctgcctgtcattgcatgtgccattagcaggagaataaaattaacggctgttgagaatggactacaggtttttaatatcaacaaaccggatatcaaccaaaaaaggatcatccctataaatggaaaccttgagaacatagaaaagggagatcatctattgcatgccctaaaagttcttaggcgttacaattgtgtacccgataaaggttatgatatagagataaagggaaatttaccaatcaatgcaggcacatcaagctcttccgctgttgtcgtgtcctgggtcaactttttgatcgaagcctttgggatcgatgcagaggtgacaccg…	MKKIISLAPGRTCLFGDHQDYLGLPVIACAISRRIKLTAVENGLQVFNINKPDINQKRIIPINGNLENIEKGDHLLHALKVLRRYNCVPDKGYDIEIKGNLPINAGTSSSSAVVVSWVNFLIEAFGIDAEVTPELISQLSYESEVLEQKAPGGKMDQYSIGLGNIVFIETGDDFSFEVINQPLQGIIIGESGIPKKTLGLLGELRTKAKLSIQAVESKIKDFDIKTAKKEDLEKYLVHVPDDLKSYLYAAITNHDITQKALTEFRKPQPDFQRIGALMNEHHDILKNILKITVPRIDKMIEGALNAGAYGAKIVGSGGGGSIVVLAPEERKEQVIEGILNAGGIAAYEVSVDSGARILESVATD
F. pelagia|peg.2842	PUL16	152129	155434	+	TBDR/SusC-like Protein	atgaaaaaaaatatgaaactactcagaggaaagggtgttgggttctattttgatttgaaaataaagctgaccgttttagcgatgttggttttctttttcaatgtaaaggcagaaacctattcaccaaatgagaactccgtaattgagactgctcagcctcaagacagagtgattacgggtactgttacagatgaaatgggggttccgcttcccggggcaactgtttttgtgaaaggaaccaccacaggtacctcaacagattttgatggaaattacagcttgaccatcaagggcggtgcaaccactattgtgttctcctatataggttatctcccccaagagaaatcgataggcaatgactcggtcatcaatgcctccatggtacctgacaataccttg…	MKKNMKLLRGKGVGFYFDLKIKLTVLAMLVFFFNVKAETYSPNENSVIETAQPQDRVITGTVTDEMGVPLPGATVFVKGTTTGTSTDFDGNYSLTIKGGATTIVFSYIGYLPQEKSIGNDSVINASMVPDNTLLDEVVVVGYGTQRRKDIAGAISTVETKELVLSSSPSIGDVLRGKVSGLQITQNSAQPGGGLNFQIRGAGSINASNQPLIVVDGFPITDFQQPGTGNRYSGGTQSILNSFNPNDIESISVLKDASATSIYGARAANGVILITTKKGVSGKVEVSYSSSLSLQAYNDNFDVLSLQEWMKLRNDAAYENWLFQNRVEPYSSGNTSSRTLEEAIANPVNGVAFTRFYSDDQINNAGQSTNWLGLVTRDGSTQQHNLSLRGGTETTRYFLS…
F. pelagia|peg.2843	PUL16	155447	156919	+	SusD-like Protein	atgaaaaatgtaaaactaatactgctagggttactgataagcacaatgtttgggtgtgacccagaattggaatctataaattatgatgaaatcaacccagctatttttccggcttccgaggcagatgtggaagctcttgtggtagcggcctactatccattaaggggctcctggtggaatggaatccacaccacatcggaacgcgggatcatgtttgtcaatgatgctaccacggaaattcttcagggaaactttggggtgcaacaactggcaacattaagcagctatatccctaccagtgagggagttaccagattttatgacgatttctataacaggatcagttccaacaccttgagcatcgatcgattggaaaattccaccgtcaatgaaaacatc…	MKNVKLILLGLLISTMFGCDPELESINYDEINPAIFPASEADVEALVVAAYYPLRGSWWNGIHTTSERGIMFVNDATTEILQGNFGVQQLATLSSYIPTSEGVTRFYDDFYNRISSNTLSIDRLENSTVNENIKKRGIAELKCARAFLSYELFDMFGPIVVAPLEVLQNPLIETPLARLSHDEMVSFIEKDLLDAAADLPSPSEAAYGRFSQGFARMLLIRLYLHEKRWADVEAQANAIMAMNYYELTDDYVDMFSTESQADNKEVMFAVPADYAGTSENQWQMMVLPSNYPVRGGWATIQSSWMFYDSFEPNDVRKTNLIAEYTGTDGVTYNRSNPGNVMQMGPLPLKIAEDADRNTALTTVDIILYRYADVILSKAEAIANKNNAPNQEAIDLVNVI…
F. pelagia|peg.2844	PUL16	156979	158331	+	Glycoside Hydrolase family (GH109)	atggattctagaagagattttataaaaaaaaccgcagtattgggagcaggagtatcggtagttccaagttttgtttttggggcttccccgaacatggccaaactgaacattggcatgatcggtgtgggccttaggggaaccaatcatttggaaaaccttttgttaagggatgatgtgaatatagttgccgtttgcgacatagatccgagcagaacaaaacttgcgattgaaaaagtaacggaaaagggtggtcgaaaacctttggttttcggcaaggatgagcttgactacaaaaatcttctagccttggacaatgtagaggctgtaataattgccactccttggttatggcacacccgtatggccaaggatgcaatgcgggcagggaaatacacaggt…	MDSRRDFIKKTAVLGAGVSVVPSFVFGASPNMAKLNIGMIGVGLRGTNHLENLLLRDDVNIVAVCDIDPSRTKLAIEKVTEKGGRKPLVFGKDELDYKNLLALDNVEAVIIATPWLWHTRMAKDAMRAGKYTGLEVSAANTLEECWDLVNTHEETGAQLMILENVNYRRDILAVLNMVKQNVFGELVHFRCGYQHDLREVKFNDGKQPYGGGVEFGEKAISEARWRTQHSVTRNADLYPTHGVGPIAAMCDINRGNRFLSLTSHATKSVGLHNYIVKNGGENHPNASVKFKLGDIVTTTIETANGETIIVTHDTNLPRPYSLGFRVQGANGLWEVDGNRIHIAGVTEAHHWDSADKWLEKYDHPLWKKYGELATGAGHGGMDFFVINAFVESAKLGVAP…
F. pelagia|peg.2845	PUL16	158356	159732	+	Hypothetical protein	atgaaacataaattgatatatctactgattttgtgcacaattggttgtggcggtgaaagcaacggtgaagttcccgttgatccggagccagaacccgtggataacagtataagcaatataacctatactgcttcctatgaggtcatatcgaatccggaaaggggatttatgcaccattgggcagttgaatccgaaggaatgccggtcagtatggccatgctcaacagtttgaaaaacgaaaaggtcaccatcatcaatcggatatattatttggacgcatttaaggatgctgacctgagtcaagccgagttggatttaataaccaccgattttgaacgaatgagaaccgctggtattaaatgtatcctgcgctttgcctacaacagtgatcaaaatgaa…	MKHKLIYLLILCTIGCGGESNGEVPVDPEPEPVDNSISNITYTASYEVISNPERGFMHHWAVESEGMPVSMAMLNSLKNEKVTIINRIYYLDAFKDADLSQAELDLITTDFERMRTAGIKCILRFAYNSDQNETDAPLSRVISHLDQLKPILTDNYDVIAFVQAGFIGSWGEWYYTTNNLTTLENKTAVLNKLLEVLPKEIKVQVRTPLYKQEIFNYSTAMNATVGYGDSYIARVGFHNDCFLASPDDYGTYQNITIEKDYISKEALFVPTGGETCPPSGVPTASCTTADTEMALLKWTYLNLDYYGPVLQEWRNNDCFEDFQRELGYRLLLKTASLKKEVKANGNFDLDLVMDNAGFAPVYNKKNASLILKSTNDGTIHSKSLDFDVRKVVPGAEYDL…
F. pelagia|peg.2846	PUL16	159759	160604	+	Hypothetical protein	atgaaaaaattcaagcttttatattgtcttttggtcgtttcactacttgcaggttgtgactcggacgattccacaagttcagaaagcagcattgtggccgacttctcatttacaagcgatggaagtacatttacctttaccaacctatcccagggggcaaccacgtaccgatgggattttggcgacctttatttttattcctacgaagaaaatcccacctacacctattccattgttggtggcgagctaaccgtcacgttaacggcaatgaatgaatccggtgaggaggcccacgtatcaaaaatgatcagcgccccagtaatcatcaatgccaatatcgatattgatggggattttgaggattgggaagaggtacctgtttattatgaatttacaggt…	MKKFKLLYCLLVVSLLAGCDSDDSTSSESSIVADFSFTSDGSTFTFTNLSQGATTYRWDFGDLYFYSYEENPTYTYSIVGGELTVTLTAMNESGEEAHVSKMISAPVIINANIDIDGDFEDWEEVPVYYEFTGSVKKMKYYTKGPNIDIYFEGGSDMTLEITDMLFNVDEDNGTGYNETWNIGAEYLFEGPPVLGSWGSFYSYPGGSGGWAWDWIGLDGHGFESSGVIAVDGSTNAIEMRFPKSFFGTVGDSIDFGMWLNWGVEYYPSDTAGPALNIEIQK
F. pelagia|peg.2847	PUL16	160763	161854	+	Others	atggaacacaacaataaccgattactgtccttggatttttatagaggtctgaccatgtttttgcttattgcagaattttcaagtctatttgaattcctagtgtccccggaacttcagggtacccttatacataccattggagaacagtttcatcatgtggaatgggaagggttgcatttttgggatttgattcaaccattttttatgttcattgtgggtgtttccatgcccctctccttttcaaaaagaatggcaaagggcgatacatacaaagaattgcagaaacatgcttttaaaagagcttttttaatgctggttttaggatgggccttatattgtatcgaccccggaaaaattgttttcaggttccaaaatgtgttggcgcaactctctgtcacc…	MEHNNNRLLSLDFYRGLTMFLLIAEFSSLFEFLVSPELQGTLIHTIGEQFHHVEWEGLHFWDLIQPFFMFIVGVSMPLSFSKRMAKGDTYKELQKHAFKRAFLMLVLGWALYCIDPGKIVFRFQNVLAQLSVTYLLAFLVIRKKPIVQIGFSIILILISEAIYRFFSVEGFNHAFVPGENFGAWFNILISGEEDSGHWAMFNAIPTAAHTIWGVLAGQLLISKRTTKEKIQLLVIGGVTALIIGYGFSYVTPIIKRISTSTFVLVGGGWSLLALALCYWVIDVKKYQKGVLFFAVVGMNPLFIYLFAHVGGAELIRKIFLPFSNALFGWTGALSAQILLSIVVLFFLWFICYWMYKKKLFIRI
F. pelagia|peg.2848	PUL16	161880	163157	+	Hypothetical protein	atgatgaaaaatcttttgttctttcttggtttaaactgttttctcattgcttgtggtggtggaaacaatagcaatcccgatgaaaacctggaaggtcaggagcaggtattaaatggtggcggtgtgagcagttttaccaaagtacaacctatgaccggaattgtagtttgggatggaaatccgaatgccagctcaggagcacacaccctggaatattcctatatgctttttgaagatgtggtttccgaaaaaggagtctatgactggacggttgttgaagataaattgaacgatatcgcctcacggaaccatcaaggcatccttcgtttcagatatacctatgtgggacaaaaaacatcggtgccgaaatacattaaagatttaccggattatcatgaa…	MMKNLLFFLGLNCFLIACGGGNNSNPDENLEGQEQVLNGGGVSSFTKVQPMTGIVVWDGNPNASSGAHTLEYSYMLFEDVVSEKGVYDWTVVEDKLNDIASRNHQGILRFRYTYVGQKTSVPKYIKDLPDYHETQGISEGRETWFPDWSHQELQDFTLEFYEKFAERYDHDNRLAFLQVGFGLWGEYHIYDGPFVLGKTFPSKEYQTLFLNRMNTLFTNLHWSISIDVEDGNVTPFRDNPSLLNLSFGLFDDSFMSEEHATVNEQRFKFLELETRYVNNPVGGEFNYYTDYDQQNVLSPNGPHGESYESFIKRFHTTYMIGNDQYKYQSLDRIKEASIHTGYKFEVTKFVKSDNKSLLTVRNVGTAPIYYDAYLSINGNKSTASLRTVLPNEEKEFTIN…
F. pelagia|peg.2849	PUL16	165061	163433	-	Glycoside Hydrolase family (GH31)	atgaaattgaccatagcaacttttgcagtactggccctgaccatgttcaacacgtactctcaaaatggggataagcttgatctggacattatgaaaggtgaatattggtggggtggcctaagcactgaaggacacaatacaccatatgatatcaattctgaggtaagtcatgaccaatgggccaatgatgagggcaatcaggcccaacccatgctgctttccagtaagggcaggtatgtttggtctgataccccgattacatataccttttacaaaggtcacatacagataacgaccaaggttggggagattcaatacgggagtgcaggcaagaatttacgcgatgcataccaatatgtggcgaaaaatttcttcgctcccaatggtaagattccggaa…	MKLTIATFAVLALTMFNTYSQNGDKLDLDIMKGEYWWGGLSTEGHNTPYDINSEVSHDQWANDEGNQAQPMLLSSKGRYVWSDTPITYTFYKGHIQITTKVGEIQYGSAGKNLRDAYQYVAKNFFAPNGKIPEEKLFTHPQYNTWIELIYDQNEEDILKYAQGILDNGYPPGVLMIDDNWQEDYGTWNFSPRRFKDPKAMIEKLHDMGFLVMLWVCPFVSPDSEVFRYLAKEGMLLQVPQGNQEVQWKNTQDTAAIIRWWNGASACLDLTNPKTNTWFKEQLDHLVDEYGVDGFKFDAGDAQFYENGIVSFENVLPNDHTALYAKFGLDYPLNEYRASWKMAGLPLAQRLRDKGHNWEDLQKLIPDQMSQSLMGYAYTCPDMIGGGEYGSFIDLASIDE…
F. pelagia|peg.2850	PUL16	165999	165070	-	Hypothetical protein	atgcagaaaaaaacaaaacctacattggtggtcttggccgcaggcatgggaagtcgttatggaggtcttaaacaaatagactcatttacccctcaaggggacaccataatcgatttttcaatttatgatgcactacaggccggatttggaaagttcgtgttcatcatcagaaagagttttgagcgcgagttcaaggaaatcttcaacccaaaattacaagggaaggctgaggtggtctatgtataccaagaactggaaaatgttccaaaaaagtatatcaacccagatagggtaaagccatggggcacaggtcatgcccttttaatggtcaaagatgtggtggacgaaaattttgccatcatcaatgcggatgacttttacggaagggaagccttcatg…	MQKKTKPTLVVLAAGMGSRYGGLKQIDSFTPQGDTIIDFSIYDALQAGFGKFVFIIRKSFEREFKEIFNPKLQGKAEVVYVYQELENVPKKYINPDRVKPWGTGHALLMVKDVVDENFAIINADDFYGREAFMAMAQALGTTDKESYNFFTMSYLLKNTISDYGFVSRGECQVDGDGYLTDIKERTHIEKIDGRLMRKDENEHFVPIDENTVVSMNFFGFTPKCFAFAENLFLKFLEENQESLKAEFYIPYIVNEMLQLDLVTVKVLKSNAKWFGVTYKEDKEIVQRSIYELKREHIYPTELWKMSETR
F. pelagia|peg.2851	PUL16	167027	166347	-	Glycoside Hydrolase family (GH78)	ttgatttattatcaaaatagtacacttttagttgacgtagtcacaaccgaattgagtgcacccctatattggggactggtgcccgattcgcttaagcaaaaggtggccgataacctagctttggaagtcaaaaaaacaaaccatatagatgtgggccttcttggtaccaagactcttttgggagctttgagccaaaacggctatgcagatttggcgtttaccgttgcttctcaagaaacttatccttcatggggttggtggatcaagaatggagctacaacactttatgagaattgggacattgatgcctcttcggatttgtcgcggaaccatatcatgtttggggccattagcgcatggttctataaaagccttggaggtattttgccaaatgaacaa…	MIYYQNSTLLVDVVTTELSAPLYWGLVPDSLKQKVADNLALEVKKTNHIDVGLLGTKTLLGALSQNGYADLAFTVASQETYPSWGWWIKNGATTLYENWDIDASSDLSRNHIMFGAISAWFYKSLGGILPNEQSPGFKSFILRPNFVNGLNHFEAEFESRYGLIISKWKRRGNHVEYSCQVPPNSKAVLYLKGVKIKLGDKEFTTEEVQNQGIDLTAGSYTFLIEE

## Sheet: Ulvan
Table S5. Information about functional genes in predicted PULs
ID	source	start	end	strand	type	nucleotide_sequence	aa_sequence
F. eckloniae|peg.3402	PUL1	3798869	3795765	-	TBDR/SusC-like Protein	atgaaaaaaaagtctaacaaacggttccgttttgctggtttggcgtttatggcgacaatggtattatgtatattttccgtttcgtcttcatttgcacaaatacaagcagtcacgggaacggtgaccgatgtaaacggagaacctcttccaggggtaaatgtggtgcaaaaaggaacagcaaatggagtatcttctgactttgatggtaactactccatacgactggggcaaggctctaggattctcgttttttcttacatcggatttaatgccaaagaaattacggtaaatgcagctaccatcaatgtagcacttgaggaggacacccaaaacctagatgaggtcgtggtaattggctatgctaccgtgtcccgtgaaaaagtattgggagctttatct…	MKKKSNKRFRFAGLAFMATMVLCIFSVSSSFAQIQAVTGTVTDVNGEPLPGVNVVQKGTANGVSSDFDGNYSIRLGQGSRILVFSYIGFNAKEITVNAATINVALEEDTQNLDEVVVIGYATVSREKVLGALSTVKAEKIAEVTPTNAFEGIQGRLAGVQIATNGGPGAGFDIRVRGTSTFSAGGTGPLYVVDGQQLDNVDNIDPNDIASLEVLKDGATTAIYGTRGANGVVLITTKSGKAGDVSIDVNVVTGINTLNGAIPVANTRQRLFYEDVRRTDAQRLNPTGNQRDSLSLLLRNSFDLQDLITRAGTRNQINVAVSAGSDKVRAYWNTGYLNEEGIVVNSSFRRINTRFKLDFTPNKKLALSSSFNASFEEFSGLNEGQVFQQLVERIAYFPIF…
F. eckloniae|peg.3403	PUL1	3800950	3799190	-	SusD-like Protein	atgaaaattataaaatatcttttaacaatcatagtgttgggcatactgtcctgcagtgacgatttcttagatcgtacgccacttgacgaggtaagtaatgagacatttttttcaaacgaaaatgatattgtcaattataacaatagcttatacgacattgccaaaaacgatagagactatcccattatgatgggcttgggtcctggccccggagtattgttttaccacggtatatggtggcaagacgaaatgagcgataatctgggagcgacacacccaagagcaatagaaatgtaccgggtaagggcaggcaaacataatattgacaatgatcctaggcccatggggtatactggatgggattttatacgatctattaatttcggacttgaaaattat…	MKIIKYLLTIIVLGILSCSDDFLDRTPLDEVSNETFFSNENDIVNYNNSLYDIAKNDRDYPIMMGLGPGPGVLFYHGIWWQDEMSDNLGATHPRAIEMYRVRAGKHNIDNDPRPMGYTGWDFIRSINFGLENYDRAGLSEEIVNRYKGEARLFRGWFYSDKVRRFGDVQWIDKVLNIDSEELFNPRDNRDFVMQKVLEDLDFAIAGLPEDWENGGNPGRVDKWVALAVKSRVCLFEGTWRKYHGLSNADFWLEQCVVASKELMDNGGFTLYSTGDPVGDYRYASSSTTQEGNSEVIYWRKYESLINGHFASRLFWNYNGGATKSFVEDVLCEDGLPISLSPLYAGDAQIEDVFVARDSRLRQCVLNPADKELLNYPNDDFDYPRLVGMTGGRNRSNTGY…
F. eckloniae|peg.3404	PUL1	3804207	3801001	-	TBDR/SusC-like Protein	atgaaaaaaaagtctaacaaacggttccgttttgctggtttggcgtttatggcgacgatggtattatgtatattttccatttcgtcttcatttgcacaaatacaagcagtgacgggtacggtgaccgatgtaaacggagaacctcttcctggggtaaatgtggttcaaaaaggaacaacaaatggggtatctgccgactttgatggcaattatgcaatcagattaattccaggatcgcgagtaataatcttttcttctattggtttcaataccaaagaagtaacagtcaatgcctcaaacattaacgtaacacttgatgaagatactcaaagcttggatgaagtagttgttgtgggttatggcactcagaaaaaagcaaatttaaccggtgccgtatcc…	MKKKSNKRFRFAGLAFMATMVLCIFSISSSFAQIQAVTGTVTDVNGEPLPGVNVVQKGTTNGVSADFDGNYAIRLIPGSRVIIFSSIGFNTKEVTVNASNINVTLDEDTQSLDEVVVVGYGTQKKANLTGAVSVATAEVLQNRAIANVGEGLQGVVPGLNVTVTSGDPTEGPEFNIRGFESINGGSPLILVDGVPMDLNRINPENIESVNVLKDGASAAIYGARAAFGVILVKTKEGSLGKTNVQLSTQLSWNKPIFNINQIDNGYIYALERNKAQERNGGDPRYDEAYLQGLQQYWADPANNAPWEVIDGSFVNYENPGMVDDLVNATSPRQKIDLTISGATEKTNYFTSFGLFNTDGFYNHPANDNFKRYNILAKADYKLTDWLTFDSQITANFENS…
F. eckloniae|peg.3405	PUL1	3805547	3804501	-	Transcriptional regulator	ttgaaaagattggaatatataaacatagatacaaactctagaatccccaaatacaaacaagtaatggattcgataatgaagagtattcatatgggcagtttaggtatggggcaaaaaataccttctatcaatgaactaagtgaagagtatttattgtctagagatacagttgaaaaggcttatggactcttaaaaaaacaaaatattatagcatcagtaaaaggtaaggggtattacattgcaaaaacggacctatccatccaagcaaacgttcttttcttgatcaataaactgagcacatacaaaatgcgcattttcaattcttttgtaaacacgctgggcgcgaacgcaaaggttgaccttgatatataccattgcgaacccttagttttcagggat…	MKRLEYINIDTNSRIPKYKQVMDSIMKSIHMGSLGMGQKIPSINELSEEYLLSRDTVEKAYGLLKKQNIIASVKGKGYYIAKTDLSIQANVLFLINKLSTYKMRIFNSFVNTLGANAKVDLDIYHCEPLVFRDILDKKKNLYDYYVIMPHFKNENLQHMGCTDDILKTIHSIPNGKLIIMDRNLKSLSKESGRIYQDFTEDIYDALTTALEKLNKYKKIMLVYPSKAVYPYPKGIVTGFKRFCIQHAIDYEILDEIYDSMELQLNDLYIIIEEGDLVNLVKQVRDRHYKLGEDIGIISYNDTPLKELLGITVMSTNFKKMGEEAANMILNNNPIDIKNKFHFIDRFSL
F. eckloniae|peg.3406	PUL1	3806732	3805554	-	Sulfatase (S1_27)	atgagaaaaatcaatcttttgctgatagctatcttttcaatcatagctttctcatgcgaagaaaaatcaaaaaagaaccaacagatcattgtaaagaatactatggatacaaaccgttctttcgaaacagtctctgtagacattgcttcgcttcaactagttaatgtaaaaggtagtattgtactcttggatacagaaaacaaaactgaaattacttcacagctagtagactcagatggagatggagaaatggatgcgattttattccaacctgaaattgcagccaatagtgaaaaagtatacgagctaacattttctgaagcaacaaagcaaaaagatagtgttccagcttgttattcaagatttgtgcccgaacgaacggacgattacgcttgggaa…	MRKINLLLIAIFSIIAFSCEEKSKKNQQIIVKNTMDTNRSFETVSVDIASLQLVNVKGSIVLLDTENKTEITSQLVDSDGDGEMDAILFQPEIAANSEKVYELTFSEATKQKDSVPACYSRFVPERTDDYAWENNRVAFRTYGPTAQKMIEDGVKGGTLSSGIDAWLKRVDYPIINKWYKKELETDGSYHKDDGEGLDNFHVGISRGVGGIAKKIDTTYYISRNFTSWKTLNIGPIRTSFTLSYADWDAAGNKISEEKKISLDYGNNLSRFEISLKGTDTISAGLTLHEKNGKVGVNQENGWVSYWEPHEDSELGTAIVVPENAMAGHEHYQTDRKDESNLFAHIKINDGKAIYYAGFGWEKSGQYTDKAEWEAYIDEFAKRLNNPLKVTIK
F. eckloniae|peg.3407	PUL1	3807539	3806745	-	Others	atgagcacagaactattcaacctaaccgggaaaatcgtattggttactggcagcacacatggattgggcatggctatggccaaaggactcggtaaagcaggagccactattgttgttaatggaaattcatcacagcaaaaaattgatgacgccgtaaagctttataaaagggagggtatcaaggctgtgggctacaagtttaatgtggctgatgaagatgaggtgattaatgccataagcaagattcaaagtgaggttggacctatcgatgttttggtaaataatgcaggcattatcaaaagaactcctttggaagaaatggaaatcgctgatttcaaagaagtaatcgatattgatttggtgagtccctttatcgtttccaaacatgtagtcaagacc…	MSTELFNLTGKIVLVTGSTHGLGMAMAKGLGKAGATIVVNGNSSQQKIDDAVKLYKREGIKAVGYKFNVADEDEVINAISKIQSEVGPIDVLVNNAGIIKRTPLEEMEIADFKEVIDIDLVSPFIVSKHVVKTMMSRKKGKIINICSMMSELGRNTVGAYAAAKGGLKMLTQNMATEWAKHNIQVNGIGPGYFATSQTAPIRVDGHPFNEFIINRTPAAKWGDPDDLAGAAIFLSSRASDFVNGHILYVDGGILATIGKPTNEN
F. eckloniae|peg.3408	PUL1	3808383	3807544	-	Others	atgtcaatatcctaccaaactagatacgcctcaagcccaaaagctgtaaaaaaatacgatactaccgaactgcgggatgagtttttgatagacaatcttatgcaaaaaggtaaaatcaatctgacctatacccattatgaccgctatatagttggttcggcagttccagaaaatccactcaaactacataaaatcgacccattaaaggcagattattttctagaaagacgtgagcttggaattataaatgtaggcgattcgggttcagttgaagtagatggtacttcctttgaattgggcaataaagatgccctatatattggtatgggcaataaagaaattgttttcaagagcaatgataagaacaagccagccatgttctacttgaattcagcacca…	MSISYQTRYASSPKAVKKYDTTELRDEFLIDNLMQKGKINLTYTHYDRYIVGSAVPENPLKLHKIDPLKADYFLERRELGIINVGDSGSVEVDGTSFELGNKDALYIGMGNKEIVFKSNDKNKPAMFYLNSAPAHTTYPTKKVSLSEANKLELGSLETANDRTVSQMIIGGIVTTCQLQMGMTELNTGSVWNTMPAHVHDRRMEVYFYLDVPEGQSVCHFMGQPQETRHIWMQNHEAVISPPWSIHCGSGTSNYTFIWGMAGENMDYGDMDATKITDLR
F. eckloniae|peg.3409	PUL1	3808816	3808697	-	Hypothetical protein	atgaatcaaaaaacaagataccacaggatagctgcatttttcacctttagtacttttagaaacgatatgttggacttatttacccctttttttggactatttgtgcaggtgacccactag	MNQKTRYHRIAAFFTFSTFRNDMLDLFTPFFGLFVQVTH
F. eckloniae|peg.3410	PUL1	3809279	3813388	+	Transcriptional regulator	atgaaaaacctatatacattctgttttgttttttttagtgttttttgctttggtcaaagtccagacaaggcctatcaatttaaacacctaaatactagtgatggactttcccaaagttccgttatcgcaatggagcaagacagattagggcgcatgtggttgggtacacgggatggactcaatgtgtatgatggcaccatgtttaaggtgtaccgcactattttaaacgatagtacgtccatcagtaatagcgatattctttcaataaaggaagatagtgaaggttttttatggataggtacttataacgggttgaacagatatgaccctattaaagatacctttgaacggttttatcatttcaaggataaaaattcgctaagtaacaatacggtttgg…	MKNLYTFCFVFFSVFCFGQSPDKAYQFKHLNTSDGLSQSSVIAMEQDRLGRMWLGTRDGLNVYDGTMFKVYRTILNDSTSISNSDILSIKEDSEGFLWIGTYNGLNRYDPIKDTFERFYHFKDKNSLSNNTVWSIEEVTNGDIWIGTSNGLSIYNKETNEFTNVYNNGDSVSDNEIPSNYVLSIKEANNGTIWVGTSKGFCKAIKEEEHTIDFQQFSPSNYHEQPFVQTISDCGENSICVGTKNMGLLSFDLISERFLTNSRTIEYKDVRAVAAAEEGVLWVGTSKGIILLNNNDILKNIAYEPEKQNGISHNYIKSIFKDRKGSIWIGSYYGGIDIWDVSNANFINYKESSGKNRLGHKVVSSIVSDNKENLYFGTEGGGVTVFDKKGKEPRYINTSN…
F. eckloniae|peg.3411	PUL1	3813613	3816627	+	TBDR/SusC-like Protein	atgttaaaaacaagaatttgtagatggataagggcactatgctttggtgtttttattcttgccagtacgctgacttatggtcagcaaaaaaatattacaggcaccgtagtggccagtgcggatggtataggtattccgggcgttaatgtagttgaaaaaggaacaactaacggtgttactactgattttgatgggaattattcaattacggtgtcaagtcagaatgctaatttggttttcagctatattggttttgtatcacaagaacaaaatgtttctggcagcgcaacaattaacataagtctggaagaagacatcagtgcattggatgaagttgtggtagtcggttatggaacggctaaaaaatctgatatcactgggtctgtttcttctgttaaa…	MLKTRICRWIRALCFGVFILASTLTYGQQKNITGTVVASADGIGIPGVNVVEKGTTNGVTTDFDGNYSITVSSQNANLVFSYIGFVSQEQNVSGSATINISLEEDISALDEVVVVGYGTAKKSDITGSVSSVKSEELTAFPVLSAEQALQGRAAGVAVQSNNGGEPGAPIAISIRGNTSIGSSSAALVVVDGFVGGALPQPADIESIEILKDASATAIYGSRGANGVIMVTTKKGTKGRMVVEINSTYSSQAVTERLELLDADQFASYRQAINPSYVQGSAQTDWQDLIYRTGNISNHQLSFSGGSDKINYYVSGNYFKQNGVVINSAFERFSFLSNIEVQATDKLKLGFNAFANRGNKDGIQSQAGSGGSGEGDVISTAYRFAPDTPVQDENGVNTTN…
F. eckloniae|peg.3412	PUL1	3816639	3818159	+	SusD-like Protein	atgaaaaattttaaaactttaggaattcttctggcatttgctacggtagtggggtgctcggatttagaagaggtgcccgtaggtaggctgtcgccagatggtctggtacagtcaccggcagatgttcaaaccttgattaacggtgccattggtaatatggccacagaggcttattggggaagaaaactgtcgctgccaattatgttgagaagtgatatggtttccataggagatttagggacaccaggccgtcggcaagatgtcgatagattttcaatgtccgatgataatggtatggtcacggcattatggccaagggcataccaagtcatagcggcaacgaatgaagccattgcggcggcagctaccttgacagggtttccaccggaacaaattgat…	MKNFKTLGILLAFATVVGCSDLEEVPVGRLSPDGLVQSPADVQTLINGAIGNMATEAYWGRKLSLPIMLRSDMVSIGDLGTPGRRQDVDRFSMSDDNGMVTALWPRAYQVIAATNEAIAAAATLTGFPPEQIDPVTAQAHFFRAYTYYHLVRLFGEIPYLDAPVVNVEEASQIGKSSVDAVYNNIIADLELAKSQLPDNQSVSALPSKATAAAFLASVYLTLGEFQNAYDEAKFVIDNEGAFNLGLAADFQDLFDHAAQTSTNEFLLSLDFNGFSDGDTGRDYAPALTGIRANERGNIGGGWSVAVPTINVYNSWDGRDYRKAVSLDTTGIFDGVEEPFTAFPDFDSRNIQSAYIAKYTRAIGPTGTGNGRASSLNYGLMRYAEVLLIAAEALNELSPG…
F. eckloniae|peg.3413	PUL1	3818231	3819415	+	Glycoside Hydrolase family (GH88)	atgaatagagttagttactttgtcttgactgttggttttactttattttttctgtcttgtaaaaccgacggtaaagacgaaaatgttacaagttctgtatcgatagactcattagtacaaacacggtatcaaaagctattgaagtatcctttggattctttaagttttcctagaagctataatccaacggcaaatgaaataagaaaagttccttctagagattggaccagtggatttttccccggtaatctttggcatttattccaacttacgggaaatgaagcgttcaaggaacgtgcacaagaatggacaagctttattgaaaaggaaaagctaaatgcaggtacacacgacatgggctttaaagtattctgcagttttggtgaaggattaaggatt…	MNRVSYFVLTVGFTLFFLSCKTDGKDENVTSSVSIDSLVQTRYQKLLKYPLDSLSFPRSYNPTANEIRKVPSRDWTSGFFPGNLWHLFQLTGNEAFKERAQEWTSFIEKEKLNAGTHDMGFKVFCSFGEGLRIGKNEDYKKIIVESAKTLSTRYNEQVECLRSWDFNQDVWEFPVIVDNMMNLELLFEATKISGDSTYHNIAVSHANTTLKNHFREDSSSYHVVVYDTINGKVKDKVTHQGFNASSAWARGQAWGIYGFTMAYRYTKDAEYLAQAKSSASFYMQHPNMRDDGIPYWDFNDPNIPDAVRDVSAATIVTSAFYELSQYDNDSRYLEYANKVMETLNTEEYILGPEVQAPFILKHSTGNWPRKDEMDKPIVYGDYYYLEALLRKESQ
F. eckloniae|peg.3414	PUL1	3819580	3821985	+	Glycoside Hydrolase family (GH2)	atgaaattaaaatgtatcattttctgtgttgctttatttcttttgaattgtggacagaaacctgaagaaggcgcacttagaacaaaagagaatataaataaagaatggtcctacctagagaatccaactcgttcactcgcagatattgaaaacagcttagattgggttagcattgatttgccccatacgtggaacagtgaagacccaacagataatatggccggttaccgaagaagtggtagttggtataaaaaagagcttgaactcgatggaataaacccagataagcgatatcttctctattttgaaggagcaaatataaccgcaaaggtctatatgaacggtagtgaaataggtacacacattggggggtatattggttttgaaattgatatttct…	MKLKCIIFCVALFLLNCGQKPEEGALRTKENINKEWSYLENPTRSLADIENSLDWVSIDLPHTWNSEDPTDNMAGYRRSGSWYKKELELDGINPDKRYLLYFEGANITAKVYMNGSEIGTHIGGYIGFEIDISEHLQKGQNSIYVRVDNSYDRDIIPSQKSDFFIYGGITRDVWLITKPKTSIGNVKLTTPKVSHEKASLQVEVPLEGAEQVSDLKLIVVLKNEKGEVVVSKSEKVSSKTTTITITDIQNPQLWDISDPNLYKVNVSLSSNEEIIDEVLEKVGFRWFEFKKNGPFYLNGKRVLLRGTHRHEEHAGVGAAMSNEQHRKDMEQIKEMGANFVRLAHYPQDPEVYKACDELGILVWDELPWCRGGLGEETWQKNTKNMLTEIIDQNHNHPSI…
F. eckloniae|peg.3415	PUL1	3822013	3823170	+	Polysaccharide Lyase family (PL38)	atgaaaaatataatcgtattactatgcctcttctttctcgggtgcaagcaggagccaagactatttgatgaccctattttcgataaagaaaaagcaagaatattgaaattggctgaaaaatatatcgatgcaacaccagttacggtaacagctgaatcttgtggacgtagtgccgggggaatacatgatttttattctgaaggtgattattggtggcccgaccctgaaaaccctgaaggaccttacattcgaaaagatggaatgaccaatcctgataattttacggcacatcgttatgctatgatacggcttagccaaatatgtggtgctttggcgtccgcctatctaattactgatgatacattctatgtaaagcaattggttccacatttaaaagca…	MKNIIVLLCLFFLGCKQEPRLFDDPIFDKEKARILKLAEKYIDATPVTVTAESCGRSAGGIHDFYSEGDYWWPDPENPEGPYIRKDGMTNPDNFTAHRYAMIRLSQICGALASAYLITDDTFYVKQLVPHLKAWFIDETTLMNPNLEYAQAIKGKVTGRGIGIIDTIQLLDVVKAIIAIQDANLLSNEEVTKLKTWFANYLRWMDTHPYGISEQAKDNNHGACWFLQAAVFSEFTENERMQAYVKEKFKKVLLPCQMAEDGSFPKELNRTKPYGYSLFNLDIMTGIAQVISNTNENMFVFDHEGRSIKKGVEFLYPYIKNKADWPYEKDVLHWDDWPVRHPFLLFTGRSLDNMEYLDIWNQLDADFDNPEVIRNMPIRYPLIWLN
F. eckloniae|peg.3416	PUL1	3823210	3824349	+	Hypothetical protein	atgaattatagaattgttcttcttttgcccctacttggcttattgctgaattgctcgaacaagactacaaagacttttttgttcatagggagttttacagagggaaaaccagcaaaaggaattcttgtttatgagtttgatgtcaattctggggcgttacaactcgtacatgaggaagagaataccatcaacccttcatttttaaaagtttcgcctgatggtcgccatttgtattcagtattggagagtcaattgcaatccaacggaaaagtagctgcatttgctgtcgattctttaactggaagattacagttattgaacttccaagattctggtggtagaaatcctgcccacttggctatacattctactgggaattatttggtaaattcaaattat…	MNYRIVLLLPLLGLLLNCSNKTTKTFLFIGSFTEGKPAKGILVYEFDVNSGALQLVHEEENTINPSFLKVSPDGRHLYSVLESQLQSNGKVAAFAVDSLTGRLQLLNFQDSGGRNPAHLAIHSTGNYLVNSNYTDAGISVFKINANGSLHKNHQLITFQDSSIVKGRQDAAHLHSTNFSPDGDFSFGQDLGADKIRVFEVIYPTKNTLQLEESGFITIKPGSGPRHFTFHPDGNFGYGVAELSGTITAYSYTDGKLEYIEDYLSYSKKQDLYRAADIHISPDGKFLYASNRGPEEDSISIFSIDKNTGRLTLVGHEPTFGEHPRNFCIDPSGNFLLVANQFTNNVVVFKRHSETGRLSKLQKELAIENPSSLQMRTYGE
F. eckloniae|peg.3417	PUL1	3825956	3824442	-	Sulfatase (S1_7)	ttgccagagagtgcaggacagtttactgttctggtatttgtattattggtaatatcgtataactacacttattccataaatatgaagcgctgtttttatcattctttactaattgttttgttgtcggtttcttgcaagggccaacaaaaagaagttcaaaaaattgaatctgagccattgaatatcttaatgattgcggttgatgatctgcggcccgaattaaatatctatggagccagtcatatcaaatctcctaatttggacaaactcggttctgaaagtatggtgttcgaacgtgcctattgcaacattcccgtatgtggagcttccagagctagcattttaacaggagtaagaccaactaggaatcgctttataaatgcatttaccaagaaagat…	MPESAGQFTVLVFVLLVISYNYTYSINMKRCFYHSLLIVLLSVSCKGQQKEVQKIESEPLNILMIAVDDLRPELNIYGASHIKSPNLDKLGSESMVFERAYCNIPVCGASRASILTGVRPTRNRFINAFTKKDEDYPKAVSLPMLLKQNGYRTVSNGKIYHHKTDDADAWDEIWQADRLWDYALEESQETRRNTHRGLPFESADVHDSVYRDGKLALKVIGDLKKFKRSEEPFFLTMGVAKPHLPFTAPTKYWNLYNREEIELPESYIRPISTPTKAFHKFGELRNYEGIPKEGHLPEALAKELIHGYYAAVSYIDAQIGLVLDELDKLGMAENTIVVLWGDHGWFLGDHQLWCKHSTFEKALRTPLFIKVPHKTKGQKTKAITEYVDVYPTLCELIGI…
F. eckloniae|peg.3418	PUL1	3827895	3825976	-	Polysaccharide Lyase family (PL37)	atggaacgacgggatttcgcacaactctccgctctagctagtatgggattgttagtacccctacaagcctgcagggacaaagtcaatttagagcatcaagaaagtggtgaatcaataccatttgaagcattaacttttcaacttttgaccacatggagcaatgccatggttgacattcaaattgatgaccctgaaaaaccggaagtacatggagctttgtactgcaaagcttgtaaccgaattcatggtcgttgtatggatgccgtgtatccttttttatatatggcagataaaaccggagcgcaaaaatacttggatgcggcaatcaatgtgatgaaatggtcagaaaacgtctccatgccagatgggagttggacagtagttcccgaccctaaatct…	MERRDFAQLSALASMGLLVPLQACRDKVNLEHQESGESIPFEALTFQLLTTWSNAMVDIQIDDPEKPEVHGALYCKACNRIHGRCMDAVYPFLYMADKTGAQKYLDAAINVMKWSENVSMPDGSWTVVPDPKSWRGITVFGAIALGEALHHHGHVLPKEISDDWTQRLQKAAKFIHENFTIDYSHINYAFTAIYGLNFLGRMFKNVAYINHSRQLADEVPNWLTKPNKLIFGENKPSDEPSAKGLLPVDLGYNVEETLNGLVQYAVLEKDEQLLQLLTESMNGHLEFMLPDGAWDNSWGTRQNKWSYWGSRTTDGCQPAFALMADRNPAFGTAAFLSTELLKRCTVNGLLAGGLHYESHDVKPCLHHTFAHAKSLAFIMDNTEKLSNISKKTALPRGKG…
F. eckloniae|peg.3419	PUL1	3829413	3827920	-	Hypothetical protein	atgaaaggactacgatttgtattagtaatcttcatgctcagtagtatgactactacctactcccaagagaagaattcacgtttaataatcctagcagacatgggtaatgaacccgatgaagaacaacagatggcccatatgctactgtactccaatgagtttgatttggaaggccttattgcagtaagtggaaagtacctgaactcagaacatcgtctgcctgagcggcgaaggctatatcctgaacttttccataaaattattaatggatacgaaaaagtatatcccaatttaaaaaagcatgcagatggctaccccgaaccatcacatttaaagtctattgttgtatctggacatacggattatggggttgccgcaatcagtaaaggaaaaagtaat…	MKGLRFVLVIFMLSSMTTTYSQEKNSRLIILADMGNEPDEEQQMAHMLLYSNEFDLEGLIAVSGKYLNSEHRLPERRRLYPELFHKIINGYEKVYPNLKKHADGYPEPSHLKSIVVSGHTDYGVAAISKGKSNQGSELLLNSFLKEDQRPLYIVVNAGSNTLAQALMDYEAAHSKKELKNLLKKIWVFENGAQDDAGAWICANYPEINWLRSNYQTYAYGGPAWAWGKSKDEDKKGPHTWKPYTYSATGQHQWALEHIKNHGALGWVYPLRENHSGKMVFIEGGGTIPWLGLVHQGMTDFTKPHWGGWSGRFSAEKVKNVYSRHQSVKATEVNYGDFEVYAEAKDTWTDTAMDSIYNNIYAPVWRWRQAYFDDFKGRMDWCVASFENANHHPVAAINGD…
F. eckloniae|peg.3420	PUL1	3831640	3829421	-	Hypothetical protein	ttgagaattatagaaacagaatctagattttatctgaaaaaaacatgttttttcacagtatgtaccgtttttttagggttagtattttttattacatgttcaccaaaaaatgatgtcgtttcaatagccactttattggatgatgctaaagtaagtttcggaattgaacacattcaagaagctttatcagataggggattgaaaaatttaattcaaaaggaaaagaaaggcaccataacctttgttttagatagtgtccataccacaattaaatctgagggctttgaaatcaaaaaagagaacgatgcaatagagattattgcgattgataccgaagggttaatgtatggcggtctggaactcgccgaacaaataaaactatatgggattgaaaggata…	MRIIETESRFYLKKTCFFTVCTVFLGLVFFITCSPKNDVVSIATLLDDAKVSFGIEHIQEALSDRGLKNLIQKEKKGTITFVLDSVHTTIKSEGFEIKKENDAIEIIAIDTEGLMYGGLELAEQIKLYGIERIQPLLKNPYMEMRGPKFNIPLDVRTPSYSDASDTGQQNIETMWDFDFWKDYIDTMARYRYNYISLWSLHPFPSLVKVPGYEDIALDDVKRSTGKWKELYNLNGIGMDAPHILDSTETLKKISIEEKITFWKKVMTYGKQRNIDFHIITWNIFDYGTGGKYGITDDINNEITQDYFRKSIKQLFVTYPDLAGIGLTTGENMKNNGKRTNAKEREDWAYKTYAKGILDAAKEMSDRQFTFIHRQHQTGAKEIAKKFKPVLSADNVEFLY…
F. eckloniae|peg.3421	PUL1	3833380	3831806	-	Hypothetical protein	atgaaaagaattactttccgttatgcggcttggtccgtactcgcttttttatgtatagagatgtctatggctcaagtactttggtacggtgacccaaatgaagatgtacgaacagtgtttagaagattagatcccgatggaaatagcaatccatccggtagccagtgtgttgatgactccaacaatccacctaccgtatccactccaaccgattccgattttggtaaatactggcggattacaaagccaacatccagaaaaagggctgaatttgcacgtaccaacggttttataccgcaagaaggccagacatattatatcggatggcgatggagaattaattcaaccccaaatttgaatgatgggatagccgtatttcaatggaaaactgacccggga…	MKRITFRYAAWSVLAFLCIEMSMAQVLWYGDPNEDVRTVFRRLDPDGNSNPSGSQCVDDSNNPPTVSTPTDSDFGKYWRITKPTSRKRAEFARTNGFIPQEGQTYYIGWRWRINSTPNLNDGIAVFQWKTDPGGNTNSNKQNYAFNMGYDGNELSINAYGPAEPNWNRPGSINQRKTTIWKKNVSENSWVSLVFRVKVDRDFDNSNNRYNGFIEFWFNGSKQTLMNSDFDEYQVVLANDNKRAYHRTNDGSEVYMKWGSYNENACDYRILTDFDDMRVAETYSEARPEPAGSTGGSSIEGTYRFKNVATGLYMDSNGATVASSSSPSGSDRLWRVVESAPGLYNIDSEFSGGRGVLDTNGNGVVVGSNIEPVVTTDDKEWSVESVSGNIYRFKNNFTGR…
F. eckloniae|peg.3422	PUL1	3833823	3833509	-	Others	atgcaacgactagcctttaaaatgaaattaaatcctggtcaaaaagatgtttatataaaaagacacaaagaattgtggccagagttaaaaaaaattcttaaggattcaggagtaagtgagtattctatttttttggatgaagaaactcatacactctttgcctttcaaaaggtttcaggtcaagggggatcacaggaactttcaaacaatcccatcgtaaaaaaatggtgggcttttatggcggacattatggaaaccaatccggataactcaccaatttcccatccgttagaagaggttttctatatgaagtga	MQRLAFKMKLNPGQKDVYIKRHKELWPELKKILKDSGVSEYSIFLDEETHTLFAFQKVSGQGGSQELSNNPIVKKWWAFMADIMETNPDNSPISHPLEEVFYMK
F. eckloniae|peg.3423	PUL1	3834685	3833858	-	Hypothetical protein	atgaggtttttaagtggatgtagtattgtatttcttttattgtgcttttttggatgcaatgagcaaaaacccactgcaaaaaaaattgatgaaaaacaagatagtagtgaaagggccgtaatggtaaacgacacctattaccattacagtatttggtgggcttttgtcaataaggtttttgatgcggacctttctgtggcaaccttaaaaacgaagggggacacaggacttggctcctttaacctacttgatggtgaaatggtgatgattgatggaatcgcttatcgtgttcgagaagatggttccattagtgaaggagcagattcggataccatcgtatacgcaaacgccgcttttttcaatgaagaaatcacgattgaattaaaaaatcaaccgacc…	MRFLSGCSIVFLLLCFFGCNEQKPTAKKIDEKQDSSERAVMVNDTYYHYSIWWAFVNKVFDADLSVATLKTKGDTGLGSFNLLDGEMVMIDGIAYRVREDGSISEGADSDTIVYANAAFFNEEITIELKNQPTTDIELLKSNLLETIPSKNFFYVFKINGVFNYMKCGGLKKQEPPFDEGLDVLIPNRPIFEGNDVSGTIVGFYCPDFIGNINVKGFHFHFISDDKKLGGHVMDFKSSNILNVGIDKKTDYHFVLPDNTDFENVSLEKEFQYKKN
F. eckloniae|peg.3424	PUL1	3836002	3834692	-	Others	atgaaaaaacaggagaaaaccaatagcaataccaaggcatccatctcccggagaaaattcatcagaaatactgcgttgaccgcaggtctaatttctattgtaccaagacatgttttaggtaggggctttacagctccaaacgacaaaatcaatttgggatacattggcctcgggaaacaagggggaatcctcgccaacaagtttctgagcaatacccaagcacaaattgttgctggtaccgatgtgtggacaccaaaacaagagtggttcaaagaattggtcgagggctattatgcagaaaaaagaaacgtttcaggctataaaggagtaactacttatttgaactatgaagagcttttgcagcaaaagggtttagatgctgtagttatttccactcca…	MKKQEKTNSNTKASISRRKFIRNTALTAGLISIVPRHVLGRGFTAPNDKINLGYIGLGKQGGILANKFLSNTQAQIVAGTDVWTPKQEWFKELVEGYYAEKRNVSGYKGVTTYLNYEELLQQKGLDAVVISTPDHWHAKQAIDSMKLGKDVYCEKPMTNTIKDGRDMVDALQKYDSVLQVGSMQRSWAKFKKAHEIVSSGKLGEIKKILVNVGDPYRTYDLPAEPTPEGIDWNLWCGPAPLLTYHHTIAPEAVKSYPDWREFREIGGGRLADWGTHMFDIAQWCLGMDNTGPVSFIPPKDPNAVRGLQMFYENGVELVHEDFGRSWAVRFIGSEGTLDVSRSFIETTPKNILMPNGSDPKGLFNDQGNHYQNWLDTIKSRKQPICDVETGHRSASICHI…
F. eckloniae|peg.3425	PUL1	3837330	3836044	-	Polysaccharide Lyase family (PL38)	atgtatatcaactcatttaaattagcggttttagttatcttttttgtaaaggcccatacttttgggcaggattttacagcagaaaataaaaatgatcccaaagaaaaccatgttccgaaaacaaataccatacctgttataagtagtacattgaccagcctcaactacgacaatttattgttggtgaaacaagcaataaaaaatgaatcggaaacgtatctgccagcctacgaaaaattgcttgaagctgcggataatgcattagaagaaggtccattttctgtaatacaaaaaaagaaagtggcagccagtggcgataagcatgattatttgagcttggcaccatattggtggccagatccagaaaaaacggacggacttccatggataagaaaagat…	MYINSFKLAVLVIFFVKAHTFGQDFTAENKNDPKENHVPKTNTIPVISSTLTSLNYDNLLLVKQAIKNESETYLPAYEKLLEAADNALEEGPFSVIQKKKVAASGDKHDYLSLAPYWWPDPEKTDGLPWIRKDGEVNPVTRGENVDKTAKNKMFNNVSSLSLAYFFSDDEKYADKIKKLLKVWFVDEATRMNPNLNHAQGIPGENTGRGFGIIEFSGVVNILTAIEILQLNQLLEPDLDSAIKQWMDEYLKWLQTSEFGLFEKSRTNNHGTLYDVQEVALLLFFDKTAEAKAVLENVFEKRIAEHIEADGSQPNELKRTKALTYSILNLSGLTKLAFYGRKEGVNVDLWNQKSPDGDMQKAYDYLYPYLNKENSWPYEQLGDMDKAIERLRRMFVTSGS…
[truncated: 19 more rows]

## Sheet: Agar
Table S5. Information about functional genes in predicted PULs
ID	source	start	end	strand	type	nucleotide_sequence	aa_sequence
[truncated: 53 more rows]
