# Supplementary material for: Characterization of two novel species of the genus Flagellimonas reveals the key role of vertical inheritance in the evolution of alginate utilization loci
Source: Microbiol Spectr. 2025 Jul 7;13(8):e00917-25. doi: 10.1128/spectrum.00917-25 (PMC12323373; doi:10.1128/spectrum.00917-25)
Supplement: Table S6 — The dbCAN annotation results about PL7. [file spectrum.00917-25-s0004.xls]

## Sheet: PL7 protein
Table S6. The dbCAN annotation results about PL7
Gene ID	HMMER	eCAMI	DIAMOND	#ofTools	result
PL7(1)
F. algicola|peg.143	PL7(53-304)	PL7	PL7	3	PL7
F. aquimarina|peg.2790	PL7(52-303)	PL7	PL7	3	PL7
F. nanhaiensis|peg.2623	PL7(52-303)	PL7	PL7	3	PL7
F. hymeniacidonis|peg.2424	PL7(52-303)	PL7	PL7	3	PL7
F. eckloniae|peg.1603	PL7(50-301)	PL7	PL7	3	PL7
PL1(2)
F. algicola|peg.144	PL7(62-308)	PL7	PL7	3	PL7
F. nanhaiensis|peg.2622	PL7(65-311)	PL7	PL7	3	PL7
F. hymeniacidonis|peg.2425	PL7(59-305)	PL7	PL7	3	PL7
F. aquimarina|peg.2789	PL7(59-305)	PL7	PL7	3	PL7
PL7(3)
F. eckloniae|peg.729	PL7(62-301)	PL7	PL7	3	PL7
C4|peg.252	CBM32(65-183)+PL7(336-580)	-	CBM32+PL7	2	PL7+CBM32
F. aurea|peg.4160	CBM32(65-183)+PL7(336-580)	-	CBM32+PL7	2	PL7+CBM32
PL7(4)
F. spongiicola|peg.1401	PL7_5(69-347)+PL7_5(392-673)	PL7	PL7_5	3	PL7_5
F. algicola|peg.138	PL7_5(121-346)+PL7_5(392-672)	PL7	PL7_5	3	PL7_5
F. allohymeniacidonis|peg.194	PL7_5(110-335)+PL7_5(438-662)	PL7	PL7_5	3	PL7_5
F. flava|peg.289	PL7_5(124-350)+PL7_5(394-677)	PL7	PL7_5	3	PL7_5
F. hymeniacidonis|peg.2418	PL7_5(70-348)+PL7_5(392-674)	PL7	PL7_5	3	PL7_5
F. aquimarina|peg.2798	PL7_5(119-346)	PL7	PL7_5	3	PL7_5
F. aquimarina|peg.2796	PL7_5(112-329)	PL7	PL7_5	3	PL7_5
F. eckloniae|peg.3640	PL7_5(123-349)	PL7	PL7_5	3	PL7_5
